# Supplementary material for: Growth promotion and antibiotic induced metabolic shifts in the chicken gut microbiome
Source: Commun Biol. 2022 Apr 1;5:293. doi: 10.1038/s42003-022-03239-6 (PMC8975857; doi:10.1038/s42003-022-03239-6)
Supplement: Supplementary file 4 — Supplementary Data 1 [file 42003_2022_3239_MOESM4_ESM.xlsx]

## Sheet: Sheet1
Supplementary data 1. Comparison of weekly average daily gain and feed conversion ratios between treatments
* p-values are for the Mann-Whitney U test. N=5 pens per treatment
Bird age (days)	Treatment	Mean ADG (g)	p-value vs. Control (One sided)	p-value vs. BMD (Two sided)	p-value vs. Avilamycin (Two sided)	p-value vs. Virginiamycin (Two sided)	p-value vs. Narasin (Two sided)	Mean FCR	p-value vs. Control (One sided)	p-value vs. BMD (Two sided)	p-value vs. Avilamycin (Two sided)	p-value vs. Virginiamycin (Two sided)	p-value vs. Narasin (Two sided)	Mean ADFI (g)
0 to 7	Control	15.84	NA	0.222222	0.0952381	0.031746	0.031746	1.35676	NA	0.690476	0.690476	0.84127	0.420635	21.3857
	BMD	16.62	0.111111	NA	0.547619	0.150794	0.420635	1.33792	0.345238	NA	1	0.420635	0.222222	22.2
	Avilamycin	17.1247	0.047619	0.547619	NA	0.420635	NA	1.33437	0.345238	1	NA	1	0.547619	22.7504
	Virginiamycin	17.5686	0.015873	0.150794	0.420635	NA	0.547619	1.28501	0.420635	0.420635	1	NA	1	22.5286
	Narasin	17.0829	0.015873	0.420635	1	0.547619	NA	1.26296	0.210317	0.222222	0.547619	1	NA	21.5429
7 to 14	Control	39.8345	NA	0.150794	0.150794	0.222222	0.015873	1.13261	NA	1	0.690476	0.84127	0.222222	45.1092
	BMD	41.3728	0.0753968	NA	1	0.690476	0.420635	1.12897	0.5	NA	11	0.84127	0.222222	46.7294
	Avilamycin	41.6222	0.0753968	1	NA	1	0.420635	1.13103	0.345238	1	NA	0.420635	0.0952381	47.0704
	Virginiamycin	41.2985	0.111111	0.690476	1	NA	0.547619	1.13216	0.420635	0.84127	0.420635	NA	1	46.6723
	Narasin	42.4551	0.00793651	0.420635	0.420635	0.547619	NA	1.11636	0.111111	0.222222	0.0952381	1	NA	47.395
14 to 21	Control	59.1858	NA	0.547619	0.031746	0.0555556	0.00793651	1.33474	NA	0.84127	0.222222	0.690476	0.150794	78.9748
	BMD	61.2937	0.27381	NA	0.547619	0.309524	0.0952381	1.37255	0.420635	NA	0.420635	0.547619	0.00793651	84.0426
	Avilamycin	62.3026	0.015873	0.547619	NA	0.690476	0.0952381	1.3462	0.111111	0.420635	NA	1	0.0555556	83.8298
	Virginiamycin	63.4308	0.0277778	0.309524	0.690476	NA	0.309524	1.35534	0.345238	0.547619	1	NA	0.222222	85.8319
	Narasin	65.5714	0.00396825	0.0952381	0.0952381	0.309524	NA	1.3173	0.0753968	0.00793651	0.0555556	0.222222	NA	86.3697
21 to 28	Control	71.0708	NA	0.0555556	0.150794	0.0952381	0.031746	1.58279	NA	0.031746	0.031746	0.031746	0.015873	112.111
	BMD	79.0858	0.0277778	NA	0.84127	0.84127	0.222222	1.48754	0.015873	NA	0.690476	1	0.0952381	117.565
	Avilamycin	80.0069	0.0753968	0.84127	NA	1	0.222222	1.47562	0.015873	0.690476	NA	0.420635	0.309524	117.874
	Virginiamycin	80.8248	0.047619	0.84127	1	NA	0.309524	1.48814	0.015873	1	0.420635	NA	0.0952381	120.218
	Narasin	83.9117	0.015873	0.222222	0.222222	0.309524	NA	1.4362	0.00793651	0.0952381	0.309524	0.0952381	NA	120.322
28 to 35	Control	103.791	NA	0.0952381	0.00793651	0.00793651	0.00793651	1.57022	NA	0.150794	0.150794	0.0952381	0.150794	162.666
	BMD	113.927	0.047619	NA	1	0.690476	0.420635	1.51185	0.0753968	NA	0.222222	0.0555556	0.031746	172.129
	Avilamycin	115.789	0.00396825	1	NA	0.84127	0.309524	1.48555	0.0753968	0.222222	NA	0.84127	0.420635	171.953
	Virginiamycin	116.416	0.00396825	0.690476	0.84127	NA	0.420635	1.48076	0.047619	0.0555556	0.84127	NA	0.547619	172.388
	Narasin	118.559	0.00396825	0.420635	0.309524	0.420635	NA	1.47312	0.0753968	0.031746	0.420635	0.547619	NA	174.631
