# Supplementary material for: Growth promotion and antibiotic induced metabolic shifts in the chicken gut microbiome
Source: Commun Biol. 2022 Apr 1;5:293. doi: 10.1038/s42003-022-03239-6 (PMC8975857; doi:10.1038/s42003-022-03239-6)
Supplement: Supplementary file 5 — Supplementary Data 2 [file 42003_2022_3239_MOESM5_ESM.xlsx]

## Sheet: Sheet1
Genus	AGP	LogOddsRatio	ChangeVsControl	p-value	FDR corrected p-value
Clostridioides	BMD	0.475057	UP	0.00531808	0.668641
Massilimicrobiota	BMD	0.33933	UP	0.0339122	0.967979
Flavonifractor	BMD	0.317062	UP	0.0239603	0.967979
Butyricicoccus	BMD	-0.513254	DOWN	0.0329169	0.967979
Streptococcus	BMD	-0.532914	DOWN	0.0191384	0.967979
Subdoligranulum	BMD	-0.564445	DOWN	0.00700148	0.668641
Anaerostipes	BMD	-0.623616	DOWN	0.0354757	0.967979
Eggerthella	Avilamycin	0.848693	UP	0.00104996	0.0668474
Brachybacterium	Avilamycin	0.732708	UP	0.0283784	0.602253
Sellimonas	Avilamycin	0.525032	UP	0.00330653	0.157887
Fournierella	Avilamycin	0.4653	UP	0.0405193	0.691367
Anaerofilum	Avilamycin	0.404955	UP	0.0399503	0.691367
Staphylococcus	Avilamycin	0.392455	UP	0.0434367	0.691367
Intestinimonas	Avilamycin	-0.328536	DOWN	0.015889	0.379351
Streptococcus	Avilamycin	-0.58778	DOWN	0.00855864	0.233529
Merdibacter	Avilamycin	-0.749639	DOWN	0.000484563	0.0462758
Massilicoli	Avilamycin	-0.846859	DOWN	0.00594899	0.189376
Rubneribacter	Avilamycin	-1.09289	DOWN	0.00582983	0.189376
Gordonibacter	Avilamycin	-1.54439	DOWN	2.59931e-07	4.96468e-05
Salmonella	Virginiamycin	1.26208	UP	0.00196539	0.0765254
Escherichia	Virginiamycin	1.02659	UP	0.000239991	0.0239533
Pseudoflavonifractor	Virginiamycin	-0.356198	DOWN	0.032168	0.223126
Coprococcus	Virginiamycin	-0.400251	DOWN	0.0432336	0.264772
Evtepia	Virginiamycin	-0.405787	DOWN	0.0304111	0.223126
Eubacterium	Virginiamycin	-0.406331	DOWN	0.0462365	0.267611
Clostridium	Virginiamycin	-0.417262	DOWN	0.0330213	0.223126
Flavonifractor	Virginiamycin	-0.425833	DOWN	0.0239487	0.207918
Massilistercora	Virginiamycin	-0.43679	DOWN	0.0338778	0.223126
Intestinibacillus	Virginiamycin	-0.437194	DOWN	0.0362063	0.230513
Hungatella	Virginiamycin	-0.438598	DOWN	0.0208196	0.189359
Anaerofilum	Virginiamycin	-0.461776	DOWN	0.00641487	0.111385
Dialister	Virginiamycin	-0.47134	DOWN	0.0316279	0.223126
Gemmiger	Virginiamycin	-0.496123	DOWN	0.00640568	0.111385
Butyrivibrio	Virginiamycin	-0.497406	DOWN	0.0201218	0.189359
Collinsella	Virginiamycin	-0.497629	DOWN	0.0332302	0.223126
Lacrimispora	Virginiamycin	-0.514402	DOWN	0.00764088	0.112262
Ruminococcus	Virginiamycin	-0.529515	DOWN	0.0264393	0.219561
Blautia	Virginiamycin	-0.531492	DOWN	0.0151561	0.180926
Subdoligranulum	Virginiamycin	-0.533038	DOWN	0.0174234	0.189359
Enterocloster	Virginiamycin	-0.533682	DOWN	0.00324359	0.0977108
Lactobacillus	Virginiamycin	-0.561509	DOWN	0.0443598	0.264772
Intestinimonas	Virginiamycin	-0.562808	DOWN	0.00521967	0.110773
Negativibacillus	Virginiamycin	-0.567797	DOWN	0.0103639	0.131967
Merdibacter	Virginiamycin	-0.573549	DOWN	0.00358103	0.0977108
Chlamydia	Virginiamycin	-0.597111	DOWN	0.00951303	0.129785
Enterococcus	Virginiamycin	-0.601664	DOWN	0.00025082	0.0239533
Gordonibacter	Virginiamycin	-0.602197	DOWN	0.00492105	0.110773
Anaerotignum	Virginiamycin	-0.60563	DOWN	0.00747055	0.112262
Rubneribacter	Virginiamycin	-0.606227	DOWN	0.0201889	0.189359
Massilicoli	Virginiamycin	-0.714003	DOWN	0.0206988	0.189359
Butyricicoccus	Virginiamycin	-0.790236	DOWN	0.00200328	0.0765254
Streptococcus	Virginiamycin	-0.857116	DOWN	0.00118408	0.0753866
Brachybacterium	Narasin	0.817546	UP	0.00896454	0.155657
Ruminococcus	Narasin	0.723465	UP	0.00329557	0.0786818
Provencibacterium	Narasin	0.581106	UP	0.0214555	0.25967
Drancourtella	Narasin	0.548895	UP	0.00430096	0.0912759
Eubacterium	Narasin	0.450669	UP	0.0264453	0.297121
Blautia	Narasin	0.352148	UP	0.0422621	0.350959
Enterococcus	Narasin	0.18536	UP	0.0301837	0.320283
Gemmiger	Narasin	-0.328548	DOWN	0.018916	0.25967
Intestinibacillus	Narasin	-0.398185	DOWN	0.0213105	0.25967
Negativibacillus	Narasin	-0.415525	DOWN	0.0381751	0.341388
Streptococcus	Narasin	-0.462323	DOWN	0.0363982	0.341388
Anaerofilum	Narasin	-0.470118	DOWN	0.00158158	0.0503469
Erysipelatoclostridium	Narasin	-0.476292	DOWN	0.0133122	0.211886
Rubneribacter	Narasin	-0.496429	DOWN	0.0334973	0.336736
Fournierella	Narasin	-0.518717	DOWN	0.00128551	0.0491063
Flavonifractor	Narasin	-0.535543	DOWN	9.68901e-05	0.0124014
Intestinimonas	Narasin	-0.5515	DOWN	0.000927033	0.0442658
Oscillibacter	Narasin	-0.581855	DOWN	0.00231717	0.0632255
Massilicoli	Narasin	-0.67357	DOWN	0.0217524	0.25967
Dialister	Narasin	-0.706528	DOWN	0.00649125	0.123983
Betaguttavirus	Narasin	-0.728186	DOWN	0.0393222	0.341388
Butyricicoccus	Narasin	-0.99627	DOWN	0.000129857	0.0124014
Faecalibacterium	Narasin	-1.08541	DOWN	0.000334327	0.0212855
