# Supplementary material for: Growth promotion and antibiotic induced metabolic shifts in the chicken gut microbiome
Source: Commun Biol. 2022 Apr 1;5:293. doi: 10.1038/s42003-022-03239-6 (PMC8975857; doi:10.1038/s42003-022-03239-6)
Supplement: Supplementary file 6 — Supplementary Data 3 [file 42003_2022_3239_MOESM6_ESM.xlsx]

## Sheet: Index
Table 1	GSEA results for the differential mean copy number of genes in the cecum of BMD treated birds compared to controls
Table 2	GSEA results for the differential mean copy number of genes in the cecum of avilamycin treated birds compared to controls
Table 3	GSEA results for the differential mean copy number of genes in the cecum of virginiamycin treated birds compared to controls
Table 4	GSEA results for the differential mean copy number of genes in the cecum of narasin treated birds compared to controls

## Sheet: Table 1
Term	es	nes	pval	fdr	geneset_size	matched_size	genes	ledge_genes
Carbon monoxide induced hydrogenase	0.86553	1.99868	0	0.0198894	34	7	Similar to carbon monoxide dehydrogenase CooS subunit;CO dehydrogenase accessory protein CooC (nickel insertion);CO dehydrogenase (ferredoxin)/acetyl-CoA synthase, CO dehydrogenase subunit (EC 1.2.7.4);Acetyl-CoA synthase corrinoid iron-sulfur protein, large subunit;CO dehydrogenase/acetyl-CoA synthase, acetyl-CoA synthase subunit (EC 2.3.1.169);5-methyltetrahydrofolate:corrinoid/iron-sulfur prot…	Similar to carbon monoxide dehydrogenase CooS subunit;CO dehydrogenase accessory protein CooC (nickel insertion);CO dehydrogenase (ferredoxin)/acetyl-CoA synthase, CO dehydrogenase subunit (EC 1.2.7.4);Acetyl-CoA synthase corrinoid iron-sulfur protein, large subunit;CO dehydrogenase/acetyl-CoA synthase, acetyl-CoA synthase subunit (EC 2.3.1.169)
Biotin synthesis cluster	0.723672	1.76344	0.00396825	0.140326	24	8	Substrate-specific component BioY of biotin ECF transporter;Biotin--protein ligase (EC 6.3.4.9)(EC 6.3.4.10)(EC 6.3.4.11)(EC 6.3.4.15);Biotin operon repressor;tRNA (cytidine(34)-2'-O)-methyltransferase (EC 2.1.1.207);Biotin synthase (EC 2.8.1.6);Dethiobiotin synthase BioD (EC 6.3.3.3);ATPase component BioM of energizing module of biotin ECF transporter;Adenosylmethionine-8-amino-7-oxononanoate am…	Substrate-specific component BioY of biotin ECF transporter;Biotin--protein ligase (EC 6.3.4.9)(EC 6.3.4.10)(EC 6.3.4.11)(EC 6.3.4.15)
Acetyl-CoA Pathway Wood-Ljungdahl	0.710124	2.06686	0	0.00843138	33	16	Similar to carbon monoxide dehydrogenase CooS subunit;CO dehydrogenase accessory protein CooC (nickel insertion);CO dehydrogenase (ferredoxin)/acetyl-CoA synthase, CO dehydrogenase subunit (EC 1.2.7.4);Acetyl-CoA synthase corrinoid iron-sulfur protein, large subunit;5,10-methylenetetrahydrofolate reductase (EC 1.5.1.20);Formate--tetrahydrofolate ligase (EC 6.3.4.3);CO dehydrogenase/acetyl-CoA syn…	Similar to carbon monoxide dehydrogenase CooS subunit;CO dehydrogenase accessory protein CooC (nickel insertion);CO dehydrogenase (ferredoxin)/acetyl-CoA synthase, CO dehydrogenase subunit (EC 1.2.7.4);Acetyl-CoA synthase corrinoid iron-sulfur protein, large subunit;5,10-methylenetetrahydrofolate reductase (EC 1.5.1.20);Formate--tetrahydrofolate ligase (EC 6.3.4.3);CO dehydrogenase/acetyl-CoA syn…
Molybdenum cofactor biosynthesis	0.62251	1.8646	0.00580271	0.0780443	38	16	Molybdopterin molybdenumtransferase (EC 2.10.1.1);Molybdopterin-guanine dinucleotide biosynthesis protein MobB;Molybdenum ABC transporter permease protein ModB;Molybdopterin adenylyltransferase (EC 2.7.7.75);Molybdenum cofactor guanylyltransferase (EC 2.7.7.77);GTP cyclohydrolase II (EC 3.5.4.25);Molybdenum ABC transporter, substrate-binding protein ModA;Molybdopterin-synthase adenylyltransferase…	Molybdopterin molybdenumtransferase (EC 2.10.1.1);Molybdopterin-guanine dinucleotide biosynthesis protein MobB;Molybdenum ABC transporter permease protein ModB;Molybdopterin adenylyltransferase (EC 2.7.7.75);Molybdenum cofactor guanylyltransferase (EC 2.7.7.77)
Propanediol utilization	0.620907	1.79801	0.00384615	0.132308	31	14	Propanediol dehydratase medium subunit (EC 4.2.1.28);ATP:Cob(I)alamin adenosyltransferase (EC 2.5.1.17), propanediol utilization;Cob(III)alamin reductase;Cob(II)alamin reductase;Propanediol dehydratase reactivation factor large subunit;Propanediol utilization protein PduV;Propanediol utilization polyhedral body protein PduB;Propanediol diffusion facilitator;Propanediol utilization polyhedral body…	Propanediol dehydratase medium subunit (EC 4.2.1.28);ATP:Cob(I)alamin adenosyltransferase (EC 2.5.1.17), propanediol utilization;Cob(III)alamin reductase;Cob(II)alamin reductase;Propanediol dehydratase reactivation factor large subunit;Propanediol utilization protein PduV;Propanediol utilization polyhedral body protein PduB;Propanediol diffusion facilitator;Propanediol utilization polyhedral body…
Universal GTPases	0.59274	1.79272	0.00205339	0.12539	28	18	Translation initiation factor 2;LSU ribosomal maturation GTPase RbgA (B. subtilis YlqF);Translation elongation factor G;GTP-binding protein EngB;tRNA-5-carboxymethylaminomethyl-2-thiouridine(34) synthesis protein MnmE;Ribosome small subunit biogenesis RbfA-release protein RsgA;Probable GTPase related to EngC;GTP-binding protein EngA;Ribosome LSU-associated GTP-binding protein HflX;GTP-binding pro…	Translation initiation factor 2;LSU ribosomal maturation GTPase RbgA (B. subtilis YlqF);Translation elongation factor G;GTP-binding protein EngB;tRNA-5-carboxymethylaminomethyl-2-thiouridine(34) synthesis protein MnmE;Ribosome small subunit biogenesis RbfA-release protein RsgA;Probable GTPase related to EngC;GTP-binding protein EngA
Entner-Doudoroff Pathway	0.582131	1.83062	0	0.102288	44	18	Gluconokinase (EC 2.7.1.12);D-glycerate 2-kinase (EC 2.7.1.165);NAD-dependent glyceraldehyde-3-phosphate dehydrogenase (EC 1.2.1.12);Phosphoglycerate mutase;2-dehydro-3-deoxyphosphogluconate aldolase (EC 4.1.2.14);Glucose-6-phosphate 1-dehydrogenase (EC 1.1.1.49);Enolase (EC 4.2.1.11);Phosphoglycerate mutase (EC 5.4.2.1);2-dehydro-3-deoxygluconokinase (EC 2.7.1.45);Pyruvate kinase (EC 2.7.1.40);P…	Gluconokinase (EC 2.7.1.12);D-glycerate 2-kinase (EC 2.7.1.165);NAD-dependent glyceraldehyde-3-phosphate dehydrogenase (EC 1.2.1.12);Phosphoglycerate mutase;2-dehydro-3-deoxyphosphogluconate aldolase (EC 4.1.2.14);Glucose-6-phosphate 1-dehydrogenase (EC 1.1.1.49);Enolase (EC 4.2.1.11);Phosphoglycerate mutase (EC 5.4.2.1);2-dehydro-3-deoxygluconokinase (EC 2.7.1.45);Pyruvate kinase (EC 2.7.1.40);P…
CO2 fixation	0.527693	2.06989	0	0.0168628	145	44	Triosephosphate isomerase (EC 5.3.1.1);Fructose-bisphosphate aldolase class II (EC 4.1.2.13);Similar to carbon monoxide dehydrogenase CooS subunit;CO dehydrogenase accessory protein CooC (nickel insertion);2-hydroxy-3-oxopropionate reductase (EC 1.1.1.60);CO dehydrogenase (ferredoxin)/acetyl-CoA synthase, CO dehydrogenase subunit (EC 1.2.7.4);Acetyl-CoA synthase corrinoid iron-sulfur protein, lar…	Triosephosphate isomerase (EC 5.3.1.1);Fructose-bisphosphate aldolase class II (EC 4.1.2.13);Similar to carbon monoxide dehydrogenase CooS subunit;CO dehydrogenase accessory protein CooC (nickel insertion);2-hydroxy-3-oxopropionate reductase (EC 1.1.1.60);CO dehydrogenase (ferredoxin)/acetyl-CoA synthase, CO dehydrogenase subunit (EC 1.2.7.4);Acetyl-CoA synthase corrinoid iron-sulfur protein, lar…
Aminoacyl-tRNA-synthetases	0.503731	1.96684	0	0.0223756	105	43	Phenylalanyl-tRNA synthetase alpha chain (EC 6.1.1.20);Isoleucyl-tRNA synthetase (EC 6.1.1.5);Glutamyl-tRNA synthetase (EC 6.1.1.17);Alanyl-tRNA synthetase (EC 6.1.1.7);Glutamyl-tRNA(Gln) synthetase (EC 6.1.1.24);Prolyl-tRNA synthetase (EC 6.1.1.15), bacterial type;Valyl-tRNA synthetase (EC 6.1.1.9);Cys-tRNA(Pro) deacylase YbaK;Aspartate--ammonia ligase (EC 6.3.1.1);Cysteinyl-tRNA synthetase (EC …	Phenylalanyl-tRNA synthetase alpha chain (EC 6.1.1.20);Isoleucyl-tRNA synthetase (EC 6.1.1.5);Glutamyl-tRNA synthetase (EC 6.1.1.17);Alanyl-tRNA synthetase (EC 6.1.1.7);Glutamyl-tRNA(Gln) synthetase (EC 6.1.1.24);Prolyl-tRNA synthetase (EC 6.1.1.15), bacterial type;Valyl-tRNA synthetase (EC 6.1.1.9);Cys-tRNA(Pro) deacylase YbaK;Aspartate--ammonia ligase (EC 6.3.1.1);Cysteinyl-tRNA synthetase (EC …
Miscellaneous	0.485434	1.78561	0.00211416	0.121412	237	35	Autoinducer-2 production protein LuxS;S-ribosylhomocysteine lyase (EC 4.4.1.21);Predicted nicotinate-regulated transporter BH3254;L-alanine-DL-glutamate epimerase (EC 5.1.1.n1);CO dehydrogenase (ferredoxin)/acetyl-CoA synthase, CO dehydrogenase subunit (EC 1.2.7.4);Cysteinyl-tRNA synthetase (EC 6.1.1.16);CO dehydrogenase/acetyl-CoA synthase, acetyl-CoA synthase subunit (EC 2.3.1.169);Carnitinyl-C…	Autoinducer-2 production protein LuxS;S-ribosylhomocysteine lyase (EC 4.4.1.21);Predicted nicotinate-regulated transporter BH3254;L-alanine-DL-glutamate epimerase (EC 5.1.1.n1);CO dehydrogenase (ferredoxin)/acetyl-CoA synthase, CO dehydrogenase subunit (EC 1.2.7.4);Cysteinyl-tRNA synthetase (EC 6.1.1.16);CO dehydrogenase/acetyl-CoA synthase, acetyl-CoA synthase subunit (EC 2.3.1.169);Carnitinyl-C…
Protein Synthesis	0.405858	1.9597	0	0.0199759	319	147	Phenylalanyl-tRNA synthetase alpha chain (EC 6.1.1.20);Translation initiation factor 2;SSU ribosomal protein S17p (S11e);SSU ribosomal protein S2p (SAe);Isoleucyl-tRNA synthetase (EC 6.1.1.5);LSU ribosomal maturation GTPase RbgA (B. subtilis YlqF);SSU ribosomal protein S18p, zinc-dependent;LSU ribosomal protein L33p;LSU ribosomal protein L33p, zinc-dependent;LSU ribosomal protein L21p;Peptidyl-tR…	Phenylalanyl-tRNA synthetase alpha chain (EC 6.1.1.20);Translation initiation factor 2;SSU ribosomal protein S17p (S11e);SSU ribosomal protein S2p (SAe);Isoleucyl-tRNA synthetase (EC 6.1.1.5);LSU ribosomal maturation GTPase RbgA (B. subtilis YlqF);SSU ribosomal protein S18p, zinc-dependent;LSU ribosomal protein L33p;LSU ribosomal protein L33p, zinc-dependent;LSU ribosomal protein L21p;Peptidyl-tR…

## Sheet: Table 2
Term	es	nes	pval	fdr	geneset_size	matched_size	genes	ledge_genes
Fructoselysine and glucoselysine	0.834178	1.7223	0.00671141	0.101165	11	5	Fructoselysine/psicoselysine transporter FrlA;Glucoselysine-6-phosphate deglycase;Fructoselysine 3-epimerase;Fructoselysine 6-kinase;Fructoselysine-6-phosphate deglycase	Fructoselysine/psicoselysine transporter FrlA;Glucoselysine-6-phosphate deglycase;Fructoselysine 3-epimerase;Fructoselysine 6-kinase
UDP-N-acetylmuramate from Fructose-6-phosphate Biosynthesis	0.774584	1.76631	0.00658979	0.074302	12	7	Glucosamine-1-phosphate N-acetyltransferase (EC 2.3.1.157);UDP-N-acetylglucosamine 1-carboxyvinyltransferase (EC 2.5.1.7);Glucosamine-6-phosphate deaminase (EC 3.5.99.6);N-acetylglucosamine-6-phosphate deacetylase (EC 3.5.1.25);N-acetylglucosamine-1-phosphate uridyltransferase (EC 2.7.7.23);Phosphoglucosamine mutase (EC 5.4.2.10);N-acetylglucosamine-1-phosphate uridyltransferase eukaryotic (EC 2.…	Glucosamine-1-phosphate N-acetyltransferase (EC 2.3.1.157);UDP-N-acetylglucosamine 1-carboxyvinyltransferase (EC 2.5.1.7);Glucosamine-6-phosphate deaminase (EC 3.5.99.6);N-acetylglucosamine-6-phosphate deacetylase (EC 3.5.1.25);N-acetylglucosamine-1-phosphate uridyltransferase (EC 2.7.7.23)
Methionine Degradation	0.659994	1.75622	0.00302572	0.0725542	15	12	Methionine ABC transporter substrate-binding protein;Methionine ABC transporter permease protein;S-ribosylhomocysteine lyase (EC 4.4.1.21);Cystathionine gamma-lyase (EC 4.4.1.1);Methionine ABC transporter ATP-binding protein;S-adenosylhomocysteine nucleosidase (EC 3.2.2.9);Pyruvate dehydrogenase E1 component (EC 1.2.4.1);Adenosylhomocysteinase (EC 3.3.1.1);Methionine transporter MetT;Cystathionin…	Methionine ABC transporter substrate-binding protein;Methionine ABC transporter permease protein;S-ribosylhomocysteine lyase (EC 4.4.1.21);Cystathionine gamma-lyase (EC 4.4.1.1);Methionine ABC transporter ATP-binding protein;S-adenosylhomocysteine nucleosidase (EC 3.2.2.9)
Translation termination factors, bacterial	0.655534	1.68325	0.0104634	0.126019	15	10	Peptide chain release factor 1;Peptidyl-tRNA hydrolase (EC 3.1.1.29);Peptide deformylase (EC 3.5.1.88);tmRNA-binding protein SmpB;L14e-like protein;Peptide chain release factor 3;Peptide chain release factor N(5)-glutamine methyltransferase (EC 2.1.1.297);Ribosome recycling factor;Peptide chain release factor 2;Methionine aminopeptidase (EC 3.4.11.18)	Peptide chain release factor 1;Peptidyl-tRNA hydrolase (EC 3.1.1.29);Peptide deformylase (EC 3.5.1.88);tmRNA-binding protein SmpB;L14e-like protein;Peptide chain release factor 3;Peptide chain release factor N(5)-glutamine methyltransferase (EC 2.1.1.297);Ribosome recycling factor;Peptide chain release factor 2
Methionine Biosynthesis	0.636064	2.12185	0	0.00113811	36	27	Cystathionine beta-lyase (EC 4.4.1.8);5,10-methylenetetrahydrofolate reductase (EC 1.5.1.20);Methionine ABC transporter substrate-binding protein;Methionine ABC transporter permease protein;S-ribosylhomocysteine lyase (EC 4.4.1.21);Homocysteine S-methyltransferase (EC 2.1.1.10);Homoserine kinase (EC 2.7.1.39);Cystathionine gamma-lyase (EC 4.4.1.1);O-succinylhomoserine sulfhydrylase (EC 2.5.1.48);…	Cystathionine beta-lyase (EC 4.4.1.8);5,10-methylenetetrahydrofolate reductase (EC 1.5.1.20);Methionine ABC transporter substrate-binding protein;Methionine ABC transporter permease protein;S-ribosylhomocysteine lyase (EC 4.4.1.21);Homocysteine S-methyltransferase (EC 2.1.1.10);Homoserine kinase (EC 2.7.1.39);Cystathionine gamma-lyase (EC 4.4.1.1);O-succinylhomoserine sulfhydrylase (EC 2.5.1.48);…
Chorismate Synthesis	0.628284	1.85579	0.00562588	0.0572847	33	17	3-dehydroquinate synthase (EC 4.2.3.4);Arogenate dehydrogenase (EC 1.3.1.43);2-amino-3,7-dideoxy-D-threo-hept-6-ulosonate synthase (EC 2.2.1.10);3-phosphoshikimate 1-carboxyvinyltransferase (EC 2.5.1.19);Shikimate/quinate 5-dehydrogenase I beta (EC 1.1.1.282);Shikimate kinase I (EC 2.7.1.71);2-keto-3-deoxy-D-arabino-heptulosonate-7-phosphate synthase I beta (EC 2.5.1.54);Prephenate and/or arogena…	3-dehydroquinate synthase (EC 4.2.3.4);Arogenate dehydrogenase (EC 1.3.1.43);2-amino-3,7-dideoxy-D-threo-hept-6-ulosonate synthase (EC 2.2.1.10);3-phosphoshikimate 1-carboxyvinyltransferase (EC 2.5.1.19);Shikimate/quinate 5-dehydrogenase I beta (EC 1.1.1.282);Shikimate kinase I (EC 2.7.1.71);2-keto-3-deoxy-D-arabino-heptulosonate-7-phosphate synthase I beta (EC 2.5.1.54);Prephenate and/or arogena…
Isoprenoids	0.617763	1.8166	0.00284091	0.0712739	93	18	(E)-4-hydroxy-3-methylbut-2-enyl-diphosphate synthase (flavodoxin) (EC 1.17.7.3);Hydroxymethylglutaryl-CoA synthase (EC 2.3.3.10);Isopentenyl-diphosphate Delta-isomerase (EC 5.3.3.2);Isopentenyl-diphosphate delta-isomerase, FMN-dependent (EC 5.3.3.2);(2E,6E)-farnesyl diphosphate synthase (EC 2.5.1.10);Diphosphomevalonate decarboxylase (EC 4.1.1.33);2-C-methyl-D-erythritol 4-phosphate cytidylyltra…	(E)-4-hydroxy-3-methylbut-2-enyl-diphosphate synthase (flavodoxin) (EC 1.17.7.3);Hydroxymethylglutaryl-CoA synthase (EC 2.3.3.10);Isopentenyl-diphosphate Delta-isomerase (EC 5.3.3.2);Isopentenyl-diphosphate delta-isomerase, FMN-dependent (EC 5.3.3.2);(2E,6E)-farnesyl diphosphate synthase (EC 2.5.1.10);Diphosphomevalonate decarboxylase (EC 4.1.1.33);2-C-methyl-D-erythritol 4-phosphate cytidylyltra…
Isoprenoid Biosynthesis	0.611581	1.69135	0.0130814	0.121344	20	13	Hydroxymethylglutaryl-CoA synthase (EC 2.3.3.10);Isopentenyl-diphosphate delta-isomerase, FMN-dependent (EC 5.3.3.2);Diphosphomevalonate decarboxylase (EC 4.1.1.33);2-C-methyl-D-erythritol 4-phosphate cytidylyltransferase (EC 2.7.7.60);1-deoxy-D-xylulose 5-phosphate synthase (EC 2.2.1.7);4-diphosphocytidyl-2-C-methyl-D-erythritol kinase (EC 2.7.1.148);Hydroxymethylglutaryl-CoA reductase (EC 1.1.1…	Hydroxymethylglutaryl-CoA synthase (EC 2.3.3.10);Isopentenyl-diphosphate delta-isomerase, FMN-dependent (EC 5.3.3.2);Diphosphomevalonate decarboxylase (EC 4.1.1.33);2-C-methyl-D-erythritol 4-phosphate cytidylyltransferase (EC 2.7.7.60);1-deoxy-D-xylulose 5-phosphate synthase (EC 2.2.1.7);4-diphosphocytidyl-2-C-methyl-D-erythritol kinase (EC 2.7.1.148);Hydroxymethylglutaryl-CoA reductase (EC 1.1.1…
Calvin-Benson cycle	0.609216	1.72821	0.00451128	0.0991491	34	14	Triosephosphate isomerase (EC 5.3.1.1);Fructose-bisphosphate aldolase class II (EC 4.1.2.13);Phosphoglycerate kinase (EC 2.7.2.3);Transketolase, C-terminal section (EC 2.2.1.1);Transketolase, N-terminal section (EC 2.2.1.1);NAD-dependent glyceraldehyde-3-phosphate dehydrogenase (EC 1.2.1.12);NADP-dependent glyceraldehyde-3-phosphate dehydrogenase (EC 1.2.1.13);Ribose-5-phosphate isomerase A (EC 5…	Triosephosphate isomerase (EC 5.3.1.1);Fructose-bisphosphate aldolase class II (EC 4.1.2.13);Phosphoglycerate kinase (EC 2.7.2.3)
Conserved gene cluster associated with Met-tRNA formyltransferase	0.578079	1.69224	0.0113475	0.125874	28	16	Methionyl-tRNA formyltransferase (EC 2.1.2.9);Ribonuclease HII (EC 3.1.26.4);Protein serine/threonine phosphatase PrpC, regulation of stationary phase;Peptide deformylase (EC 3.5.1.88);Helicase PriA essential for oriC/DnaA-independent DNA replication;Ribosomal-protein-S18p-alanine acetyltransferase (EC 2.3.1.-);DNA topoisomerase I (EC 5.99.1.2);Protein of unknown function DUF1447;Ribosomal RNA la…	Methionyl-tRNA formyltransferase (EC 2.1.2.9);Ribonuclease HII (EC 3.1.26.4);Protein serine/threonine phosphatase PrpC, regulation of stationary phase;Peptide deformylase (EC 3.5.1.88);Helicase PriA essential for oriC/DnaA-independent DNA replication;Ribosomal-protein-S18p-alanine acetyltransferase (EC 2.3.1.-);DNA topoisomerase I (EC 5.99.1.2)
Glycolysis and Gluconeogenesis	0.573834	1.76188	0.00420168	0.0727629	47	21	Triosephosphate isomerase (EC 5.3.1.1);Pyruvate kinase (EC 2.7.1.40);Fructose-bisphosphate aldolase class II (EC 4.1.2.13);Phosphoglycerate mutase (EC 5.4.2.11);Glucokinase (EC 2.7.1.2);Phosphoglycerate kinase (EC 2.7.2.3);Glucose-6-phosphate isomerase (EC 5.3.1.9);Fructose-1,6-bisphosphatase, Bacillus type (EC 3.1.3.11);Phosphoglycerate mutase;Phosphoenolpyruvate synthase (EC 2.7.9.2);Enolase (E…	Triosephosphate isomerase (EC 5.3.1.1);Pyruvate kinase (EC 2.7.1.40);Fructose-bisphosphate aldolase class II (EC 4.1.2.13);Phosphoglycerate mutase (EC 5.4.2.11);Glucokinase (EC 2.7.1.2);Phosphoglycerate kinase (EC 2.7.2.3);Glucose-6-phosphate isomerase (EC 5.3.1.9);Fructose-1,6-bisphosphatase, Bacillus type (EC 3.1.3.11);Phosphoglycerate mutase
Universal GTPases	0.566914	1.70918	0.00591716	0.110636	28	18	Ribosome small subunit biogenesis RbfA-release protein RsgA;LSU ribosomal maturation GTPase RbgA (B. subtilis YlqF);GTP-binding protein TypA/BipA;GTP-binding protein EngB;GTP-binding protein Obg;Signal recognition particle protein Ffh;GTP-binding protein EngA;GTP-binding and nucleic acid-binding protein YchF;Ribosome LSU-associated GTP-binding protein HflX;GTP-binding protein Era;Translation init…	Ribosome small subunit biogenesis RbfA-release protein RsgA;LSU ribosomal maturation GTPase RbgA (B. subtilis YlqF);GTP-binding protein TypA/BipA;GTP-binding protein EngB;GTP-binding protein Obg;Signal recognition particle protein Ffh;GTP-binding protein EngA;GTP-binding and nucleic acid-binding protein YchF;Ribosome LSU-associated GTP-binding protein HflX;GTP-binding protein Era;Translation init…
Entner-Doudoroff Pathway	0.557384	1.67482	0.00843882	0.131921	44	19	Gluconokinase (EC 2.7.1.12);D-glycerate 2-kinase (EC 2.7.1.165);Pyruvate kinase (EC 2.7.1.40);Phosphoglycerate mutase (EC 5.4.2.11);Glucokinase (EC 2.7.1.2);Phosphoglycerate kinase (EC 2.7.2.3);Phosphoglycerate mutase;OpcA, an allosteric effector of glucose-6-phosphate dehydrogenase, actinobacterial;Glucose-6-phosphate 1-dehydrogenase (EC 1.1.1.49);Enolase (EC 4.2.1.11);2-dehydro-3-deoxyphosphogl…	Gluconokinase (EC 2.7.1.12);D-glycerate 2-kinase (EC 2.7.1.165);Pyruvate kinase (EC 2.7.1.40);Phosphoglycerate mutase (EC 5.4.2.11);Glucokinase (EC 2.7.1.2);Phosphoglycerate kinase (EC 2.7.2.3)
Translation	0.548311	1.84803	0	0.0546291	61	27	Methionyl-tRNA formyltransferase (EC 2.1.2.9);Ribosome-associated heat shock protein implicated in the recycling of the 50S subunit (S4 paralog);Peptide chain release factor 1;Translation initiation factor 3;Peptidyl-tRNA hydrolase (EC 3.1.1.29);Peptide deformylase (EC 3.5.1.88);tmRNA-binding protein SmpB;L14e-like protein;Peptide chain release factor 3;Peptide chain release factor N(5)-glutamine…	Methionyl-tRNA formyltransferase (EC 2.1.2.9);Ribosome-associated heat shock protein implicated in the recycling of the 50S subunit (S4 paralog);Peptide chain release factor 1;Translation initiation factor 3;Peptidyl-tRNA hydrolase (EC 3.1.1.29);Peptide deformylase (EC 3.5.1.88);tmRNA-binding protein SmpB;L14e-like protein;Peptide chain release factor 3;Peptide chain release factor N(5)-glutamine…
Sporulation gene orphans	0.543987	1.87382	0.00136054	0.0640184	54	31	Stage III sporulation protein AA;Stage V sporulation protein E;RNA polymerase sporulation specific sigma factor SigG;Spore core dehydratation and coat assembly protein SpoVS;Stage V sporulation protein AD (SpoVAD);Stage IV sporulation protein A;Stage V sporulation protein AC (SpoVAC);Stage 0 sporulation two-component response regulator (Spo0A);Stage III sporulation protein D;Stage IV sporulation …	Stage III sporulation protein AA;Stage V sporulation protein E;RNA polymerase sporulation specific sigma factor SigG;Spore core dehydratation and coat assembly protein SpoVS;Stage V sporulation protein AD (SpoVAD);Stage IV sporulation protein A;Stage V sporulation protein AC (SpoVAC);Stage 0 sporulation two-component response regulator (Spo0A);Stage III sporulation protein D;Stage IV sporulation …
Dormancy and Sporulation	0.542548	1.8616	0.00136986	0.0646444	113	32	Stage III sporulation protein AA;Stage V sporulation protein E;RNA polymerase sporulation specific sigma factor SigG;Stage V sporulation protein AD (SpoVAD);Stage IV sporulation protein A;Stage V sporulation protein AC (SpoVAC);Stage 0 sporulation two-component response regulator (Spo0A);Stage III sporulation protein D;Stage IV sporulation protein B;Spore cortex-lytic enzyme, lytic transglycosyla…	Stage III sporulation protein AA;Stage V sporulation protein E;RNA polymerase sporulation specific sigma factor SigG;Stage V sporulation protein AD (SpoVAD);Stage IV sporulation protein A;Stage V sporulation protein AC (SpoVAC);Stage 0 sporulation two-component response regulator (Spo0A);Stage III sporulation protein D;Stage IV sporulation protein B;Spore cortex-lytic enzyme, lytic transglycosyla…
Aromatic amino acids and derivatives	0.486697	1.79196	0	0.0852315	143	41	3-dehydroquinate synthase (EC 4.2.3.4);Aromatic-amino-acid aminotransferase (EC 2.6.1.57);Arogenate dehydrogenase (EC 1.3.1.43);Anthranilate synthase, aminase component (EC 4.1.3.27);2-amino-3,7-dideoxy-D-threo-hept-6-ulosonate synthase (EC 2.2.1.10);3-phosphoshikimate 1-carboxyvinyltransferase (EC 2.5.1.19);Phosphoribosylanthranilate isomerase (EC 5.3.1.24);Shikimate/quinate 5-dehydrogenase I be…	3-dehydroquinate synthase (EC 4.2.3.4);Aromatic-amino-acid aminotransferase (EC 2.6.1.57);Arogenate dehydrogenase (EC 1.3.1.43);Anthranilate synthase, aminase component (EC 4.1.3.27);2-amino-3,7-dideoxy-D-threo-hept-6-ulosonate synthase (EC 2.2.1.10);3-phosphoshikimate 1-carboxyvinyltransferase (EC 2.5.1.19);Phosphoribosylanthranilate isomerase (EC 5.3.1.24);Shikimate/quinate 5-dehydrogenase I be…
RNA processing and modification	0.458104	1.9356	0	0.0483695	295	95	Threonylcarbamoyl-AMP synthase (EC 2.7.7.87);tRNA-(cytosine32)-2-thiocytidine synthetase TtcA;Cysteine desulfurase (EC 2.8.1.7), associated with tRNA 4-thiouridine synthase;SSU rRNA (adenine(1518)-N(6)/adenine(1519)-N(6))-dimethyltransferase (EC 2.1.1.182);Ribonuclease HII (EC 3.1.26.4);Polyribonucleotide nucleotidyltransferase (EC 2.7.7.8);Ribonuclease J (endonuclease and 5' exonuclease);Ribosom…	Threonylcarbamoyl-AMP synthase (EC 2.7.7.87);tRNA-(cytosine32)-2-thiocytidine synthetase TtcA;Cysteine desulfurase (EC 2.8.1.7), associated with tRNA 4-thiouridine synthase;SSU rRNA (adenine(1518)-N(6)/adenine(1519)-N(6))-dimethyltransferase (EC 2.1.1.182);Ribonuclease HII (EC 3.1.26.4);Polyribonucleotide nucleotidyltransferase (EC 2.7.7.8);Ribonuclease J (endonuclease and 5' exonuclease);Ribosom…
Prokaryotic cell type differentiation	0.456489	1.78593	0	0.0762531	115	58	Stage III sporulation protein AA;Nutrient germinant receptor inner membrane subunit A (GerKA/GerAA/GerBA);Stage V sporulation protein E;RNA polymerase sporulation specific sigma factor SigG;Spore core dehydratation and coat assembly protein SpoVS;Stage V sporulation protein AD (SpoVAD);Ribosome-associated heat shock protein implicated in the recycling of the 50S subunit (S4 paralog);Protein CotJA…	Stage III sporulation protein AA;Nutrient germinant receptor inner membrane subunit A (GerKA/GerAA/GerBA);Stage V sporulation protein E;RNA polymerase sporulation specific sigma factor SigG;Spore core dehydratation and coat assembly protein SpoVS;Stage V sporulation protein AD (SpoVAD);Ribosome-associated heat shock protein implicated in the recycling of the 50S subunit (S4 paralog);Protein CotJA…
Sporulation	0.456489	1.78697	0	0.0823989	109	58	Stage III sporulation protein AA;Nutrient germinant receptor inner membrane subunit A (GerKA/GerAA/GerBA);Stage V sporulation protein E;RNA polymerase sporulation specific sigma factor SigG;Spore core dehydratation and coat assembly protein SpoVS;Stage V sporulation protein AD (SpoVAD);Ribosome-associated heat shock protein implicated in the recycling of the 50S subunit (S4 paralog);Protein CotJA…	Stage III sporulation protein AA;Nutrient germinant receptor inner membrane subunit A (GerKA/GerAA/GerBA);Stage V sporulation protein E;RNA polymerase sporulation specific sigma factor SigG;Spore core dehydratation and coat assembly protein SpoVS;Stage V sporulation protein AD (SpoVAD);Ribosome-associated heat shock protein implicated in the recycling of the 50S subunit (S4 paralog);Protein CotJA…
RNA Processing	0.456255	1.90146	0	0.0565259	255	84	Threonylcarbamoyl-AMP synthase (EC 2.7.7.87);tRNA-(cytosine32)-2-thiocytidine synthetase TtcA;Cysteine desulfurase (EC 2.8.1.7), associated with tRNA 4-thiouridine synthase;SSU rRNA (adenine(1518)-N(6)/adenine(1519)-N(6))-dimethyltransferase (EC 2.1.1.182);Ribonuclease HII (EC 3.1.26.4);Polyribonucleotide nucleotidyltransferase (EC 2.7.7.8);Ribonuclease J (endonuclease and 5' exonuclease);Ribosom…	Threonylcarbamoyl-AMP synthase (EC 2.7.7.87);tRNA-(cytosine32)-2-thiocytidine synthetase TtcA;Cysteine desulfurase (EC 2.8.1.7), associated with tRNA 4-thiouridine synthase;SSU rRNA (adenine(1518)-N(6)/adenine(1519)-N(6))-dimethyltransferase (EC 2.1.1.182);Ribonuclease HII (EC 3.1.26.4);Polyribonucleotide nucleotidyltransferase (EC 2.7.7.8);Ribonuclease J (endonuclease and 5' exonuclease);Ribosom…
Lysine, threonine, methionine, and cysteine	0.419304	1.77373	0	0.0734516	241	97	Cystathionine beta-lyase (EC 4.4.1.8);5,10-methylenetetrahydrofolate reductase (EC 1.5.1.20);Methionine ABC transporter substrate-binding protein;Methionine ABC transporter permease protein;S-ribosylhomocysteine lyase (EC 4.4.1.21);Acetate kinase (EC 2.7.2.1);FIG138056: a glutathione-dependent thiol reductase;Homocysteine S-methyltransferase (EC 2.1.1.10);Polyribonucleotide nucleotidyltransferase…	Cystathionine beta-lyase (EC 4.4.1.8);5,10-methylenetetrahydrofolate reductase (EC 1.5.1.20);Methionine ABC transporter substrate-binding protein;Methionine ABC transporter permease protein;S-ribosylhomocysteine lyase (EC 4.4.1.21);Acetate kinase (EC 2.7.2.1);FIG138056: a glutathione-dependent thiol reductase;Homocysteine S-methyltransferase (EC 2.1.1.10);Polyribonucleotide nucleotidyltransferase…
Protein Synthesis	0.395316	1.78226	0	0.0730284	319	151	LSU ribosomal protein L33p;Ribosome small subunit biogenesis RbfA-release protein RsgA;LSU ribosomal maturation GTPase RbgA (B. subtilis YlqF);LSU ribosomal protein L33p, zinc-dependent;LSU ribosomal protein L10p (P0);Methionyl-tRNA formyltransferase (EC 2.1.2.9);LSU ribosomal protein L28p, zinc-dependent;SSU ribosomal protein S16p;LSU ribosomal protein L36p;LSU ribosomal protein L36p, zinc-depen…	LSU ribosomal protein L33p;Ribosome small subunit biogenesis RbfA-release protein RsgA;LSU ribosomal maturation GTPase RbgA (B. subtilis YlqF);LSU ribosomal protein L33p, zinc-dependent;LSU ribosomal protein L10p (P0);Methionyl-tRNA formyltransferase (EC 2.1.2.9);LSU ribosomal protein L28p, zinc-dependent;SSU ribosomal protein S16p;LSU ribosomal protein L36p;LSU ribosomal protein L36p, zinc-depen…
Electron accepting reactions	-0.608215	-2.21946	0	0.00865676	171	20	Ferredoxin reductase;Cytochrome d ubiquinol oxidase subunit I (EC 1.10.3.-);Polyferredoxin NapH (periplasmic nitrate reductase);Heme O synthase, protoheme IX farnesyltransferase, COX10-CtaB;Heterodisulfide reductase, cytochrome reductase subunit;Transport ATP-binding protein CydC;Cytochrome d ubiquinol oxidase subunit II (EC 1.10.3.-);Anaerobic sulfite reductase subunit B;heterodisulfide reductas…	Ferredoxin-type protein NapG (periplasmic nitrate reductase);Anaerobic dimethyl sulfoxide reductase chain A (EC 1.8.5.3), molybdopterin-binding domain;Polysulfide reductase, subunit B, putative;Anaerobic sulfite reductase subunit C (EC 1.8.1.-);Anaerobic dimethyl sulfoxide reductase chain B (EC 1.8.5.3), iron-sulfur binding subunit;Flavodoxin reductases (ferredoxin-NADPH reductases) family 1;Anae…
Urease subunits	-0.780387	-2.03326	0.00512821	0.0515799	9	7	Urea channel UreI;Urease accessory protein UreE;Urease accessory protein UreG;Urease gamma subunit (EC 3.5.1.5);Urease accessory protein UreF;Urease beta subunit (EC 3.5.1.5);Urease alpha subunit (EC 3.5.1.5)	Urease beta subunit (EC 3.5.1.5);Urease alpha subunit (EC 3.5.1.5)

## Sheet: Table 3
Term	es	nes	pval	fdr	geneset_size	matched_size	genes	ledge_genes
ABC transporter branched-chain amino acid (TC 3.A.1.4.1)	0.82289	1.73482	0.00274725	0.094051	6	5	Branched-chain amino acid transport system permease protein LivM (TC 3.A.1.4.1);Branched-chain amino acid transport ATP-binding protein LivF (TC 3.A.1.4.1);Branched-chain amino acid transport ATP-binding protein LivG (TC 3.A.1.4.1);Branched-chain amino acid ABC transporter, amino acid-binding protein (TC 3.A.1.4.1);High-affinity branched-chain amino acid transport system permease protein LivH (TC…	Branched-chain amino acid transport system permease protein LivM (TC 3.A.1.4.1);Branched-chain amino acid transport ATP-binding protein LivF (TC 3.A.1.4.1);Branched-chain amino acid transport ATP-binding protein LivG (TC 3.A.1.4.1)
Lactate utilization	0.790574	1.68402	0	0.136169	15	5	Predicted L-lactate dehydrogenase, hypothetical protein subunit YkgG;Predicted L-lactate dehydrogenase, Fe-S oxidoreductase subunit YkgE;Lactate-responsive regulator LldR in Enterobacteria, GntR family;Predicted L-lactate dehydrogenase, Iron-sulfur cluster-binding subunit YkgF;L-lactate permease	Predicted L-lactate dehydrogenase, hypothetical protein subunit YkgG;Predicted L-lactate dehydrogenase, Fe-S oxidoreductase subunit YkgE;Lactate-responsive regulator LldR in Enterobacteria, GntR family;Predicted L-lactate dehydrogenase, Iron-sulfur cluster-binding subunit YkgF
Carnitine operon	0.728363	1.74447	0.00387097	0.0961801	9	8	L-carnitine/gamma-butyrobetaine antiporter;Carnitine operon protein CaiE;Carnitinyl-CoA dehydratase (EC 4.2.1.149);Crotonobetainyl-CoA dehydrogenase (EC 1.3.99.-);Carnitine--CoA ligase;Crotonobetaine--CoA ligase;MaoC-like dehydratase clustered with carnitine metabolism genes;Crotonobetainyl-CoA:carnitine CoA-transferase (EC 2.8.3.21)	L-carnitine/gamma-butyrobetaine antiporter;Carnitine operon protein CaiE;Carnitinyl-CoA dehydratase (EC 4.2.1.149);Crotonobetainyl-CoA dehydrogenase (EC 1.3.99.-);Carnitine--CoA ligase;Crotonobetaine--CoA ligase;MaoC-like dehydratase clustered with carnitine metabolism genes
Proline, 4-hydroxyproline uptake and utilization	0.723594	2.01347	0	0.0068059	44	13	L-Proline/Glycine betaine transporter ProP;Proline-specific permease ProY;Delta-1-pyrroline-5-carboxylate dehydrogenase (EC 1.2.1.88);Proline/sodium symporter PutP (TC 2.A.21.2.1);Proline dehydrogenase (EC 1.5.5.2);Transcriptional repressor of PutA and PutP;Proline racemase (EC 5.1.1.4);D-proline reductase, 45 kDa subunit (EC 1.21.4.1);D-proline reductase, 23 kDa subunit (EC 1.21.4.1);D-proline r…	L-Proline/Glycine betaine transporter ProP;Proline-specific permease ProY;Delta-1-pyrroline-5-carboxylate dehydrogenase (EC 1.2.1.88);Proline/sodium symporter PutP (TC 2.A.21.2.1);Proline dehydrogenase (EC 1.5.5.2);Transcriptional repressor of PutA and PutP
Spore germination	0.722767	1.68772	0.00384123	0.137846	56	7	Spore cortex-lytic enzyme, lytic transglycosylase SleB;Spore cortex-lytic enzyme, N-acetylglucosaminidase SleL;Spore germination protein YpeB;Spore cortex-lytic enzyme CwlJ;Spore protein GerW (YtfJ), not involved in spore germination;Nutrient germinant receptor inner membrane subunit A (GerKA/GerAA/GerBA);Sporulation protein YtfJ	Spore cortex-lytic enzyme, lytic transglycosylase SleB;Spore cortex-lytic enzyme, N-acetylglucosaminidase SleL;Spore germination protein YpeB;Spore cortex-lytic enzyme CwlJ
DNA repair, bacterial RecBCD pathway	0.708268	1.62657	0.00806452	0.140861	10	7	Exodeoxyribonuclease V beta chain (EC 3.1.11.5);Protease III precursor (EC 3.4.24.55);Exodeoxyribonuclease V gamma chain (EC 3.1.11.5);ATP-dependent helicase/nuclease AddAB, subunit B;RecD-like DNA helicase YrrC;ATP-dependent helicase/nuclease AddAB, subunit A;Exodeoxyribonuclease V alpha chain (EC 3.1.11.5)	Exodeoxyribonuclease V beta chain (EC 3.1.11.5);Protease III precursor (EC 3.4.24.55);Exodeoxyribonuclease V gamma chain (EC 3.1.11.5)
Sugar Phosphotransferase Systems, PTS	0.698927	1.61864	0.0155844	0.147328	12	7	periplasmic fructose-binding protein component of signal transduction system LevQ;fructose sensor histidine kinase;PTS system, fructose- and mannose-inducible IIA component (EC 2.7.1.69);periplasmic fructose-binding protein component of signal transduction system LevT;fructose response regulator of fruA and EII fructose/mannose;Phosphoenolpyruvate-protein phosphotransferase of PTS system (EC 2.7.…	periplasmic fructose-binding protein component of signal transduction system LevQ;fructose sensor histidine kinase;PTS system, fructose- and mannose-inducible IIA component (EC 2.7.1.69)
Polymyxin resistance, lipid A modifications with 4-amino-4-deoxy-L-arabinose	0.682622	1.76569	0.00250627	0.0892722	15	10	Sensor protein BasS/PmrB (activates BasR/PmrA);Undecaprenyl phosphate-aminoarabinose flippase subunit ArnE;Undecaprenyl-phosphate 4-deoxy-4-formamido-L-arabinose transferase (EC 2.4.2.53);4-deoxy-4-formamido-L-arabinose-phosphoundecaprenol deformylase ArnD (EC 3.5.1.n3);UDP-4-amino-4-deoxy-L-arabinose formyltransferase (EC 2.1.2.13);UDP-glucuronic acid oxidase (UDP-4-keto-hexauronic acid decarbox…	Sensor protein BasS/PmrB (activates BasR/PmrA);Undecaprenyl phosphate-aminoarabinose flippase subunit ArnE;Undecaprenyl-phosphate 4-deoxy-4-formamido-L-arabinose transferase (EC 2.4.2.53);4-deoxy-4-formamido-L-arabinose-phosphoundecaprenol deformylase ArnD (EC 3.5.1.n3);UDP-4-amino-4-deoxy-L-arabinose formyltransferase (EC 2.1.2.13);UDP-glucuronic acid oxidase (UDP-4-keto-hexauronic acid decarbox…
Polymyxin resistance	0.682454	1.63154	0.00873908	0.146975	9	8	Undecaprenyl phosphate-aminoarabinose flippase subunit ArnE;Undecaprenyl-phosphate 4-deoxy-4-formamido-L-arabinose transferase (EC 2.4.2.53);4-deoxy-4-formamido-L-arabinose-phosphoundecaprenol deformylase ArnD (EC 3.5.1.n3);UDP-4-amino-4-deoxy-L-arabinose formyltransferase (EC 2.1.2.13);UDP-glucuronic acid oxidase (UDP-4-keto-hexauronic acid decarboxylating) (EC 1.1.1.305);Undecaprenyl phosphate-…	Undecaprenyl phosphate-aminoarabinose flippase subunit ArnE;Undecaprenyl-phosphate 4-deoxy-4-formamido-L-arabinose transferase (EC 2.4.2.53);4-deoxy-4-formamido-L-arabinose-phosphoundecaprenol deformylase ArnD (EC 3.5.1.n3);UDP-4-amino-4-deoxy-L-arabinose formyltransferase (EC 2.1.2.13);UDP-glucuronic acid oxidase (UDP-4-keto-hexauronic acid decarboxylating) (EC 1.1.1.305);Undecaprenyl phosphate-…
Glyoxylate bypass	0.674592	1.69855	0.00514801	0.128168	10	9	Isocitrate lyase (EC 4.1.3.1);Malate synthase G (EC 2.3.3.9);Citrate synthase (si) (EC 2.3.3.1);Aconitate hydratase (EC 4.2.1.3);Malate synthase (EC 2.3.3.9);Isocitrate dehydrogenase phosphatase (EC 2.7.11.5)/kinase (EC 3.1.3.-);Aconitate hydratase 2 (EC 4.2.1.3);(R)-2-hydroxyacid dehydrogenase, similar to L-sulfolactate dehydrogenase (EC 1.1.1.272);Malate dehydrogenase (EC 1.1.1.37)	Isocitrate lyase (EC 4.1.3.1);Malate synthase G (EC 2.3.3.9);Citrate synthase (si) (EC 2.3.3.1);Aconitate hydratase (EC 4.2.1.3);Malate synthase (EC 2.3.3.9);Isocitrate dehydrogenase phosphatase (EC 2.7.11.5)/kinase (EC 3.1.3.-);Aconitate hydratase 2 (EC 4.2.1.3)
Chemotaxis in Escherichia coli and Bacillus subtilis	0.643409	1.61137	0.0147965	0.145341	11	9	Chemotaxis response regulator protein-glutamate methylesterase CheB (EC 3.1.1.61);Positive regulator of CheA protein activity (CheW);Chemotaxis protein methyltransferase CheR (EC 2.1.1.80);Chemotaxis protein CheD;Signal transduction histidine kinase CheA;Chemotaxis protein CheV (EC 2.7.3.-);Chemotaxis response - phosphatase CheZ;Chemotaxis protein CheC -- inhibitor of MCP methylation;Chemotaxis r…	Chemotaxis response regulator protein-glutamate methylesterase CheB (EC 3.1.1.61);Positive regulator of CheA protein activity (CheW);Chemotaxis protein methyltransferase CheR (EC 2.1.1.80);Chemotaxis protein CheD
Pyruvate Alanine Serine Interconversions	0.636157	1.74963	0.00353774	0.0984425	25	13	L-serine dehydratase, beta subunit (EC 4.3.1.17);Valine--pyruvate aminotransferase (EC 2.6.1.66);D-amino acid dehydrogenase (EC 1.4.99.6);Serine transporter;L-alanine:glyoxylate aminotransferase (EC 2.6.1.44);D-serine ammonia-lyase (EC 4.3.1.18);Replicative DNA helicase (DnaB) (EC 3.6.4.12);L-serine dehydratase, alpha subunit (EC 4.3.1.17);D-alanine aminotransferase (EC 2.6.1.21);Branched-chain a…	L-serine dehydratase, beta subunit (EC 4.3.1.17);Valine--pyruvate aminotransferase (EC 2.6.1.66);D-amino acid dehydrogenase (EC 1.4.99.6);Serine transporter;L-alanine:glyoxylate aminotransferase (EC 2.6.1.44);D-serine ammonia-lyase (EC 4.3.1.18);Replicative DNA helicase (DnaB) (EC 3.6.4.12)
Proteolysis in bacteria, ATP-dependent	0.6321	1.63646	0.00609756	0.149521	17	10	ATP-dependent protease La (EC 3.4.21.53) Type I;Outer membrane stress sensor protease DegQ, serine protease;Outer membrane stress sensor protease DegS;Nucleotide excision repair protein, with UvrB/UvrC motif;ATP-dependent Clp protease adaptor protein ClpS;ATP-dependent Clp protease ATP-binding subunit ClpX;ATP-dependent hsl protease ATP-binding subunit HslU;ATP-dependent Clp protease, ATP-binding…	ATP-dependent protease La (EC 3.4.21.53) Type I;Outer membrane stress sensor protease DegQ, serine protease;Outer membrane stress sensor protease DegS;Nucleotide excision repair protein, with UvrB/UvrC motif;ATP-dependent Clp protease adaptor protein ClpS;ATP-dependent Clp protease ATP-binding subunit ClpX;ATP-dependent hsl protease ATP-binding subunit HslU
Choline uptake and conversion to betaine clusters	0.630451	1.95909	0	0.0131257	52	20	High-affinity choline uptake protein BetT;Choline-sulfatase (EC 3.1.6.6);Glycine betaine/L-proline transport system permease protein ProW (TC 3.A.1.12.1);Glycine betaine/L-proline transport substrate-binding protein ProX (TC 3.A.1.12.1);Glycine betaine ABC transport system, ATP-binding protein OpuAA (EC 3.6.3.32);Choline dehydrogenase (EC 1.1.99.1);Osmoprotectant ABC transporter binding protein Y…	High-affinity choline uptake protein BetT;Choline-sulfatase (EC 3.1.6.6);Glycine betaine/L-proline transport system permease protein ProW (TC 3.A.1.12.1);Glycine betaine/L-proline transport substrate-binding protein ProX (TC 3.A.1.12.1);Glycine betaine ABC transport system, ATP-binding protein OpuAA (EC 3.6.3.32);Choline dehydrogenase (EC 1.1.99.1);Osmoprotectant ABC transporter binding protein Y…
Type III, Type IV, Type VI, ESAT secretion systems	0.629027	2.09449	0	0.00388908	81	29	IncF plasmid conjugative transfer pilus assembly protein TraW;IncF plasmid conjugative transfer protein TraG;IncF plasmid conjugative transfer pilus assembly protein TraK;IncF plasmid conjugative transfer pilus assembly protein TraV;IncF plasmid conjugative transfer protein TrbI;IncF plasmid conjugative transfer pilus assembly protein TraC;IncF plasmid conjugative transfer pilin acetylase TraX;In…	IncF plasmid conjugative transfer pilus assembly protein TraW;IncF plasmid conjugative transfer protein TraG;IncF plasmid conjugative transfer pilus assembly protein TraK;IncF plasmid conjugative transfer pilus assembly protein TraV;IncF plasmid conjugative transfer protein TrbI;IncF plasmid conjugative transfer pilus assembly protein TraC;IncF plasmid conjugative transfer pilin acetylase TraX;In…
Virulence	0.629027	2.11454	0	0.00486136	81	29	IncF plasmid conjugative transfer pilus assembly protein TraW;IncF plasmid conjugative transfer protein TraG;IncF plasmid conjugative transfer pilus assembly protein TraK;IncF plasmid conjugative transfer pilus assembly protein TraV;IncF plasmid conjugative transfer protein TrbI;IncF plasmid conjugative transfer pilus assembly protein TraC;IncF plasmid conjugative transfer pilin acetylase TraX;In…	IncF plasmid conjugative transfer pilus assembly protein TraW;IncF plasmid conjugative transfer protein TraG;IncF plasmid conjugative transfer pilus assembly protein TraK;IncF plasmid conjugative transfer pilus assembly protein TraV;IncF plasmid conjugative transfer protein TrbI;IncF plasmid conjugative transfer pilus assembly protein TraC;IncF plasmid conjugative transfer pilin acetylase TraX;In…
Osmotic stress	0.628263	1.65871	0.00979192	0.144403	41	11	High-affinity choline uptake protein BetT;Choline-sulfatase (EC 3.1.6.6);Glycine betaine ABC transport system, ATP-binding protein OpuAA (EC 3.6.3.32);Choline dehydrogenase (EC 1.1.99.1);Sarcosine oxidase alpha subunit (EC 1.5.3.1);Glycine betaine ABC transport system, glycine betaine-binding protein OpuAC;Glycine betaine ABC transport system, permease protein OpuAB;Choline ABC transport system, …	High-affinity choline uptake protein BetT;Choline-sulfatase (EC 3.1.6.6);Glycine betaine ABC transport system, ATP-binding protein OpuAA (EC 3.6.3.32);Choline dehydrogenase (EC 1.1.99.1);Sarcosine oxidase alpha subunit (EC 1.5.3.1);Glycine betaine ABC transport system, glycine betaine-binding protein OpuAC;Glycine betaine ABC transport system, permease protein OpuAB
Choline and Betaine Uptake and Betaine Biosynthesis	0.628263	1.68085	0.0062422	0.121534	32	11	High-affinity choline uptake protein BetT;Choline-sulfatase (EC 3.1.6.6);Glycine betaine ABC transport system, ATP-binding protein OpuAA (EC 3.6.3.32);Choline dehydrogenase (EC 1.1.99.1);Sarcosine oxidase alpha subunit (EC 1.5.3.1);Glycine betaine ABC transport system, glycine betaine-binding protein OpuAC;Glycine betaine ABC transport system, permease protein OpuAB;Choline ABC transport system, …	High-affinity choline uptake protein BetT;Choline-sulfatase (EC 3.1.6.6);Glycine betaine ABC transport system, ATP-binding protein OpuAA (EC 3.6.3.32);Choline dehydrogenase (EC 1.1.99.1);Sarcosine oxidase alpha subunit (EC 1.5.3.1);Glycine betaine ABC transport system, glycine betaine-binding protein OpuAC;Glycine betaine ABC transport system, permease protein OpuAB
Betaine, crotonobetaine, L-carnitine (trimethyl ammonium compounds)	0.616748	1.68264	0.00482509	0.125238	25	12	L-carnitine/gamma-butyrobetaine antiporter;Carnitine operon protein CaiE;Carnitinyl-CoA dehydratase (EC 4.2.1.149);Crotonobetainyl-CoA dehydrogenase (EC 1.3.99.-);Succinyl-CoA:3-ketoacid-coenzyme A transferase subunit A (EC 2.8.3.5);Carnitine--CoA ligase;Crotonobetaine--CoA ligase;MaoC-like dehydratase clustered with carnitine metabolism genes;Carnitine monooxygenase, reductase component CntB;Cro…	L-carnitine/gamma-butyrobetaine antiporter;Carnitine operon protein CaiE;Carnitinyl-CoA dehydratase (EC 4.2.1.149);Crotonobetainyl-CoA dehydrogenase (EC 1.3.99.-);Succinyl-CoA:3-ketoacid-coenzyme A transferase subunit A (EC 2.8.3.5);Carnitine--CoA ligase;Crotonobetaine--CoA ligase;MaoC-like dehydratase clustered with carnitine metabolism genes
Carnitine metabolism and transport	0.616748	1.70258	0.00600962	0.129798	25	12	L-carnitine/gamma-butyrobetaine antiporter;Carnitine operon protein CaiE;Carnitinyl-CoA dehydratase (EC 4.2.1.149);Crotonobetainyl-CoA dehydrogenase (EC 1.3.99.-);Succinyl-CoA:3-ketoacid-coenzyme A transferase subunit A (EC 2.8.3.5);Carnitine--CoA ligase;Crotonobetaine--CoA ligase;MaoC-like dehydratase clustered with carnitine metabolism genes;Carnitine monooxygenase, reductase component CntB;Cro…	L-carnitine/gamma-butyrobetaine antiporter;Carnitine operon protein CaiE;Carnitinyl-CoA dehydratase (EC 4.2.1.149);Crotonobetainyl-CoA dehydrogenase (EC 1.3.99.-);Succinyl-CoA:3-ketoacid-coenzyme A transferase subunit A (EC 2.8.3.5);Carnitine--CoA ligase;Crotonobetaine--CoA ligase;MaoC-like dehydratase clustered with carnitine metabolism genes
Ribosomal hibernation related cluster	0.61422	1.61815	0.0124844	0.139845	11	11	Lipopolysaccharide export system protein LptC;PTS IIA-like nitrogen-regulatory protein PtsN;D-arabinose-5-phosphate isomerase (EC 5.3.1.13);Lipopolysaccharide ABC transporter, ATP-binding protein LptB;Lipopolysaccharide export system protein LptA;Phosphocarrier protein, nitrogen regulation associated;3-deoxy-D-manno-octulosonate 8-phosphate phosphatase (EC 3.1.3.45);RNase adapter protein RapZ;RNA…	Lipopolysaccharide export system protein LptC;PTS IIA-like nitrogen-regulatory protein PtsN;D-arabinose-5-phosphate isomerase (EC 5.3.1.13);Lipopolysaccharide ABC transporter, ATP-binding protein LptB;Lipopolysaccharide export system protein LptA;Phosphocarrier protein, nitrogen regulation associated;3-deoxy-D-manno-octulosonate 8-phosphate phosphatase (EC 3.1.3.45)
Cyclic Di-GMP Turnover Proteins	0.58488	1.87468	0	0.0354879	31	23	c-di-GMP phosphodiesterase (EC 3.1.4.52) => PdeB;c-di-GMP phosphodiesterase (EC 3.1.4.52) => PdeH;Diguanylate cyclase (EC 2.7.7.65) => DgcM;c-di-GMP phosphodiesterase (EC 3.1.4.52) => PdeI;Diguanylate cyclase (EC 2.7.7.65) => DgcE;c-di-GMP phosphodiesterase (EC 3.1.4.52) => PdeL;c-di-GMP phosphodiesterase (EC 3.1.4.52) => PdeN;c-di-GMP phosphodiesterase (EC 3.1.4.52) => PdeF;Diguanylate cyclase (…	c-di-GMP phosphodiesterase (EC 3.1.4.52) => PdeB;c-di-GMP phosphodiesterase (EC 3.1.4.52) => PdeH;Diguanylate cyclase (EC 2.7.7.65) => DgcM;c-di-GMP phosphodiesterase (EC 3.1.4.52) => PdeI;Diguanylate cyclase (EC 2.7.7.65) => DgcE;c-di-GMP phosphodiesterase (EC 3.1.4.52) => PdeL;c-di-GMP phosphodiesterase (EC 3.1.4.52) => PdeN;c-di-GMP phosphodiesterase (EC 3.1.4.52) => PdeF;Diguanylate cyclase (…
Two-component regulatory systems	0.570547	1.6484	0.0117509	0.148952	26	15	Respiratory nitrate reductase beta chain (EC 1.7.99.4);23S rRNA (uracil(1939)-C(5))-methyltransferase (EC 2.1.1.190);Respiratory nitrate reductase alpha chain (EC 1.7.99.4);GTP pyrophosphokinase (EC 2.7.6.5), (p)ppGpp synthetase I;Sensor histidine kinase GlrK;CDP-diacylglycerol--glycerol-3-phosphate 3-phosphatidyltransferase (EC 2.7.8.5);Respiratory nitrate reductase gamma chain (EC 1.7.99.4);Exc…	Respiratory nitrate reductase beta chain (EC 1.7.99.4);23S rRNA (uracil(1939)-C(5))-methyltransferase (EC 2.1.1.190);Respiratory nitrate reductase alpha chain (EC 1.7.99.4);GTP pyrophosphokinase (EC 2.7.6.5), (p)ppGpp synthetase I;Sensor histidine kinase GlrK;CDP-diacylglycerol--glycerol-3-phosphate 3-phosphatidyltransferase (EC 2.7.8.5);Respiratory nitrate reductase gamma chain (EC 1.7.99.4);Exc…
Type VI secretion system	0.569989	1.63426	0.00839329	0.147986	39	15	T6SS component TssB (ImpB/VipA);T6SS outer membrane component TssL (ImpK/VasF);T6SS component TssF (ImpG/VasA);VgrG protein;T6SS component Hcp;T6SS component TssM (IcmF/VasK);Type VI secretion-related protein VasL;T6SS component TssA (ImpA);T6SS component TssC (ImpC/VipB);T6SS component TssK (ImpJ/VasE);T6SS secretion lipoprotein TssJ (VasD);T6SS AAA+ chaperone ClpV (TssH);T6SS component TssG (Im…	T6SS component TssB (ImpB/VipA);T6SS outer membrane component TssL (ImpK/VasF);T6SS component TssF (ImpG/VasA);VgrG protein;T6SS component Hcp;T6SS component TssM (IcmF/VasK);Type VI secretion-related protein VasL;T6SS component TssA (ImpA);T6SS component TssC (ImpC/VipB);T6SS component TssK (ImpJ/VasE)
Protein secretion system, Type VI	0.569989	1.62723	0.00937866	0.144565	39	15	T6SS component TssB (ImpB/VipA);T6SS outer membrane component TssL (ImpK/VasF);T6SS component TssF (ImpG/VasA);VgrG protein;T6SS component Hcp;T6SS component TssM (IcmF/VasK);Type VI secretion-related protein VasL;T6SS component TssA (ImpA);T6SS component TssC (ImpC/VipB);T6SS component TssK (ImpJ/VasE);T6SS secretion lipoprotein TssJ (VasD);T6SS AAA+ chaperone ClpV (TssH);T6SS component TssG (Im…	T6SS component TssB (ImpB/VipA);T6SS outer membrane component TssL (ImpK/VasF);T6SS component TssF (ImpG/VasA);VgrG protein;T6SS component Hcp;T6SS component TssM (IcmF/VasK);Type VI secretion-related protein VasL;T6SS component TssA (ImpA);T6SS component TssC (ImpC/VipB);T6SS component TssK (ImpJ/VasE)
Type 4 secretion and conjugative transfer	0.563239	1.95359	0	0.0118617	95	35	IncF plasmid conjugative transfer pilus assembly protein TraW;IncF plasmid conjugative transfer protein TraG;IncF plasmid conjugative transfer pilus assembly protein TraK;IncF plasmid conjugative transfer pilus assembly protein TraV;IncF plasmid conjugative transfer protein TrbI;IncF plasmid conjugative transfer pilus assembly protein TraC;IncF plasmid conjugative transfer pilin acetylase TraX;In…	IncF plasmid conjugative transfer pilus assembly protein TraW;IncF plasmid conjugative transfer protein TraG;IncF plasmid conjugative transfer pilus assembly protein TraK;IncF plasmid conjugative transfer pilus assembly protein TraV;IncF plasmid conjugative transfer protein TrbI;IncF plasmid conjugative transfer pilus assembly protein TraC;IncF plasmid conjugative transfer pilin acetylase TraX;In…
Colanic acid synthesis	0.559778	1.6834	0.00696864	0.130479	22	18	Mannose-1-phosphate guanylyltransferase (EC 2.7.7.13) => Colanic acid;Mannose-6-phosphate isomerase (EC 5.3.1.8) => Colanic acid;Polysaccharide pyruvyl transferase => Colanic acid protein WcaK;Colanic acid biosynthesis glycosyl transferase WcaC;GDP-mannose 4,6-dehydratase (EC 4.2.1.47);Colanic acid biosynthesis acetyltransferase WcaB (EC 2.3.1.-);Tyrosine-protein kinase (EC 2.7.10.2) => Wzc;Colan…	Mannose-1-phosphate guanylyltransferase (EC 2.7.7.13) => Colanic acid;Mannose-6-phosphate isomerase (EC 5.3.1.8) => Colanic acid;Polysaccharide pyruvyl transferase => Colanic acid protein WcaK;Colanic acid biosynthesis glycosyl transferase WcaC;GDP-mannose 4,6-dehydratase (EC 4.2.1.47);Colanic acid biosynthesis acetyltransferase WcaB (EC 2.3.1.-);Tyrosine-protein kinase (EC 2.7.10.2) => Wzc;Colan…
Pyridoxin (Vitamin B6) Biosynthesis	0.555638	1.60228	0.0108043	0.149979	21	15	Pyridoxamine phosphate aminotransferase (EC 2.6.1.54);Transcriptional regulator of pyridoxine metabolism;Pyridoxine 5'-phosphate synthase (EC 2.6.99.2);Pyridoxal kinase (EC 2.7.1.35);Erythronate-4-phosphate dehydrogenase (EC 1.1.1.290);D-erythrose-4-phosphate dehydrogenase (EC 1.2.1.72);Pyridoxamine 5'-phosphate oxidase (EC 1.4.3.5);D-3-phosphoglycerate dehydrogenase (EC 1.1.1.95);Predicted trans…	Pyridoxamine phosphate aminotransferase (EC 2.6.1.54);Transcriptional regulator of pyridoxine metabolism;Pyridoxine 5'-phosphate synthase (EC 2.6.99.2);Pyridoxal kinase (EC 2.7.1.35);Erythronate-4-phosphate dehydrogenase (EC 1.1.1.290);D-erythrose-4-phosphate dehydrogenase (EC 1.2.1.72);Pyridoxamine 5'-phosphate oxidase (EC 1.4.3.5)
P2-like phage	0.541385	1.82691	0.00109051	0.0513143	37	28	Phage holin;Phage tail protein GpU;Phage TraR/YbiI family protein;Phage terminase, ATPase subunit GpP;Phage capsid scaffolding protein GpO;Phage lysozyme R (EC 3.2.1.17);Phage tail sheath monomer GpFI;Phage protein Ogr;Phage baseplate assembly protein GpW;Phage replication protein GpB;Phage terminase, endonuclease subunit GpM;Phage tail length tape-measure protein GpT;Phage tail fiber assembly pr…	Phage holin;Phage tail protein GpU;Phage TraR/YbiI family protein;Phage terminase, ATPase subunit GpP;Phage capsid scaffolding protein GpO;Phage lysozyme R (EC 3.2.1.17);Phage tail sheath monomer GpFI;Phage protein Ogr;Phage baseplate assembly protein GpW;Phage replication protein GpB;Phage terminase, endonuclease subunit GpM;Phage tail length tape-measure protein GpT;Phage tail fiber assembly pr…
D-gluconate and ketogluconates metabolism	0.537472	1.60911	0.0106007	0.144536	41	16	Gluconokinase (EC 2.7.1.12);High-affinity gluconate transporter GntT;NADPH-dependent broad range aldehyde dehydrogenase YqhD;Gluconate utilization system Gnt-I transcriptional repressor;2,5-didehydrogluconate reductase (2-dehydro-D-gluconate-forming) (EC 1.1.1.274);Transcriptional regulator YqhC, positively regulates YqhD and DkgA;2,5-didehydrogluconate reductase (2-dehydro-L-gulonate-forming) (E…	Gluconokinase (EC 2.7.1.12);High-affinity gluconate transporter GntT;NADPH-dependent broad range aldehyde dehydrogenase YqhD;Gluconate utilization system Gnt-I transcriptional repressor;2,5-didehydrogluconate reductase (2-dehydro-D-gluconate-forming) (EC 1.1.1.274);Transcriptional regulator YqhC, positively regulates YqhD and DkgA;2,5-didehydrogluconate reductase (2-dehydro-L-gulonate-forming) (E…
Stress Response: Osmotic stress	0.533559	1.87114	0	0.0325016	103	36	High-affinity choline uptake protein BetT;Choline-sulfatase (EC 3.1.6.6);Glycine betaine/L-proline transport system permease protein ProW (TC 3.A.1.12.1);Outer membrane protein A precursor;Glycine betaine/L-proline transport substrate-binding protein ProX (TC 3.A.1.12.1);Glycine betaine ABC transport system, ATP-binding protein OpuAA (EC 3.6.3.32);Osmotically inducible protein OsmY;Choline dehydr…	High-affinity choline uptake protein BetT;Choline-sulfatase (EC 3.1.6.6);Glycine betaine/L-proline transport system permease protein ProW (TC 3.A.1.12.1);Outer membrane protein A precursor;Glycine betaine/L-proline transport substrate-binding protein ProX (TC 3.A.1.12.1);Glycine betaine ABC transport system, ATP-binding protein OpuAA (EC 3.6.3.32);Osmotically inducible protein OsmY;Choline dehydr…
One-carbon Metabolism	0.524115	1.61827	0.0113766	0.143702	117	20	5,10-methylenetetrahydrofolate reductase (EC 1.5.1.20);Serine--pyruvate aminotransferase (EC 2.6.1.51);Isocitrate lyase (EC 4.1.3.1);Methylmalonyl-CoA mutase (EC 5.4.99.2);Formyltetrahydrofolate deformylase (EC 3.5.1.10);Citrate synthase (si) (EC 2.3.3.1);Aconitate hydratase (EC 4.2.1.3);Succinyl-CoA:3-ketoacid-coenzyme A transferase subunit A (EC 2.8.3.5);Fumarate hydratase class I, anaerobic (E…	5,10-methylenetetrahydrofolate reductase (EC 1.5.1.20);Serine--pyruvate aminotransferase (EC 2.6.1.51);Isocitrate lyase (EC 4.1.3.1);Methylmalonyl-CoA mutase (EC 5.4.99.2);Formyltetrahydrofolate deformylase (EC 3.5.1.10);Citrate synthase (si) (EC 2.3.3.1);Aconitate hydratase (EC 4.2.1.3)
Proline and 4-hydroxyproline	0.51503	1.73824	0.0021645	0.0965326	79	29	Ornithine cyclodeaminase (EC 4.3.1.12);L-Proline/Glycine betaine transporter ProP;Proline-specific permease ProY;Delta-1-pyrroline-5-carboxylate dehydrogenase (EC 1.2.1.88);Proline/sodium symporter PutP (TC 2.A.21.2.1);Proline dehydrogenase (EC 1.5.5.2);Transcriptional repressor of PutA and PutP;Proline racemase (EC 5.1.1.4);N-acetylglutamate synthase (EC 2.3.1.1);N-acetyl-gamma-glutamyl-phosphat…	Ornithine cyclodeaminase (EC 4.3.1.12);L-Proline/Glycine betaine transporter ProP;Proline-specific permease ProY;Delta-1-pyrroline-5-carboxylate dehydrogenase (EC 1.2.1.88);Proline/sodium symporter PutP (TC 2.A.21.2.1);Proline dehydrogenase (EC 1.5.5.2);Transcriptional repressor of PutA and PutP
Protein and nucleoprotein secretion system, Type IV	0.472073	1.79914	0	0.0635865	215	60	IncF plasmid conjugative transfer pilus assembly protein TraW;IncF plasmid conjugative transfer protein TraG;IncF plasmid conjugative transfer pilus assembly protein TraK;IncF plasmid conjugative transfer pilus assembly protein TraV;IncF plasmid conjugative transfer protein TrbI;IncF plasmid conjugative transfer pilus assembly protein TraC;IncF plasmid conjugative transfer pilin acetylase TraX;In…	IncF plasmid conjugative transfer pilus assembly protein TraW;IncF plasmid conjugative transfer protein TraG;IncF plasmid conjugative transfer pilus assembly protein TraK;IncF plasmid conjugative transfer pilus assembly protein TraV;IncF plasmid conjugative transfer protein TrbI;IncF plasmid conjugative transfer pilus assembly protein TraC;IncF plasmid conjugative transfer pilin acetylase TraX;In…
Regulation and Cell signaling	0.450174	1.84001	0	0.0469121	372	110	S-ribosylhomocysteine lyase (EC 4.4.1.21);Respiratory nitrate reductase beta chain (EC 1.7.99.4);23S rRNA (uracil(1939)-C(5))-methyltransferase (EC 2.1.1.190);Two-component system response regulator QseB;Programmed cell death antitoxin MazE;Sensory histidine kinase QseC;Copper-sensing two-component system response regulator CpxR;Respiratory nitrate reductase alpha chain (EC 1.7.99.4);Positive reg…	S-ribosylhomocysteine lyase (EC 4.4.1.21);Respiratory nitrate reductase beta chain (EC 1.7.99.4);23S rRNA (uracil(1939)-C(5))-methyltransferase (EC 2.1.1.190);Two-component system response regulator QseB;Programmed cell death antitoxin MazE;Sensory histidine kinase QseC;Copper-sensing two-component system response regulator CpxR;Respiratory nitrate reductase alpha chain (EC 1.7.99.4);Positive reg…
Aromatic amino acids and derivatives	0.431221	1.62819	0.0031185	0.147785	143	58	Indole-3-glycerol phosphate synthase (EC 4.1.1.48);Tryptophan synthase beta chain (EC 4.2.1.20);Probable 3-phenylpropionic acid transporter;3-phenylpropionate dioxygenase ferredoxin--NAD(+) reductase component (EC 1.18.1.3);Predicted 2-keto-4-pentenoate hydratase/2-oxohepta-3-ene-1,7-dioic acid hydratase;Phosphoribosylanthranilate isomerase (EC 5.3.1.24);Para-aminobenzoate synthase, aminase compo…	Indole-3-glycerol phosphate synthase (EC 4.1.1.48);Tryptophan synthase beta chain (EC 4.2.1.20);Probable 3-phenylpropionic acid transporter;3-phenylpropionate dioxygenase ferredoxin--NAD(+) reductase component (EC 1.18.1.3);Predicted 2-keto-4-pentenoate hydratase/2-oxohepta-3-ene-1,7-dioic acid hydratase;Phosphoribosylanthranilate isomerase (EC 5.3.1.24);Para-aminobenzoate synthase, aminase compo…
Gram-Negative (Diderm) cell wall components	0.426339	1.65624	0.00101729	0.142276	136	76	G:T/U mismatch-specific uracil/thymine DNA-glycosylase (EC 3.2.2.27);Outer membrane protein assembly factor YaeT;Tol-Pal system protein TolQ;Lipid III flippase;3-deoxy-D-manno-octulosonic acid transferase (EC 2.4.99.12)(EC 2.4.99.13);ADP-heptose--lipooligosaccharide heptosyltransferase II;Putative ECA polymerase WzyE;Outer membrane protein A precursor;D-arabinose-5-phosphate isomerase (EC 5.3.1.1…	G:T/U mismatch-specific uracil/thymine DNA-glycosylase (EC 3.2.2.27);Outer membrane protein assembly factor YaeT;Tol-Pal system protein TolQ;Lipid III flippase;3-deoxy-D-manno-octulosonic acid transferase (EC 2.4.99.12)(EC 2.4.99.13);ADP-heptose--lipooligosaccharide heptosyltransferase II;Putative ECA polymerase WzyE;Outer membrane protein A precursor;D-arabinose-5-phosphate isomerase (EC 5.3.1.1…
Teichoic and lipoteichoic acids biosynthesis	-0.520417	-2.09111	0.0153846	0.0662416	36	17	Teichoic acid glycosylation protein;Teichoic acid biosynthesis protein;Teichoic acid export ATP-binding protein TagH (EC 3.6.3.40);2-C-methyl-D-erythritol 4-phosphate cytidylyltransferase (EC 2.7.7.60);CDP-glycerol:poly(glycerophosphate) glycerophosphotransferase (EC 2.7.8.12);CDP-glycerol: N-acetyl-beta-D-mannosaminyl-1,4-N-acetyl-D-glucosaminyldiphosphoundecaprenyl glycerophosphotransferase;N-a…	D-alanine--poly(phosphoribitol) ligase subunit 1 (EC 6.1.1.13);Poly(glycerol-phosphate) alpha-glucosyltransferase (EC 2.4.1.52);D-alanyl transfer protein DltB;COG1887: Putative glycosyl/glycerophosphate transferases involved in teichoic acid biosynthesis TagF/TagB/EpsJ/RodC;Putative polyribitolphosphotransferase;CDP-ribitol:poly(ribitol phosphate) ribitol phosphotransferase;Putative CDP-glycosylp…
Propanediol utilization	-0.523944	-2.01784	0	0.0715973	31	14	Cob(III)alamin reductase;Cob(II)alamin reductase;Propanediol dehydratase medium subunit (EC 4.2.1.28);ATP:Cob(I)alamin adenosyltransferase (EC 2.5.1.17), propanediol utilization;Propanediol diffusion facilitator;Propanediol dehydratase reactivation factor large subunit;Phosphate acetyltransferase (EC 2.3.1.8);Propanediol utilization polyhedral body protein PduA;CoA-acylating propionaldehyde dehyd…	Cob(III)alamin reductase;Cob(II)alamin reductase;Propanediol dehydratase medium subunit (EC 4.2.1.28);ATP:Cob(I)alamin adenosyltransferase (EC 2.5.1.17), propanediol utilization;Propanediol diffusion facilitator;Propanediol dehydratase reactivation factor large subunit;Phosphate acetyltransferase (EC 2.3.1.8);Propanediol utilization polyhedral body protein PduA;CoA-acylating propionaldehyde dehyd…
Gram-Positive cell wall components	-0.548449	-2.33786	0	0.032698	43	18	Teichoic acid glycosylation protein;Teichoic acid biosynthesis protein;Teichoic acid export ATP-binding protein TagH (EC 3.6.3.40);2-C-methyl-D-erythritol 4-phosphate cytidylyltransferase (EC 2.7.7.60);CDP-glycerol:poly(glycerophosphate) glycerophosphotransferase (EC 2.7.8.12);CDP-glycerol: N-acetyl-beta-D-mannosaminyl-1,4-N-acetyl-D-glucosaminyldiphosphoundecaprenyl glycerophosphotransferase;N-a…	D-alanine--poly(phosphoribitol) ligase subunit 1 (EC 6.1.1.13);Poly(glycerol-phosphate) alpha-glucosyltransferase (EC 2.4.1.52);D-alanyl transfer protein DltB;Putative N-acetylgalactosaminyl-diphosphoundecaprenol glucuronosyltransferase;COG1887: Putative glycosyl/glycerophosphate transferases involved in teichoic acid biosynthesis TagF/TagB/EpsJ/RodC;Putative polyribitolphosphotransferase;CDP-rib…
Gram-Positive (Monoderm) cell wall components	-0.742086	-2.05637	0.0127119	0.067651	21	7	Acyl carrier protein;Poly(glycerophosphate chain) D-alanine transfer protein DltD;D-alanine--poly(phosphoribitol) ligase ACP subunit (EC 6.1.1.13);D-alanine--poly(phosphoribitol) ligase subunit 1 (EC 6.1.1.13);Component involved in D-alanylation of teichoic acids;D-alanyl transfer protein DltB;Putative N-acetylgalactosaminyl-diphosphoundecaprenol glucuronosyltransferase	D-alanine--poly(phosphoribitol) ligase subunit 1 (EC 6.1.1.13);Component involved in D-alanylation of teichoic acids;D-alanyl transfer protein DltB;Putative N-acetylgalactosaminyl-diphosphoundecaprenol glucuronosyltransferase
Protein secretion system	-0.789035	-1.93569	0	0.10357	12	5	ABC transporter, ATP-binding protein EcsA;Putative large exoprotein involved in heme utilization or adhesion of ShlA/HecA/FhaA family;ABC transporter, permease protein EscB;Foldase protein PrsA precursor (EC 5.2.1.8);EcsC protein	ABC transporter, ATP-binding protein EcsA;Putative large exoprotein involved in heme utilization or adhesion of ShlA/HecA/FhaA family;ABC transporter, permease protein EscB;Foldase protein PrsA precursor (EC 5.2.1.8);EcsC protein
Adenosyl nucleosidases	-0.857036	-2.11081	0.00689655	0.113879	10	5	5'-methylthioadenosine nucleosidase (EC 3.2.2.16);S-adenosylhomocysteine nucleosidase (EC 3.2.2.9);Purine nucleoside phosphorylase (EC 2.4.2.1);5'-methylthioadenosine/S-adenosylhomocysteine nucleosidase related protein VF1653;5'-methylthioadenosine/S-adenosylhomocysteine nucleosidase related protein BCZK2595	Purine nucleoside phosphorylase (EC 2.4.2.1);5'-methylthioadenosine/S-adenosylhomocysteine nucleosidase related protein VF1653;5'-methylthioadenosine/S-adenosylhomocysteine nucleosidase related protein BCZK2595
Potassium-transporting ATPase	-0.876337	-2.10853	0	0.0762953	6	5	Osmosensitive K+ channel histidine kinase KdpD;DNA-binding response regulator KdpE;Potassium-transporting ATPase B chain (EC 3.6.3.12) (TC 3.A.3.7.1);Potassium-transporting ATPase C chain (EC 3.6.3.12) (TC 3.A.3.7.1);Potassium-transporting ATPase A chain (EC 3.6.3.12) (TC 3.A.3.7.1)	Potassium-transporting ATPase B chain (EC 3.6.3.12) (TC 3.A.3.7.1);Potassium-transporting ATPase C chain (EC 3.6.3.12) (TC 3.A.3.7.1);Potassium-transporting ATPase A chain (EC 3.6.3.12) (TC 3.A.3.7.1)

## Sheet: Table 4
Term	es	nes	pval	fdr	geneset_size	matched_size	genes	ledge_genes
Tryptophan synthesis	0.939186	2.11359	0	0.00110718	12	8	Anthranilate synthase, aminase component (EC 4.1.3.27);Tryptophan synthase beta chain (EC 4.2.1.20);Phosphoribosylanthranilate isomerase (EC 5.3.1.24);Anthranilate phosphoribosyltransferase (EC 2.4.2.18);Indole-3-glycerol phosphate synthase (EC 4.1.1.48);Anthranilate synthase, amidotransferase component (EC 4.1.3.27);Tryptophan synthase alpha chain (EC 4.2.1.20);Tryptophan synthase beta chain	Anthranilate synthase, aminase component (EC 4.1.3.27);Tryptophan synthase beta chain (EC 4.2.1.20);Phosphoribosylanthranilate isomerase (EC 5.3.1.24);Anthranilate phosphoribosyltransferase (EC 2.4.2.18);Indole-3-glycerol phosphate synthase (EC 4.1.1.48);Anthranilate synthase, amidotransferase component (EC 4.1.3.27);Tryptophan synthase alpha chain (EC 4.2.1.20)
Plant Hormones	0.900695	1.78679	0	0.0409656	22	5	Tryptophan synthase beta chain (EC 4.2.1.20);Phosphoribosylanthranilate isomerase (EC 5.3.1.24);Anthranilate phosphoribosyltransferase (EC 2.4.2.18);Tryptophan synthase alpha chain (EC 4.2.1.20);Nitrilase 1 (EC 3.5.5.1)	Tryptophan synthase beta chain (EC 4.2.1.20);Phosphoribosylanthranilate isomerase (EC 5.3.1.24);Anthranilate phosphoribosyltransferase (EC 2.4.2.18);Tryptophan synthase alpha chain (EC 4.2.1.20)
Auxin biosynthesis	0.900695	1.7785	0.0016835	0.0439181	19	5	Tryptophan synthase beta chain (EC 4.2.1.20);Phosphoribosylanthranilate isomerase (EC 5.3.1.24);Anthranilate phosphoribosyltransferase (EC 2.4.2.18);Tryptophan synthase alpha chain (EC 4.2.1.20);Nitrilase 1 (EC 3.5.5.1)	Tryptophan synthase beta chain (EC 4.2.1.20);Phosphoribosylanthranilate isomerase (EC 5.3.1.24);Anthranilate phosphoribosyltransferase (EC 2.4.2.18);Tryptophan synthase alpha chain (EC 4.2.1.20)
D-Tagatose and Galactitol Utilization	0.879368	1.7148	0.00158983	0.0747346	14	5	Galactitol-1-phosphate 5-dehydrogenase (EC 1.1.1.251);Tagatose 1,6-bisphosphate aldolase (EC 4.1.2.40);6-phosphofructokinase (EC 2.7.1.11);Tagatose-6-phosphate kinase (EC 2.7.1.144);Tagatose-1-phosphate kinase TagK	Galactitol-1-phosphate 5-dehydrogenase (EC 1.1.1.251);Tagatose 1,6-bisphosphate aldolase (EC 4.1.2.40);6-phosphofructokinase (EC 2.7.1.11)
Proteasome bacterial	0.81408	1.81954	0.0015949	0.0291557	14	8	ATP-dependent protease La (EC 3.4.21.53) Type I;ATP-dependent Clp protease ATP-binding subunit ClpX;Site-specific tyrosine recombinase;ATP-dependent protease La (EC 3.4.21.53) Type II;ATP-dependent hsl protease ATP-binding subunit HslU;ATP-dependent protease subunit HslV (EC 3.4.25.2);ATP-dependent Clp protease proteolytic subunit ClpP (EC 3.4.21.92);Lon-like protease with PDZ domain	ATP-dependent protease La (EC 3.4.21.53) Type I;ATP-dependent Clp protease ATP-binding subunit ClpX;Site-specific tyrosine recombinase
V-Type ATP synthase	0.812695	1.86761	0	0.0207596	11	8	V-type ATP synthase subunit C (EC 3.6.3.14);V-type ATP synthase subunit A (EC 3.6.3.14);V-type ATP synthase subunit B (EC 3.6.3.14);V-type ATP synthase subunit D (EC 3.6.3.14);V-type ATP synthase subunit I (EC 3.6.3.14);V-type ATP synthase subunit E (EC 3.6.3.14);V-type ATP synthase subunit K (EC 3.6.3.14);V-type ATP synthase subunit F (EC 3.6.3.14)	V-type ATP synthase subunit C (EC 3.6.3.14);V-type ATP synthase subunit A (EC 3.6.3.14);V-type ATP synthase subunit B (EC 3.6.3.14);V-type ATP synthase subunit D (EC 3.6.3.14);V-type ATP synthase subunit I (EC 3.6.3.14);V-type ATP synthase subunit E (EC 3.6.3.14);V-type ATP synthase subunit K (EC 3.6.3.14)
Carbon monoxide induced hydrogenase	0.809318	1.73294	0.00165289	0.0715108	34	7	CO dehydrogenase accessory protein CooC (nickel insertion);CO dehydrogenase (ferredoxin)/acetyl-CoA synthase, CO dehydrogenase subunit (EC 1.2.7.4);Acetyl-CoA synthase corrinoid iron-sulfur protein, large subunit;5-methyltetrahydrofolate:corrinoid/iron-sulfur protein Co-methyltransferase (EC 2.1.1.258);CO dehydrogenase/acetyl-CoA synthase, acetyl-CoA synthase subunit (EC 2.3.1.169);Acetyl-CoA syn…	CO dehydrogenase accessory protein CooC (nickel insertion);CO dehydrogenase (ferredoxin)/acetyl-CoA synthase, CO dehydrogenase subunit (EC 1.2.7.4);Acetyl-CoA synthase corrinoid iron-sulfur protein, large subunit;5-methyltetrahydrofolate:corrinoid/iron-sulfur protein Co-methyltransferase (EC 2.1.1.258);CO dehydrogenase/acetyl-CoA synthase, acetyl-CoA synthase subunit (EC 2.3.1.169);Acetyl-CoA syn…
Purine catabolism in Bacillus subtilis	0.802561	1.92667	0	0.0112932	18	10	Xanthine and CO dehydrogenases maturation factor, XdhC/CoxF family;Xanthine dehydrogenase, molybdenum binding subunit (EC 1.17.1.4);Molybdenum cofactor cytidylyltransferase (EC 2.7.7.76);Xanthine dehydrogenase, FAD binding subunit (EC 1.17.1.4);Xanthine dehydrogenase iron-sulfur subunit (EC 1.17.1.4);L-alanine:glyoxylate aminotransferase (EC 2.6.1.44);Serine--pyruvate aminotransferase (EC 2.6.1.5…	Xanthine and CO dehydrogenases maturation factor, XdhC/CoxF family;Xanthine dehydrogenase, molybdenum binding subunit (EC 1.17.1.4);Molybdenum cofactor cytidylyltransferase (EC 2.7.7.76);Xanthine dehydrogenase, FAD binding subunit (EC 1.17.1.4);Xanthine dehydrogenase iron-sulfur subunit (EC 1.17.1.4);L-alanine:glyoxylate aminotransferase (EC 2.6.1.44);Serine--pyruvate aminotransferase (EC 2.6.1.5…
Urease subunits	0.788823	1.73561	0.0032	0.0732814	9	7	Urease alpha subunit (EC 3.5.1.5);Urea channel UreI;Urease accessory protein UreE;Urease accessory protein UreG;Urease accessory protein UreF;Urease gamma subunit (EC 3.5.1.5);Urease beta subunit (EC 3.5.1.5)	Urease alpha subunit (EC 3.5.1.5);Urea channel UreI;Urease accessory protein UreE;Urease accessory protein UreG;Urease accessory protein UreF;Urease gamma subunit (EC 3.5.1.5)
tRNA aminoacylation, Asp and Asn	0.788614	1.62923	0.0166389	0.136947	6	6	Aspartyl-tRNA(Asn) amidotransferase subunit B (EC 6.3.5.6);Aspartyl-tRNA(Asn) amidotransferase subunit A (EC 6.3.5.6);Aspartyl-tRNA(Asn) synthetase (EC 6.1.1.23);Aspartyl-tRNA synthetase (EC 6.1.1.12);Aspartyl-tRNA(Asn) amidotransferase subunit C (EC 6.3.5.6);Asparaginyl-tRNA synthetase (EC 6.1.1.22)	Aspartyl-tRNA(Asn) amidotransferase subunit B (EC 6.3.5.6);Aspartyl-tRNA(Asn) amidotransferase subunit A (EC 6.3.5.6);Aspartyl-tRNA(Asn) synthetase (EC 6.1.1.23);Aspartyl-tRNA synthetase (EC 6.1.1.12)
Propanediol utilization	0.773228	2.105	0	0.00055359	31	16	CoA-acylating propionaldehyde dehydrogenase;Propanediol dehydratase medium subunit (EC 4.2.1.28);Propanediol utilization protein PduV;Cob(III)alamin reductase;Cob(II)alamin reductase;Propanediol dehydratase reactivation factor large subunit;Propanediol dehydratase large subunit (EC 4.2.1.28);ATP:Cob(I)alamin adenosyltransferase (EC 2.5.1.17);Propanediol utilization polyhedral body protein PduB;Pr…	CoA-acylating propionaldehyde dehydrogenase;Propanediol dehydratase medium subunit (EC 4.2.1.28);Propanediol utilization protein PduV;Cob(III)alamin reductase;Cob(II)alamin reductase;Propanediol dehydratase reactivation factor large subunit;Propanediol dehydratase large subunit (EC 4.2.1.28);ATP:Cob(I)alamin adenosyltransferase (EC 2.5.1.17);Propanediol utilization polyhedral body protein PduB;Pr…
Experimental tye	0.746749	1.91234	0	0.012179	53	13	Uroporphyrinogen-III methyltransferase (EC 2.1.1.107);Uroporphyrinogen-III synthase (EC 4.2.1.75);Porphobilinogen deaminase (EC 2.5.1.61);transmembrane protein, distant homology with ydbS;Hypothetical protein, ydbT homolog;Cytochrome c-type biogenesis protein CcdA (DsbD analog);Porphobilinogen synthase (EC 4.2.1.24);Glutamate-1-semialdehyde aminotransferase (EC 5.4.3.8);Precorrin-2 oxidase (EC 1.…	Uroporphyrinogen-III methyltransferase (EC 2.1.1.107);Uroporphyrinogen-III synthase (EC 4.2.1.75);Porphobilinogen deaminase (EC 2.5.1.61);transmembrane protein, distant homology with ydbS;Hypothetical protein, ydbT homolog;Cytochrome c-type biogenesis protein CcdA (DsbD analog);Porphobilinogen synthase (EC 4.2.1.24);Glutamate-1-semialdehyde aminotransferase (EC 5.4.3.8);Precorrin-2 oxidase (EC 1.…
Nucleoside ABC transporter cluster	0.744582	1.86909	0	0.0229344	18	12	Nucleoside ABC transporter, periplasmic nucleoside-binding protein;Xanthine and CO dehydrogenases maturation factor, XdhC/CoxF family;Inosine-uridine preferring nucleoside hydrolase (EC 3.2.2.1);Xanthine dehydrogenase, molybdenum binding subunit (EC 1.17.1.4);Xanthine dehydrogenase, FAD binding subunit (EC 1.17.1.4);Xanthine dehydrogenase iron-sulfur subunit (EC 1.17.1.4);Guanine deaminase (EC 3.…	Nucleoside ABC transporter, periplasmic nucleoside-binding protein;Xanthine and CO dehydrogenases maturation factor, XdhC/CoxF family;Inosine-uridine preferring nucleoside hydrolase (EC 3.2.2.1);Xanthine dehydrogenase, molybdenum binding subunit (EC 1.17.1.4);Xanthine dehydrogenase, FAD binding subunit (EC 1.17.1.4);Xanthine dehydrogenase iron-sulfur subunit (EC 1.17.1.4);Guanine deaminase (EC 3.…
Bacitracin resistance	0.734068	1.65917	0.0126984	0.124582	20	8	ABC transporter-like sensor linked histidine kinase Cphy_3333;ABC transporter-like sensor linked response regulator Cphy_3334;ABC transporter-like sensor ATP-binding protein Cphy_3332;ABC transporter-like sensor and permease protein;Bacitracin export ATP-binding protein BceA;Two-component response regulator BceR;Bacitracin export permease protein BceB;ABC transporter-like sensor and permease prot…	ABC transporter-like sensor linked histidine kinase Cphy_3333;ABC transporter-like sensor linked response regulator Cphy_3334;ABC transporter-like sensor ATP-binding protein Cphy_3332;ABC transporter-like sensor and permease protein;Bacitracin export ATP-binding protein BceA;Two-component response regulator BceR;Bacitracin export permease protein BceB
Xylose utilization	0.720069	1.70371	0.00314961	0.0811932	45	10	Xylulose kinase (EC 2.7.1.17);Xyloside transporter XynT;predicted xylose isomerase;Xylose activator XylR (AraC family);Xylanase;Xylose ABC transporter, substrate-binding component;Endo-1,4-beta-xylanase A precursor (EC 3.2.1.8);Xylose ABC transporter, ATP-binding component;Beta-xylosidase (EC 3.2.1.37);Possible alpha-xyloside ABC transporter, permease component	Xylulose kinase (EC 2.7.1.17);Xyloside transporter XynT;predicted xylose isomerase
Molybdenum cofactor biosynthesis	0.718022	1.97984	0	0.00701214	38	17	Molybdopterin molybdenumtransferase (EC 2.10.1.1);Molybdenum ABC transporter ATP-binding protein ModC;Molybdenum ABC transporter, substrate-binding protein ModA;Molybdenum cofactor cytidylyltransferase (EC 2.7.7.76);FIG060329: MOSC domain protein;Cyclic pyranopterin monophosphate synthase (EC 4.6.1.17);GTP 3',8-cyclase (EC 4.1.99.22);Molybdenum ABC transporter permease protein ModB;GTP cyclohydro…	Molybdopterin molybdenumtransferase (EC 2.10.1.1);Molybdenum ABC transporter ATP-binding protein ModC;Molybdenum ABC transporter, substrate-binding protein ModA;Molybdenum cofactor cytidylyltransferase (EC 2.7.7.76);FIG060329: MOSC domain protein;Cyclic pyranopterin monophosphate synthase (EC 4.6.1.17);GTP 3',8-cyclase (EC 4.1.99.22);Molybdenum ABC transporter permease protein ModB;GTP cyclohydro…
Biogenesis of c-type cytochromes	0.710748	1.72236	0.00313972	0.0767644	42	11	ATP-dependent Clp protease ATP-binding subunit ClpX;Cytochrome c-type biogenesis protein ResA;ATP-dependent Clp protease, ATP-binding subunit ClpC;Cytochrome c-type biogenesis protein CcdA (DsbD analog);Peptide chain release factor 1;Cytochrome c-type biogenesis protein CcmC, putative heme lyase for CcmE;Glutamyl-tRNA reductase (EC 1.2.1.70);Thiol:disulfide oxidoreductase related to ResA;ABC tran…	ATP-dependent Clp protease ATP-binding subunit ClpX;Cytochrome c-type biogenesis protein ResA;ATP-dependent Clp protease, ATP-binding subunit ClpC;Cytochrome c-type biogenesis protein CcdA (DsbD analog)
Heme and Siroheme Biosynthesis	0.695969	1.6527	0.0091047	0.123296	28	10	Uroporphyrinogen-III methyltransferase (EC 2.1.1.107);Uroporphyrinogen-III synthase (EC 4.2.1.75);Porphobilinogen deaminase (EC 2.5.1.61);Porphobilinogen synthase (EC 4.2.1.24);Glutamate-1-semialdehyde aminotransferase (EC 5.4.3.8);Precorrin-2 oxidase (EC 1.3.1.76);Glutamyl-tRNA reductase (EC 1.2.1.70);Ferrochelatase, protoheme ferro-lyase (EC 4.99.1.1);Uroporphyrinogen III decarboxylase (EC 4.1.…	Uroporphyrinogen-III methyltransferase (EC 2.1.1.107);Uroporphyrinogen-III synthase (EC 4.2.1.75);Porphobilinogen deaminase (EC 2.5.1.61);Porphobilinogen synthase (EC 4.2.1.24);Glutamate-1-semialdehyde aminotransferase (EC 5.4.3.8);Precorrin-2 oxidase (EC 1.3.1.76)
Urea decomposition	0.680527	1.64331	0.00456621	0.132521	25	11	Urease alpha subunit (EC 3.5.1.5);Urea channel UreI;Urease accessory protein UreE;Urease accessory protein UreG;Urease accessory protein UreF;Urease gamma subunit (EC 3.5.1.5);Urea carboxylase (EC 6.3.4.6);Urea ABC transporter, ATPase protein UrtD;Urease beta subunit (EC 3.5.1.5);Urea ABC transporter, permease protein UrtC;Urea ABC transporter, ATPase protein UrtE	Urease alpha subunit (EC 3.5.1.5);Urea channel UreI;Urease accessory protein UreE;Urease accessory protein UreG;Urease accessory protein UreF;Urease gamma subunit (EC 3.5.1.5);Urea carboxylase (EC 6.3.4.6)
Acetyl-CoA Pathway Wood-Ljungdahl	0.672684	1.85037	0	0.02159	33	16	CO dehydrogenase accessory protein CooC (nickel insertion);CO dehydrogenase (ferredoxin)/acetyl-CoA synthase, CO dehydrogenase subunit (EC 1.2.7.4);Acetyl-CoA synthase corrinoid iron-sulfur protein, large subunit;Acetyl-CoA synthase corrinoid activation protein;5-methyltetrahydrofolate:corrinoid/iron-sulfur protein Co-methyltransferase (EC 2.1.1.258);CO dehydrogenase/acetyl-CoA synthase, acetyl-C…	CO dehydrogenase accessory protein CooC (nickel insertion);CO dehydrogenase (ferredoxin)/acetyl-CoA synthase, CO dehydrogenase subunit (EC 1.2.7.4);Acetyl-CoA synthase corrinoid iron-sulfur protein, large subunit;Acetyl-CoA synthase corrinoid activation protein;5-methyltetrahydrofolate:corrinoid/iron-sulfur protein Co-methyltransferase (EC 2.1.1.258);CO dehydrogenase/acetyl-CoA synthase, acetyl-C…
Metal chelatases	0.665013	1.63351	0.0166667	0.135985	27	11	Uroporphyrinogen-III methyltransferase (EC 2.1.1.107);Uroporphyrinogen-III synthase (EC 4.2.1.75);Porphobilinogen deaminase (EC 2.5.1.61);Porphobilinogen synthase (EC 4.2.1.24);Sirohydrochlorin ferrochelatase activity of CysG (EC 4.99.1.4);Precorrin-2 oxidase (EC 1.3.1.76);Coproheme decarboxylase HemQ (no EC);Sirohydrochlorin ferrochelatase activity of CbiK (EC 4.99.1.4);Sirohydrochlorin cobaltoc…	Uroporphyrinogen-III methyltransferase (EC 2.1.1.107);Uroporphyrinogen-III synthase (EC 4.2.1.75);Porphobilinogen deaminase (EC 2.5.1.61);Porphobilinogen synthase (EC 4.2.1.24);Sirohydrochlorin ferrochelatase activity of CysG (EC 4.99.1.4);Precorrin-2 oxidase (EC 1.3.1.76);Coproheme decarboxylase HemQ (no EC);Sirohydrochlorin ferrochelatase activity of CbiK (EC 4.99.1.4);Sirohydrochlorin cobaltoc…
Folate biosynthesis cluster	0.655085	1.64222	0.00771605	0.12872	16	11	Dihydropteroate synthase (EC 2.5.1.15);Cell division-associated, ATP-dependent zinc metalloprotease FtsH;transmembrane protein, distant homology with ydbS;GTP cyclohydrolase I (EC 3.5.4.16) type 1;2-amino-4-hydroxy-6-hydroxymethyldihydropteridine pyrophosphokinase (EC 2.7.6.3);Pantoate--beta-alanine ligase (EC 6.3.2.1);Ketopantoate reductase PanG (EC 1.1.1.169);Dihydroneopterin aldolase (EC 4.1.2…	Dihydropteroate synthase (EC 2.5.1.15);Cell division-associated, ATP-dependent zinc metalloprotease FtsH;transmembrane protein, distant homology with ydbS;GTP cyclohydrolase I (EC 3.5.4.16) type 1;2-amino-4-hydroxy-6-hydroxymethyldihydropteridine pyrophosphokinase (EC 2.7.6.3);Pantoate--beta-alanine ligase (EC 6.3.2.1);Ketopantoate reductase PanG (EC 1.1.1.169);Dihydroneopterin aldolase (EC 4.1.2…
ATP synthases	0.597667	1.71744	0.00440529	0.0763954	34	19	V-type ATP synthase subunit C (EC 3.6.3.14);V-type ATP synthase subunit A (EC 3.6.3.14);V-type ATP synthase subunit B (EC 3.6.3.14);V-type ATP synthase subunit D (EC 3.6.3.14);V-type ATP synthase subunit I (EC 3.6.3.14);V-type ATP synthase subunit E (EC 3.6.3.14);ATP synthase F0 sector subunit b (EC 3.6.3.14);V-type ATP synthase subunit K (EC 3.6.3.14);ATP synthase epsilon chain (EC 3.6.3.14);ATP…	V-type ATP synthase subunit C (EC 3.6.3.14);V-type ATP synthase subunit A (EC 3.6.3.14);V-type ATP synthase subunit B (EC 3.6.3.14);V-type ATP synthase subunit D (EC 3.6.3.14);V-type ATP synthase subunit I (EC 3.6.3.14);V-type ATP synthase subunit E (EC 3.6.3.14);ATP synthase F0 sector subunit b (EC 3.6.3.14);V-type ATP synthase subunit K (EC 3.6.3.14);ATP synthase epsilon chain (EC 3.6.3.14)
Inositol catabolism	0.58901	1.62099	0.0205279	0.143564	29	16	Inosose dehydratase (EC 4.2.1.44);Inosose isomerase (EC 5.3.99.11);3D-(3,5/4)-trihydroxycyclohexane-1,2-dione hydrolase (EC 3.7.1.22);Inositol transport system sugar-binding protein;Myo-inositol 2-dehydrogenase (EC 1.1.1.18);5-deoxy-glucuronate isomerase (EC 5.3.1.30);Fe-containing alcohol dehydrogenase;5-keto-2-deoxy-D-gluconate-6 phosphate aldolase (EC 4.1.2.29);5-deoxy-glucuronate isomerase (E…	Inosose dehydratase (EC 4.2.1.44);Inosose isomerase (EC 5.3.99.11);3D-(3,5/4)-trihydroxycyclohexane-1,2-dione hydrolase (EC 3.7.1.22);Inositol transport system sugar-binding protein;Myo-inositol 2-dehydrogenase (EC 1.1.1.18);5-deoxy-glucuronate isomerase (EC 5.3.1.30);Fe-containing alcohol dehydrogenase
CO2 fixation	0.560625	1.9599	0	0.00802705	145	46	CO dehydrogenase accessory protein CooC (nickel insertion);CO dehydrogenase (ferredoxin)/acetyl-CoA synthase, CO dehydrogenase subunit (EC 1.2.7.4);5,10-methylenetetrahydrofolate reductase, electron transport protein (EC 1.5.1.20);Acetyl-CoA synthase corrinoid iron-sulfur protein, large subunit;Acetyl-CoA synthase corrinoid activation protein;2-hydroxy-3-oxopropionate reductase (EC 1.1.1.60);Trio…	CO dehydrogenase accessory protein CooC (nickel insertion);CO dehydrogenase (ferredoxin)/acetyl-CoA synthase, CO dehydrogenase subunit (EC 1.2.7.4);5,10-methylenetetrahydrofolate reductase, electron transport protein (EC 1.5.1.20);Acetyl-CoA synthase corrinoid iron-sulfur protein, large subunit;Acetyl-CoA synthase corrinoid activation protein;2-hydroxy-3-oxopropionate reductase (EC 1.1.1.60);Trio…
Aromatic amino acids and derivatives	0.551216	1.84576	0.00131234	0.0209358	143	40	Anthranilate synthase, aminase component (EC 4.1.3.27);Tryptophan synthase beta chain (EC 4.2.1.20);2-keto-3-deoxy-D-arabino-heptulosonate-7-phosphate synthase I alpha (EC 2.5.1.54);Phosphoribosylanthranilate isomerase (EC 5.3.1.24);Anthranilate phosphoribosyltransferase (EC 2.4.2.18);Shikimate/quinate 5-dehydrogenase I beta (EC 1.1.1.282);Indole-3-glycerol phosphate synthase (EC 4.1.1.48);Aspart…	Anthranilate synthase, aminase component (EC 4.1.3.27);Tryptophan synthase beta chain (EC 4.2.1.20);2-keto-3-deoxy-D-arabino-heptulosonate-7-phosphate synthase I alpha (EC 2.5.1.54);Phosphoribosylanthranilate isomerase (EC 5.3.1.24);Anthranilate phosphoribosyltransferase (EC 2.4.2.18);Shikimate/quinate 5-dehydrogenase I beta (EC 1.1.1.282);Indole-3-glycerol phosphate synthase (EC 4.1.1.48);Aspart…
Folate and pterines	0.5095	1.85119	0	0.0233738	124	54	Putative DHNTP pyrophosphatase;Molybdopterin molybdenumtransferase (EC 2.10.1.1);Phosphoribosylanthranilate isomerase (EC 5.3.1.24);Thymidylate synthase (EC 2.1.1.45);Molybdenum ABC transporter ATP-binding protein ModC;Molybdenum ABC transporter, substrate-binding protein ModA;Dihydropteroate synthase (EC 2.5.1.15);Cell division-associated, ATP-dependent zinc metalloprotease FtsH;Molybdenum cofac…	Putative DHNTP pyrophosphatase;Molybdopterin molybdenumtransferase (EC 2.10.1.1);Phosphoribosylanthranilate isomerase (EC 5.3.1.24);Thymidylate synthase (EC 2.1.1.45);Molybdenum ABC transporter ATP-binding protein ModC;Molybdenum ABC transporter, substrate-binding protein ModA;Dihydropteroate synthase (EC 2.5.1.15);Cell division-associated, ATP-dependent zinc metalloprotease FtsH;Molybdenum cofac…
Aminoacyl-tRNA-synthetases	0.478815	1.65878	0.00550964	0.119852	105	44	Glutamyl-tRNA(Gln) synthetase (EC 6.1.1.24);Aspartyl-tRNA(Asn) amidotransferase subunit B (EC 6.3.5.6);Glutamyl-tRNA(Gln) amidotransferase subunit B (EC 6.3.5.7);Prolyl-tRNA synthetase (EC 6.1.1.15), bacterial type;Valyl-tRNA synthetase (EC 6.1.1.9);Phenylalanyl-tRNA synthetase alpha chain (EC 6.1.1.20);Isoleucyl-tRNA synthetase (EC 6.1.1.5);Glutamyl-tRNA(Gln) amidotransferase subunit A (EC 6.3.5…	Glutamyl-tRNA(Gln) synthetase (EC 6.1.1.24);Aspartyl-tRNA(Asn) amidotransferase subunit B (EC 6.3.5.6);Glutamyl-tRNA(Gln) amidotransferase subunit B (EC 6.3.5.7);Prolyl-tRNA synthetase (EC 6.1.1.15), bacterial type;Valyl-tRNA synthetase (EC 6.1.1.9);Phenylalanyl-tRNA synthetase alpha chain (EC 6.1.1.20);Isoleucyl-tRNA synthetase (EC 6.1.1.5);Glutamyl-tRNA(Gln) amidotransferase subunit A (EC 6.3.5…
Sugar alcohols	0.475632	1.81239	0	0.0302345	197	85	CoA-acylating propionaldehyde dehydrogenase;Propanediol dehydratase medium subunit (EC 4.2.1.28);Propanediol utilization protein PduV;Cob(III)alamin reductase;Cob(II)alamin reductase;Propanediol dehydratase reactivation factor large subunit;Inosose dehydratase (EC 4.2.1.44);Propanediol dehydratase large subunit (EC 4.2.1.28);Xylulose kinase (EC 2.7.1.17);ATP:Cob(I)alamin adenosyltransferase (EC 2…	CoA-acylating propionaldehyde dehydrogenase;Propanediol dehydratase medium subunit (EC 4.2.1.28);Propanediol utilization protein PduV;Cob(III)alamin reductase;Cob(II)alamin reductase;Propanediol dehydratase reactivation factor large subunit;Inosose dehydratase (EC 4.2.1.44);Propanediol dehydratase large subunit (EC 4.2.1.28);Xylulose kinase (EC 2.7.1.17);ATP:Cob(I)alamin adenosyltransferase (EC 2…
Tetrapyrroles	0.46033	1.70261	0.00124069	0.0786601	271	62	Duplicated ATPase component CbrU of energizing module of predicted cobalamin ECF transporter;Alpha-ribazole-5'-phosphate phosphatase (EC 3.1.3.73);Uroporphyrinogen-III methyltransferase (EC 2.1.1.107);Uroporphyrinogen-III synthase (EC 4.2.1.75);Cob(II)alamin reductase;Porphobilinogen deaminase (EC 2.5.1.61);Cysteine desulfurase (EC 2.8.1.7);ATP:Cob(I)alamin adenosyltransferase (EC 2.5.1.17);trans…	Duplicated ATPase component CbrU of energizing module of predicted cobalamin ECF transporter;Alpha-ribazole-5'-phosphate phosphatase (EC 3.1.3.73);Uroporphyrinogen-III methyltransferase (EC 2.1.1.107);Uroporphyrinogen-III synthase (EC 4.2.1.75);Cob(II)alamin reductase;Porphobilinogen deaminase (EC 2.5.1.61);Cysteine desulfurase (EC 2.8.1.7);ATP:Cob(I)alamin adenosyltransferase (EC 2.5.1.17);trans…
Capsular and extracellular polysacchrides	-0.432425	-1.87503	0	0.063951	182	54	Pyruvate phosphate dikinase;Peptidoglycan N-acetylglucosamine deacetylase (EC 3.5.1.-);Teichoic acid export ATP-binding protein TagH (EC 3.6.3.40);GDP-mannose 6-dehydrogenase (EC 1.1.1.132);Alpha-L-Rha alpha-1,3-L-rhamnosyltransferase (EC 2.4.1.-);GDP-mannose 4,6-dehydratase (EC 4.2.1.47);PTS system, mannose-specific IIB component (EC 2.7.1.69);Lipopolysaccharide cholinephosphotransferase LicD1 (…	Alpha-D-GlcNAc alpha-1,2-L-rhamnosyltransferase (EC 2.4.1.-);TRAP-type transport system, periplasmic component, predicted N-acetylneuraminate-binding protein;Sialidase (EC 3.2.1.18);Phosphomannomutase (EC 5.4.2.8);Glucose-1-phosphate cytidylyltransferase (EC 2.7.7.33);N-acetylmannosamine-6-phosphate 2-epimerase (EC 5.1.3.9);Sialic acid utilization regulator, RpiR family;ABC transporter, predicted…
D-Galacturonate and D-Glucuronate Utilization	-0.583071	-2.03982	0	0.011527	72	26	glucuronide permease;Endo-1,4-beta-xylanase (EC 3.2.1.8);Novel D-mannonate dehydrogenase (EC 1.1.1.57);Endo-1,4-beta-xylanase( EC:3.2.1.8 );Mannonate dehydratase (EC 4.2.1.8);endo-1,4-beta-xylanase;Altronate oxidoreductase (EC 1.1.1.58);2-keto-3-deoxygluconate permease (KDG permease);Hexuronate transporter;Uronate isomerase (EC 5.3.1.12);Altronate dehydratase (EC 4.2.1.7);Endo-1,4-beta-xylanase A…	2-dehydro-3-deoxyphosphogluconate aldolase (EC 4.1.2.14);Alpha-glucosidase (EC 3.2.1.20);2-dehydro-3-deoxygluconokinase (EC 2.7.1.45);4-deoxy-L-threo-5-hexosulose-uronate ketol-isomerase (EC 5.3.1.17);Rhamnogalacturonides degradation protein RhiN;beta-glucuronidase (EC 3.2.1.31);Polygalacturonase (EC 3.2.1.15);2-dehydro-3-deoxy-D-gluconate 5-dehydrogenase (EC 1.1.1.127);2-deoxy-D-gluconate 3-dehy…
Amino sugars and nucleotide sugars	-0.647912	-2.41348	0	0.000394759	44	30	UDP-2-acetamido-3-amino-2,3-dideoxy-D-glucuronic acid acetyltransferase (EC 2.3.1.201);Phosphoglucosamine mutase (EC 5.4.2.10);Glucosamine-1-phosphate guanylyltransferase;N-acetylmannosamine kinase (EC 2.7.1.60);Glucosamine-6-phosphate deaminase (EC 3.5.99.6);N-acetylglucosamine-6-phosphate deacetylase (EC 3.5.1.25);UDP-2,3-diacetamido-2,3-dideoxy-D-glucuronic acid 2-epimerase (EC 5.1.3.23);Predi…	PTS system, hyaluronate-oligosaccharide-specific IID component;PTS system, hyaluronate-oligosaccharide-specific IIC component;Transcriptional regulator RegR, rpressor of hyaluronate and KDG utilization;Unsaturated chondroitin disaccharide hydrolase (EC 3.2.1.180);UDP-N,N'-diacetylbacillosamine 2-epimerase (hydrolyzing) (EC 3.2.1.184);2-dehydro-3-deoxyphosphogluconate aldolase (EC 4.1.2.14);Oligoh…
N-acetylneuraminate utilization	-0.711095	-1.88165	0.0139276	0.0686881	12	9	N-acetylmannosamine kinase (EC 2.7.1.60);Glucosamine-6-phosphate deaminase (EC 3.5.99.6);N-acetylglucosamine-6-phosphate deacetylase (EC 3.5.1.25);Predicted sialic acid transporter;N-acylneuraminate cytidylyltransferase (EC 2.7.7.43);Putative sugar isomerase involved in processing of exogenous sialic acid;N-acetylmannosamine-6-phosphate 2-epimerase (EC 5.1.3.9);Sialic acid utilization regulator, …	N-acetylmannosamine-6-phosphate 2-epimerase (EC 5.1.3.9);Sialic acid utilization regulator, RpiR family;N-acetylneuraminate lyase (EC 4.1.3.3)
Sialic Acid Metabolism	-0.760596	-2.58321	0	0	40	21	PTS system, mannose-specific IIB component (EC 2.7.1.69);Phosphoglucosamine mutase (EC 5.4.2.10);N-acetylmannosamine kinase (EC 2.7.1.60);Glucosamine-6-phosphate deaminase (EC 3.5.99.6);N-acetylglucosamine-6-phosphate deacetylase (EC 3.5.1.25);N-acetylneuraminate synthase (EC 2.5.1.56);Predicted sialic acid transporter;Glucosamine-1-phosphate N-acetyltransferase (EC 2.3.1.157);Putative sugar isom…	TRAP-type transport system, periplasmic component, predicted N-acetylneuraminate-binding protein;Sialidase (EC 3.2.1.18);N-acetylmannosamine-6-phosphate 2-epimerase (EC 5.1.3.9);Sialic acid utilization regulator, RpiR family;ABC transporter, predicted N-acetylneuraminate-binding protein;N-acetylglucosamine-1-phosphate uridyltransferase (EC 2.7.7.23);N-acylglucosamine 2-epimerase (EC 5.1.3.8);ABC …
Beta-Glucoside Metabolism	-0.779154	-2.09819	0.00276243	0.00690828	57	10	Transcriptional antiterminator of lichenan operon, BglG family;Beta-glucanase precursor (EC 3.2.1.73);Beta-glucoside bgl operon antiterminator, BglG family;Cellobiose phosphotransferase system YdjC-like protein;Beta-glucosidase (EC 3.2.1.21);6-phospho-beta-glucosidase (EC 3.2.1.86);Outer surface protein of unknown function, cellobiose operon;PTS system, beta-glucoside-specific IIC component (EC 2…	6-phospho-beta-glucosidase (EC 3.2.1.86);Outer surface protein of unknown function, cellobiose operon;PTS system, beta-glucoside-specific IIC component (EC 2.7.1.69);PTS system, beta-glucoside-specific IIA component (EC 2.7.1.69);PTS system, beta-glucoside-specific IIB component (EC 2.7.1.69)
Hyaluronate utilization	-0.822584	-2.33802	0	0.000526345	15	12	PTS system, hyaluronate-oligosaccharide-specific IIB component;PTS system, hyaluronate-oligosaccharide-specific IID component;PTS system, hyaluronate-oligosaccharide-specific IIC component;Transcriptional regulator RegR, rpressor of hyaluronate and KDG utilization;Unsaturated chondroitin disaccharide hydrolase (EC 3.2.1.180);2-dehydro-3-deoxyphosphogluconate aldolase (EC 4.1.2.14);Oligohyaluronat…	PTS system, hyaluronate-oligosaccharide-specific IID component;PTS system, hyaluronate-oligosaccharide-specific IIC component;Transcriptional regulator RegR, rpressor of hyaluronate and KDG utilization;Unsaturated chondroitin disaccharide hydrolase (EC 3.2.1.180);2-dehydro-3-deoxyphosphogluconate aldolase (EC 4.1.2.14);Oligohyaluronate lyase (EC 4.2.2.-);2-dehydro-3-deoxygluconokinase (EC 2.7.1.4…
