# Supplementary material for: Growth promotion and antibiotic induced metabolic shifts in the chicken gut microbiome
Source: Commun Biol. 2022 Apr 1;5:293. doi: 10.1038/s42003-022-03239-6 (PMC8975857; doi:10.1038/s42003-022-03239-6)
Supplement: Supplementary file 7 — Supplementary Data 4 [file 42003_2022_3239_MOESM7_ESM.xlsx]

## Sheet: Index
Table1	GSEA results for the correlation between mean gene copy numbers in the cecum and the day 35 weight of control birds
Table2	GSEA results for the correlation between mean gene copy numbers in the cecum and the day 35 weight of BMD treated birds
Table3	GSEA results for the correlation between mean gene copy numbers in the cecum and the day 35 weight of avilamycin treated birds
Table4	GSEA results for the correlation between mean gene copy numbers in the cecum and the day 35 weight of virginiamycin treated birds
Table5	GSEA results for the correlation between mean gene copy numbers in the cecum and the day 35 weight of narasin treated birds

## Sheet: Table 1
Term	es	nes	pval	fdr	geneset_size	matched_size	genes	ledge_genes
Cardiolipin biosynthesis	0.773489	1.54116	0.0429688	0.628746	10	5	Cardiolipin synthase (EC 2.7.8.-) phosphatidylethanolamine-utilizing, bacterial type ClsC;Cardiolipin synthase (CMP-forming), eukaryotic type Cls-II (EC 2.7.8.41);CDP-diacylglycerol--glycerol-3-phosphate 3-phosphatidyltransferase (EC 2.7.8.5);Cardiolipin synthase, bacterial type ClsA;Phosphatidylglycerophosphatase B (EC 3.1.3.27)	Cardiolipin synthase (EC 2.7.8.-) phosphatidylethanolamine-utilizing, bacterial type ClsC;Cardiolipin synthase (CMP-forming), eukaryotic type Cls-II (EC 2.7.8.41);CDP-diacylglycerol--glycerol-3-phosphate 3-phosphatidyltransferase (EC 2.7.8.5)
Tagatose utilization	0.768288	1.60917	0.0161616	0.74205	15	5	Tagatose 1,6-bisphosphate aldolase (EC 4.1.2.40);Tagatose-6-phosphate kinase (EC 2.7.1.144);6-phospho-beta-galactosidase (EC 3.2.1.85);PTS system, lactose-specific IIC component;PTS system, lactose-specific IIB component (EC 2.7.1.207)	Tagatose 1,6-bisphosphate aldolase (EC 4.1.2.40);Tagatose-6-phosphate kinase (EC 2.7.1.144);6-phospho-beta-galactosidase (EC 3.2.1.85)
Hfl operon	0.758165	1.53869	0.0296443	0.532482	9	5	RNA-binding protein Hfq;SSU ribosomal protein S1p;HflC protein;HflK protein;Ribosome LSU-associated GTP-binding protein HflX	RNA-binding protein Hfq;SSU ribosomal protein S1p
Urea decomposition	0.724216	1.66516	0.0132325	1	25	7	Urease gamma subunit (EC 3.5.1.5);Urease accessory protein UreF;Urease accessory protein UreG;Urease beta subunit (EC 3.5.1.5);Urease accessory protein UreE;Urea channel UreI;Urease alpha subunit (EC 3.5.1.5)	Urease gamma subunit (EC 3.5.1.5);Urease accessory protein UreF
Urease subunits	0.724216	1.61502	0.0153551	0.88576	9	7	Urease gamma subunit (EC 3.5.1.5);Urease accessory protein UreF;Urease accessory protein UreG;Urease beta subunit (EC 3.5.1.5);Urease accessory protein UreE;Urea channel UreI;Urease alpha subunit (EC 3.5.1.5)	Urease gamma subunit (EC 3.5.1.5);Urease accessory protein UreF
Sporulation proteins SigEG cluster	0.713771	1.57785	0.036	0.68049	6	6	Sporulation sigma-E factor processing peptidase (SpoIIGA);Stage II sporulation protein P;RNA polymerase sporulation specific sigma factor SigG;Stage V sporulation protein E;Stage II sporulation protein required for processing of pro-sigma-E (SpoIIR);RNA polymerase sporulation specific sigma factor SigE	Sporulation sigma-E factor processing peptidase (SpoIIGA);Stage II sporulation protein P;RNA polymerase sporulation specific sigma factor SigG;Stage V sporulation protein E;Stage II sporulation protein required for processing of pro-sigma-E (SpoIIR)
L-fucose utilization	0.708202	1.53498	0.0498008	0.506048	30	6	L-fucose mutarotase (EC 5.1.3.29);Alpha-L-fucosidase (EC 3.2.1.51);L-fuculokinase (EC 2.7.1.51);L-fucose isomerase (EC 5.3.1.25);alpha-L-fucosidase (EC 3.2.1.51);Lactaldehyde reductase (EC 1.1.1.77)	L-fucose mutarotase (EC 5.1.3.29);Alpha-L-fucosidase (EC 3.2.1.51)
Beta-Glucoside Metabolism	0.650295	1.6525	0.0162602	0.851861	57	10	PTS system, beta-glucoside-specific IIC component (EC 2.7.1.69);PTS system, beta-glucoside-specific IIA component (EC 2.7.1.69);Transcriptional antiterminator of lichenan operon, BglG family;6-phospho-beta-glucosidase (EC 3.2.1.86);Outer surface protein of unknown function, cellobiose operon;PTS system, beta-glucoside-specific IIB component (EC 2.7.1.69);Cellobiose phosphotransferase system YdjC-…	PTS system, beta-glucoside-specific IIC component (EC 2.7.1.69);PTS system, beta-glucoside-specific IIA component (EC 2.7.1.69);Transcriptional antiterminator of lichenan operon, BglG family;6-phospho-beta-glucosidase (EC 3.2.1.86);Outer surface protein of unknown function, cellobiose operon;PTS system, beta-glucoside-specific IIB component (EC 2.7.1.69)
Phages, Prophages, Transposable elements, Plasmids	0.612315	1.56881	0.0348361	0.640663	233	10	Recombinational DNA repair protein RecT (prophage associated);Co-activator of prophage gene expression IbrA;Beta-lactamase regulatory sensor-transducer BlaR1;Methionine ABC transporter substrate-binding protein;Beta-lactamase (EC 3.5.2.6);Beta-lactamase repressor BlaI;Co-activator of prophage gene expression IbrB;SSU ribosomal protein S18p;Iron-sulfur cluster assembly protein SufB;tmRNA-binding p…	Recombinational DNA repair protein RecT (prophage associated);Co-activator of prophage gene expression IbrA;Beta-lactamase regulatory sensor-transducer BlaR1;Methionine ABC transporter substrate-binding protein;Beta-lactamase (EC 3.5.2.6)
Sialic Acid Metabolism	0.543126	1.70786	0.012987	1	40	19	N-acetylmannosamine-6-phosphate 2-epimerase (EC 5.1.3.9);ABC transporter, predicted N-acetylneuraminate transport system permease protein 1;N-acetylmannosamine kinase (EC 2.7.1.60);N-acetylneuraminate lyase (EC 4.1.3.3);N-acetylneuraminate synthase (EC 2.5.1.56);Phosphoglucosamine mutase (EC 5.4.2.10);TRAP-type transport system, small permease component, predicted N-acetylneuraminate transporter;…	N-acetylmannosamine-6-phosphate 2-epimerase (EC 5.1.3.9);ABC transporter, predicted N-acetylneuraminate transport system permease protein 1;N-acetylmannosamine kinase (EC 2.7.1.60);N-acetylneuraminate lyase (EC 4.1.3.3);N-acetylneuraminate synthase (EC 2.5.1.56);Phosphoglucosamine mutase (EC 5.4.2.10);TRAP-type transport system, small permease component, predicted N-acetylneuraminate transporter;…
Electron accepting reactions	0.50573	1.56314	0.0201835	0.596191	171	18	Transport ATP-binding protein CydC;Butyryl-CoA dehydrogenase (EC 1.3.99.2);Anaerobic dimethyl sulfoxide reductase chain A (EC 1.8.5.3), molybdopterin-binding domain;Polyferredoxin NapH (periplasmic nitrate reductase);Anaerobic dimethyl sulfoxide reductase chain B (EC 1.8.5.3), iron-sulfur binding subunit;heterodisulfide reductase, iron-sulfur binding subunit, putative;Cytochrome d ubiquinol oxida…	Transport ATP-binding protein CydC;Butyryl-CoA dehydrogenase (EC 1.3.99.2);Anaerobic dimethyl sulfoxide reductase chain A (EC 1.8.5.3), molybdopterin-binding domain;Polyferredoxin NapH (periplasmic nitrate reductase);Anaerobic dimethyl sulfoxide reductase chain B (EC 1.8.5.3), iron-sulfur binding subunit;heterodisulfide reductase, iron-sulfur binding subunit, putative;Cytochrome d ubiquinol oxida…
D-Galacturonate and D-Glucuronate Utilization	0.497685	1.60779	0.02	0.626417	72	22	Rhamnogalacturonides degradation protein RhiN;beta-glucuronidase (EC 3.2.1.31);Pectin degradation protein KdgF;Mannonate dehydratase (EC 4.2.1.8);glucuronide permease;2-dehydro-3-deoxyphosphogluconate aldolase (EC 4.1.2.14);D-galactarate dehydratase (EC 4.2.1.42);Alcohol dehydrogenase, zinc-containing;2-dehydro-3-deoxygluconokinase (EC 2.7.1.45);Altronate dehydratase (EC 4.2.1.7);Polygalacturonas…	Rhamnogalacturonides degradation protein RhiN;beta-glucuronidase (EC 3.2.1.31);Pectin degradation protein KdgF;Mannonate dehydratase (EC 4.2.1.8);glucuronide permease;2-dehydro-3-deoxyphosphogluconate aldolase (EC 4.1.2.14);D-galactarate dehydratase (EC 4.2.1.42);Alcohol dehydrogenase, zinc-containing;2-dehydro-3-deoxygluconokinase (EC 2.7.1.45);Altronate dehydratase (EC 4.2.1.7);Polygalacturonas…
Fatty Acids, Lipids, and Isoprenoids	0.376028	1.5392	0.0165746	0.578696	373	63	(E)-4-hydroxy-3-methylbut-2-enyl-diphosphate synthase (flavodoxin) (EC 1.17.7.3);Cardiolipin synthase (EC 2.7.8.-) phosphatidylethanolamine-utilizing, bacterial type ClsC;Biotin carboxylase of acetyl-CoA carboxylase (EC 6.3.4.14);Cardiolipin synthase (CMP-forming), eukaryotic type Cls-II (EC 2.7.8.41);Glycerol-3-phosphate dehydrogenase (EC 1.1.5.3);Murein endolytic transglycosylase MltG;Phosphati…	(E)-4-hydroxy-3-methylbut-2-enyl-diphosphate synthase (flavodoxin) (EC 1.17.7.3);Cardiolipin synthase (EC 2.7.8.-) phosphatidylethanolamine-utilizing, bacterial type ClsC;Biotin carboxylase of acetyl-CoA carboxylase (EC 6.3.4.14);Cardiolipin synthase (CMP-forming), eukaryotic type Cls-II (EC 2.7.8.41);Glycerol-3-phosphate dehydrogenase (EC 1.1.5.3);Murein endolytic transglycosylase MltG;Phosphati…
Monosaccharides	0.312789	1.40562	0.0238095	0.797393	502	113	L-rhamnose isomerase (EC 5.3.1.14);Tagatose 1,6-bisphosphate aldolase (EC 4.1.2.40);L-fucose mutarotase (EC 5.1.3.29);Xylose ABC transporter, ATP-binding component;Alpha-L-fucosidase (EC 3.2.1.51);D-allose ABC transporter, ATP-binding protein;Galactitol-1-phosphate 5-dehydrogenase (EC 1.1.1.251);Ribose ABC transport system, permease protein RbsC (TC 3.A.1.2.1);Tagatose-6-phosphate kinase (EC 2.7.…	L-rhamnose isomerase (EC 5.3.1.14);Tagatose 1,6-bisphosphate aldolase (EC 4.1.2.40);L-fucose mutarotase (EC 5.1.3.29);Xylose ABC transporter, ATP-binding component;Alpha-L-fucosidase (EC 3.2.1.51);D-allose ABC transporter, ATP-binding protein;Galactitol-1-phosphate 5-dehydrogenase (EC 1.1.1.251);Ribose ABC transport system, permease protein RbsC (TC 3.A.1.2.1);Tagatose-6-phosphate kinase (EC 2.7.…
Protein Synthesis	-0.271995	-1.30425	0.0440835	0.955385	319	141	LSU ribosomal protein L30p (L7e);LSU ribosomal protein L7p/L12p (P1/P2);LSU ribosomal protein L22p (L17e);LSU ribosomal protein L15p (L27Ae);LSU ribosomal protein L1p (L10Ae);GTP-binding protein Obg;LSU ribosomal protein L4p (L1e);SSU ribosomal protein S8p (S15Ae);YbaK/ProX-family protein CD1969;LSU ribosomal protein L20p;Phenylalanyl-tRNA synthetase beta chain (EC 6.1.1.20);Prolyl-tRNA synthetas…	Ribosome protection-type tetracycline resistance related proteins, group 2;LSU ribosomal protein L17p;SSU ribosomal protein S19p (S15e);tRNA-5-carboxymethylaminomethyl-2-thiouridine(34) synthesis protein MnmE;Isoleucyl-tRNA synthetase (EC 6.1.1.5);LSU ribosomal protein L16p (L10e);Leucyl-tRNA synthetase (EC 6.1.1.4);Lysyl-tRNA synthetase (class I) (EC 6.1.1.6);LSU ribosomal protein L27p;LSU ribos…
Membrane Transport	-0.274532	-1.31755	0.0379147	0.952482	1182	133	Branched-chain amino acid ABC transporter, amino acid-binding protein (TC 3.A.1.4.1);Inosine-uridine preferring nucleoside hydrolase (EC 3.2.2.1);ATPase component BioM of energizing module of biotin ECF transporter;Dipeptide-binding ABC transporter, periplasmic substrate-binding component (TC 3.A.1.5.2);Copper-translocating P-type ATPase (EC 3.6.3.4);ABC transporter, permease protein PebE (cluste…	Guanine deaminase (EC 3.5.4.3);Na(+) H(+) antiporter subunit C;Murein hydrolase activator EnvC;Tungstate ABC transporter, substrate-binding protein;Glutathione ABC transporter, substrate-binding protein GsiB;Efflux ABC transporter, permease/ATP-binding protein MdlB;Branched-chain amino acid transport system permease protein LivM (TC 3.A.1.4.1);Dipeptide ABC transporter, ATP-binding protein DppD (…
DNA Metabolism	-0.317235	-1.38999	0.0379464	0.878339	226	76	Recombinational DNA repair protein RecT (prophage associated);DNA-3-methyladenine glycosylase (EC 3.2.2.20);Helicase PriA essential for oriC/DnaA-independent DNA replication;DNA polymerase IV (EC 2.7.7.7);Recombination inhibitory protein MutS2;Putative DNA-binding protein in cluster with Type I restriction-modification system;Helicase loader DnaI;Excinuclease ABC subunit C;CRISPR-associated prote…	DNA recombination and repair protein RecO;Formamidopyrimidine-DNA glycosylase (EC 3.2.2.23);DNA polymerase III beta subunit (EC 2.7.7.7);CRISPR-associated protein Cas1;Type III restriction-modification system methylation subunit (EC 2.1.1.72);DNA primase (EC 2.7.7.-);DNA gyrase subunit A (EC 5.99.1.3);DNA repair protein RecN;DNA gyrase subunit B (EC 5.99.1.3);Ku domain protein;Endonuclease IV (EC…
DNA Processing	-0.317302	-1.44931	0.0183066	0.829276	231	97	Recombinational DNA repair protein RecT (prophage associated);Late competence protein ComEA, DNA receptor;Holliday junction ATP-dependent DNA helicase RuvB (EC 3.6.4.12);DNA-3-methyladenine glycosylase (EC 3.2.2.20);DNA double-strand break repair Rad50 ATPase;Single-stranded-DNA-specific exonuclease RecJ;RecD-like DNA helicase YrrC;DNA polymerase IV (EC 2.7.7.7);Recombination inhibitory protein M…	Glutamate 5-kinase (EC 2.7.2.11);DNA ligase (NAD(+)) (EC 6.5.1.2);DNA gyrase subunit A (EC 5.99.1.3);DNA repair protein RecN;DNA gyrase subunit B (EC 5.99.1.3);RNA-binding C-terminal domain PUA;Translation elongation factor LepA;Ku domain protein;Endonuclease IV (EC 3.1.21.2);DNA polymerase III delta subunit (EC 2.7.7.7);Cytosol nonspecific dipeptidase (EC 3.4.13.18);ATP-dependent DNA helicase Uv…
Translation	-0.460506	-1.58091	0.0315126	0.930902	61	26	Ribosome recycling factor;Peptidyl-tRNA hydrolase, archaeal type (EC 3.1.1.29);Peptide chain release factor N(5)-glutamine methyltransferase (EC 2.1.1.297);Ribosome-binding factor A;Translation elongation factor Tu;Methionine aminopeptidase (EC 3.4.11.18);Peptidyl-tRNA hydrolase (EC 3.1.1.29);Translation initiation factor 2;Metal-dependent hydrolase YbeY, involved in rRNA and/or ribosome maturati…	programmed frameshift-containing;Translation initiation factor 1;Peptide chain release factor 1;Peptide chain release factor 2;Translation elongation factor Ts;Energy-dependent translational throttle protein EttA
DNA replication	-0.46131	-1.56924	0.014553	0.710892	86	28	Helicase PriA essential for oriC/DnaA-independent DNA replication;Helicase loader DnaI;Chromosome (plasmid) partitioning protein ParA;RecA protein;Chromosomal replication initiator protein DnaA;DNA polymerase III subunits gamma and tau (EC 2.7.7.7);Chromosome (plasmid) partitioning protein ParB;Ribonuclease HII (EC 3.1.26.4);DNA polymerase III alpha subunit (EC 2.7.7.7);ATP-dependent DNA helicase…	Exodeoxyribonuclease V alpha chain (EC 3.1.11.5);DNA polymerase III beta subunit (EC 2.7.7.7);DNA primase (EC 2.7.7.-);DNA gyrase subunit A (EC 5.99.1.3);DNA repair protein RecN;DNA gyrase subunit B (EC 5.99.1.3);DNA polymerase III delta subunit (EC 2.7.7.7);DNA topoisomerase III (EC 5.99.1.2);DNA polymerase I (EC 2.7.7.7);DNA topoisomerase IV subunit B (EC 5.99.1.3);DNA topoisomerase IV subunit …
Riboflavin, FMN, FAD	-0.56924	-1.57169	0.0319829	0.777106	52	13	tRNA pseudouridine(55) synthase (EC 5.4.99.25);6,7-dimethyl-8-ribityllumazine synthase (EC 2.5.1.78);Flavodoxin;ADP-ribose pyrophosphatase of COG1058 family (EC 3.6.1.13);GTP cyclohydrolase II (EC 3.5.4.25);3,4-dihydroxy-2-butanone 4-phosphate synthase (EC 4.1.99.12);Riboflavin synthase eubacterial/eukaryotic (EC 2.5.1.9);Uncharacterized protein COG3236;FMN adenylyltransferase (EC 2.7.7.2);Ribofl…	ADP-ribose pyrophosphatase of COG1058 family (EC 3.6.1.13);GTP cyclohydrolase II (EC 3.5.4.25);3,4-dihydroxy-2-butanone 4-phosphate synthase (EC 4.1.99.12);Riboflavin synthase eubacterial/eukaryotic (EC 2.5.1.9);Uncharacterized protein COG3236;FMN adenylyltransferase (EC 2.7.7.2);Riboflavin kinase (EC 2.7.1.26);Diaminohydroxyphosphoribosylaminopyrimidine deaminase (EC 3.5.4.26);5-amino-6-(5-phosp…
Pyrimidines	-0.578797	-1.71125	0.0132743	0.731673	48	14	Carbamoyl-phosphate synthase large chain (EC 6.3.5.5);Dihydropyrimidinase (EC 3.5.2.2);Carbamoyl-phosphate synthase small chain (EC 6.3.5.5);Uracil phosphoribosyltransferase (EC 2.4.2.9);Aspartate carbamoyltransferase regulatory chain (PyrI);Orotidine 5'-phosphate decarboxylase (EC 4.1.1.23);Pyrimidine operon regulatory protein PyrR;Beta-ureidopropionase (EC 3.5.1.6);Aspartate carbamoyltransferas…	Pyrimidine operon regulatory protein PyrR;Beta-ureidopropionase (EC 3.5.1.6);Aspartate carbamoyltransferase (EC 2.1.3.2);Dihydroorotase (EC 3.5.2.3);Cytosine/purine/uracil/thiamine/allantoin permease family protein;Uracil permease;Orotate phosphoribosyltransferase (EC 2.4.2.10);Dihydroorotate dehydrogenase (NAD(+)), electron transfer subunit (EC 1.3.1.14)
De Novo Pyrimidine Synthesis	-0.581778	-1.55626	0.0453608	0.711883	23	11	Carbamoyl-phosphate synthase large chain (EC 6.3.5.5);Carbamoyl-phosphate synthase small chain (EC 6.3.5.5);Uracil phosphoribosyltransferase (EC 2.4.2.9);Aspartate carbamoyltransferase regulatory chain (PyrI);Orotidine 5'-phosphate decarboxylase (EC 4.1.1.23);Pyrimidine operon regulatory protein PyrR;Aspartate carbamoyltransferase (EC 2.1.3.2);Dihydroorotase (EC 3.5.2.3);Uracil permease;Orotate p…	Aspartate carbamoyltransferase (EC 2.1.3.2);Dihydroorotase (EC 3.5.2.3);Uracil permease;Orotate phosphoribosyltransferase (EC 2.4.2.10);Dihydroorotate dehydrogenase (NAD(+)), electron transfer subunit (EC 1.3.1.14)
Riboflavin, FMN and FAD metabolism with fusion events	-0.598534	-1.66126	0.0320513	0.865503	31	12	tRNA pseudouridine(55) synthase (EC 5.4.99.25);6,7-dimethyl-8-ribityllumazine synthase (EC 2.5.1.78);ADP-ribose pyrophosphatase of COG1058 family (EC 3.6.1.13);GTP cyclohydrolase II (EC 3.5.4.25);3,4-dihydroxy-2-butanone 4-phosphate synthase (EC 4.1.99.12);Riboflavin synthase eubacterial/eukaryotic (EC 2.5.1.9);Uncharacterized protein COG3236;FMN adenylyltransferase (EC 2.7.7.2);Riboflavin kinase…	ADP-ribose pyrophosphatase of COG1058 family (EC 3.6.1.13);GTP cyclohydrolase II (EC 3.5.4.25);3,4-dihydroxy-2-butanone 4-phosphate synthase (EC 4.1.99.12);Riboflavin synthase eubacterial/eukaryotic (EC 2.5.1.9);Uncharacterized protein COG3236;FMN adenylyltransferase (EC 2.7.7.2);Riboflavin kinase (EC 2.7.1.26);Diaminohydroxyphosphoribosylaminopyrimidine deaminase (EC 3.5.4.26);5-amino-6-(5-phosp…
Translation elongation factors, bacterial	-0.620957	-1.57233	0.0383065	0.87054	15	9	Translation elongation factor Tu;Metal-dependent hydrolase YbeY, involved in rRNA and/or ribosome maturation and assembly;Elongation factor G-like protein TM_1651;Ribosome-associated heat shock protein implicated in the recycling of the 50S subunit (S4 paralog);Translation elongation factor P;Translation elongation factor G;Translation elongation factor LepA;Translation elongation factor Ts;Energ…	Translation elongation factor Ts;Energy-dependent translational throttle protein EttA
Galactose utilization	-0.674156	-1.79785	0.00204918	0.458678	22	11	Aldose 1-epimerase;Galactokinase (EC 2.7.1.6);Galactose-1-phosphate uridylyltransferase (EC 2.7.7.10);Galactose/methyl galactoside ABC transporter, ATP-binding protein MglA (EC 3.6.3.17);alpha-galactosidase (EC 3.2.1.22);Galactose operon repressor, GalR-LacI family of transcriptional regulators;Aldose 1-epimerase (EC 5.1.3.3);UDP-glucose 4-epimerase (EC 5.1.3.2);Galactose/methyl galactoside ABC t…	Galactose operon repressor, GalR-LacI family of transcriptional regulators;Aldose 1-epimerase (EC 5.1.3.3);UDP-glucose 4-epimerase (EC 5.1.3.2);Galactose/methyl galactoside ABC transporter, permease protein MglC (EC 3.6.3.17);Galactose/methyl galactoside ABC transporter, substrate-binding protein MglB (EC 3.6.3.17);Galactose permease
ABC transporter oligopeptide (TC 3.A.1.5.1)	-0.730507	-1.54934	0.0428571	0.683869	5	5	Oligopeptide transport system permease protein OppB (TC 3.A.1.5.1);Oligopeptide transport ATP-binding protein OppD (TC 3.A.1.5.1);Oligopeptide transport ATP-binding protein OppF (TC 3.A.1.5.1);Oligopeptide transport system permease protein OppC (TC 3.A.1.5.1);Oligopeptide ABC transporter, periplasmic oligopeptide-binding protein OppA (TC 3.A.1.5.1)	Oligopeptide transport ATP-binding protein OppF (TC 3.A.1.5.1);Oligopeptide transport system permease protein OppC (TC 3.A.1.5.1);Oligopeptide ABC transporter, periplasmic oligopeptide-binding protein OppA (TC 3.A.1.5.1)
Potassium-transporting ATPase	-0.782586	-1.63819	0.0168776	0.836999	6	5	Osmosensitive K+ channel histidine kinase KdpD;DNA-binding response regulator KdpE;Potassium-transporting ATPase B chain (EC 3.6.3.12) (TC 3.A.3.7.1);Potassium-transporting ATPase A chain (EC 3.6.3.12) (TC 3.A.3.7.1);Potassium-transporting ATPase C chain (EC 3.6.3.12) (TC 3.A.3.7.1)	Potassium-transporting ATPase B chain (EC 3.6.3.12) (TC 3.A.3.7.1);Potassium-transporting ATPase A chain (EC 3.6.3.12) (TC 3.A.3.7.1);Potassium-transporting ATPase C chain (EC 3.6.3.12) (TC 3.A.3.7.1)
Mechanisms of PAS resistance	-0.805929	-1.61305	0.0170213	0.852565	8	5	Dihydrofolate reductase (EC 1.5.1.3);Thymidylate synthase (EC 2.1.1.45);Dihydrofolate synthase (EC 6.3.2.12);Dihydropteroate synthase (EC 2.5.1.15);Thymidylate synthase ThyX (EC 2.1.1.148)	Dihydrofolate synthase (EC 6.3.2.12);Dihydropteroate synthase (EC 2.5.1.15);Thymidylate synthase ThyX (EC 2.1.1.148)
Riboflavin, FMN and FAD metabolism	-0.830613	-1.84723	0	0.528606	18	6	GTP cyclohydrolase II (EC 3.5.4.25);FMN adenylyltransferase (EC 2.7.7.2);Riboflavin kinase (EC 2.7.1.26);Diaminohydroxyphosphoribosylaminopyrimidine deaminase (EC 3.5.4.26);5-amino-6-(5-phosphoribosylamino)uracil reductase (EC 1.1.1.193);Substrate-specific component RibU of riboflavin ECF transporter	FMN adenylyltransferase (EC 2.7.7.2);Riboflavin kinase (EC 2.7.1.26);Diaminohydroxyphosphoribosylaminopyrimidine deaminase (EC 3.5.4.26);5-amino-6-(5-phosphoribosylamino)uracil reductase (EC 1.1.1.193);Substrate-specific component RibU of riboflavin ECF transporter

## Sheet: Table 2
Term	es	nes	pval	fdr	geneset_size	matched_size	genes	ledge_genes
Protein degradation	0.786726	1.66334	0.0214133	0.337682	14	5	Asp-X dipeptidase;Isoaspartyl aminopeptidase (EC 3.4.19.5);Deblocking aminopeptidase (EC 3.4.11.-);Aminopeptidase YpdF (MP-, MA-, MS-, AP-, NP- specific);Aminopeptidase C (EC 3.4.22.40)	Asp-X dipeptidase;Isoaspartyl aminopeptidase (EC 3.4.19.5);Deblocking aminopeptidase (EC 3.4.11.-);Aminopeptidase YpdF (MP-, MA-, MS-, AP-, NP- specific)
Oligopeptide degradation cluster	0.772191	1.73298	0.00414079	0.277173	13	6	Asp-X dipeptidase;Isoaspartyl aminopeptidase (EC 3.4.19.5);D-aminopeptidase dipeptide-binding protein DppA (EC 3.4.11.-);D-aminopeptidase (EC 3.4.11.19);Peptidase;Xaa-Pro aminopeptidase (EC 3.4.11.9)	Asp-X dipeptidase;Isoaspartyl aminopeptidase (EC 3.4.19.5);D-aminopeptidase dipeptide-binding protein DppA (EC 3.4.11.-)
Na-driven 2-hydroxyglutarate pathway	0.771076	1.60377	0.0184049	0.286761	10	5	Glutaconyl-CoA decarboxylase beta subunit (EC 4.1.1.70);Sodium/glutamate symporter;Glutaconate CoA-transferase subunit A (EC 2.8.3.12);2-hydroxyglutaryl-CoA dehydratase, D-component HgdA;Glutaconyl-CoA decarboxylase alpha subunit (EC 4.1.1.70)	Glutaconyl-CoA decarboxylase beta subunit (EC 4.1.1.70);Sodium/glutamate symporter;Glutaconate CoA-transferase subunit A (EC 2.8.3.12)
Archaeal lipids	0.759679	1.58537	0.0230126	0.311923	19	5	Isopentenyl-diphosphate delta-isomerase, FMN-dependent (EC 5.3.3.2);Diphosphomevalonate decarboxylase (EC 4.1.1.33);Hydroxymethylglutaryl-CoA reductase (EC 1.1.1.34);Acetyl-CoA acetyltransferase (EC 2.3.1.9);Mevalonate kinase (EC 2.7.1.36)	Isopentenyl-diphosphate delta-isomerase, FMN-dependent (EC 5.3.3.2);Diphosphomevalonate decarboxylase (EC 4.1.1.33);Hydroxymethylglutaryl-CoA reductase (EC 1.1.1.34);Acetyl-CoA acetyltransferase (EC 2.3.1.9);Mevalonate kinase (EC 2.7.1.36)
Arginine Deiminase Pathway	0.739055	1.56495	0.033264	0.312041	6	5	Ornithine carbamoyltransferase (EC 2.1.3.3);Arginine/ornithine antiporter ArcD;Arginine deiminase (EC 3.5.3.6);Arginine pathway regulatory protein ArgR, repressor of arg regulon;Carbamate kinase (EC 2.7.2.2)	Ornithine carbamoyltransferase (EC 2.1.3.3);Arginine/ornithine antiporter ArcD;Arginine deiminase (EC 3.5.3.6);Arginine pathway regulatory protein ArgR, repressor of arg regulon
DNA recombination	0.731026	1.63265	0.0125523	0.298774	15	6	Probable transcriptional regulatory protein YebC;Holliday junction ATP-dependent DNA helicase RuvA (EC 3.6.4.12);DNA translocase FtsK;Holliday junction ATP-dependent DNA helicase RuvB (EC 3.6.4.12);Crossover junction endodeoxyribonuclease RuvC (EC 3.1.22.4);Replication-associated recombination protein RarA	Probable transcriptional regulatory protein YebC;Holliday junction ATP-dependent DNA helicase RuvA (EC 3.6.4.12);DNA translocase FtsK;Holliday junction ATP-dependent DNA helicase RuvB (EC 3.6.4.12)
Glycine reductase, sarcosine reductase and betaine reductase	0.71541	1.90546	0.00594059	0.0820762	12	10	Glycine reductase component B gamma subunit (EC 1.21.4.2);Glycine/sarcosine/betaine reductase protein A;Glycine reductase component B beta subunit (EC 1.21.4.2);Glycine reductase component B alpha subunit (EC 1.21.4.2);Thioredoxin;Glycine/sarcosine/betaine reductase component C chain 2;Glycine/sarcosine/betaine reductase component C chain 1;Sarcosine reductase component B alpha subunit (EC 1.21.4…	Glycine reductase component B gamma subunit (EC 1.21.4.2);Glycine/sarcosine/betaine reductase protein A;Glycine reductase component B beta subunit (EC 1.21.4.2);Glycine reductase component B alpha subunit (EC 1.21.4.2);Thioredoxin;Glycine/sarcosine/betaine reductase component C chain 2
Arginine biosynthesis via N-acetyl-L-citrulline	0.694507	1.55453	0.0338266	0.306059	19	6	Ornithine carbamoyltransferase (EC 2.1.3.3);Argininosuccinate synthase (EC 6.3.4.5);N-acetyl-gamma-glutamyl-phosphate reductase (EC 1.2.1.38);N-acetylglutamate synthase (EC 2.3.1.1);Glutamate N-acetyltransferase (EC 2.3.1.35);Argininosuccinate lyase (EC 4.3.2.1)	Ornithine carbamoyltransferase (EC 2.1.3.3);Argininosuccinate synthase (EC 6.3.4.5);N-acetyl-gamma-glutamyl-phosphate reductase (EC 1.2.1.38);N-acetylglutamate synthase (EC 2.3.1.1);Glutamate N-acetyltransferase (EC 2.3.1.35)
Branched-chain amino acids and alpha-keto acids utilization as energy sources	0.635113	1.57693	0.04	0.314788	16	8	2-oxoglutarate/2-oxoacid ferredoxin oxidoreductase, alpha subunit (EC 1.2.7.-);2-oxoglutarate/2-oxoacid ferredoxin oxidoreductase, beta subunit (EC 1.2.7.-);Branched-chain acyl kinase;Butyrate kinase (EC 2.7.2.7);2-oxoglutarate/2-oxoacid ferredoxin oxidoreductase, gamma subunit (EC 1.2.7.-);2-oxoglutarate/2-oxoacid ferredoxin oxidoreductase, delta subunit, ferredoxin-like 4Fe-4S binding protein (…	2-oxoglutarate/2-oxoacid ferredoxin oxidoreductase, alpha subunit (EC 1.2.7.-);2-oxoglutarate/2-oxoacid ferredoxin oxidoreductase, beta subunit (EC 1.2.7.-);Branched-chain acyl kinase;Butyrate kinase (EC 2.7.2.7);2-oxoglutarate/2-oxoacid ferredoxin oxidoreductase, gamma subunit (EC 1.2.7.-);2-oxoglutarate/2-oxoacid ferredoxin oxidoreductase, delta subunit, ferredoxin-like 4Fe-4S binding protein (…
Cell Division	0.594472	1.50676	0.0423729	0.346401	17	9	Chromosome (plasmid) partitioning protein ParA;Chromosome (plasmid) partitioning protein ParB;16S rRNA (guanine(966)-N(2))-methyltransferase (EC 2.1.1.171);Phosphopantetheine adenylyltransferase (EC 2.7.7.3);Signal peptidase I (EC 3.4.21.89);Cell-division-associated, ABC-transporter-like signaling protein FtsE;Signal recognition particle receptor FtsY;4-hydroxy-tetrahydrodipicolinate reductase (E…	Chromosome (plasmid) partitioning protein ParA;Chromosome (plasmid) partitioning protein ParB
Peptidase clustering with DAP	0.591287	1.52284	0.048583	0.336579	10	9	Polyribonucleotide nucleotidyltransferase (EC 2.7.7.8);Aspartate-semialdehyde dehydrogenase (EC 1.2.1.11);4-hydroxy-tetrahydrodipicolinate synthase (EC 4.3.3.7);Dipicolinate synthase subunit A;SSU ribosomal protein S15p (S13e);Aspartokinase (EC 2.7.2.4);Dipicolinate synthase subunit B;4-hydroxy-tetrahydrodipicolinate reductase (EC 1.17.1.8);FIG007959: peptidase, M16 family	Polyribonucleotide nucleotidyltransferase (EC 2.7.7.8);Aspartate-semialdehyde dehydrogenase (EC 1.2.1.11);4-hydroxy-tetrahydrodipicolinate synthase (EC 4.3.3.7)
Stress Response	0.588427	1.71578	0.0162272	0.279277	145	14	Oleate hydratase (EC 4.2.1.53);N-methylhydantoinase B (EC 3.5.2.14);N-methylhydantoinase A (EC 3.5.2.14);Cobalt/zinc/cadmium resistance protein CzcD;Universal stress protein family;Lyzozyme M1 (1,4-beta-N-acetylmuramidase) (EC 3.2.1.17);Hydroxyacylglutathione hydrolase (EC 3.1.2.6);CoA-disulfide reductase (EC 1.8.1.14);Putative pre-16S rRNA nuclease YqgF;Manganese catalase (EC 1.11.1.6) => Spore …	Oleate hydratase (EC 4.2.1.53);N-methylhydantoinase B (EC 3.5.2.14);N-methylhydantoinase A (EC 3.5.2.14);Cobalt/zinc/cadmium resistance protein CzcD;Universal stress protein family;Lyzozyme M1 (1,4-beta-N-acetylmuramidase) (EC 3.2.1.17);Hydroxyacylglutathione hydrolase (EC 3.1.2.6);CoA-disulfide reductase (EC 1.8.1.14);Putative pre-16S rRNA nuclease YqgF;Manganese catalase (EC 1.11.1.6) => Spore …
Lipoic acid	0.577998	1.75364	0.00814664	0.272639	47	16	Aminomethyltransferase (glycine cleavage system T protein) (EC 2.1.2.10);Dihydrolipoamide dehydrogenase (EC 1.8.1.4);Lipoate-protein ligase A;Dihydrolipoamide acetyltransferase component of pyruvate dehydrogenase complex (EC 2.3.1.12);Formate--tetrahydrofolate ligase (EC 6.3.4.3);Glycine cleavage system H protein;NAD-dependent protein deacetylase of SIR2 family;Acetoin dehydrogenase E1 component …	Aminomethyltransferase (glycine cleavage system T protein) (EC 2.1.2.10);Dihydrolipoamide dehydrogenase (EC 1.8.1.4);Lipoate-protein ligase A;Dihydrolipoamide acetyltransferase component of pyruvate dehydrogenase complex (EC 2.3.1.12);Formate--tetrahydrofolate ligase (EC 6.3.4.3);Glycine cleavage system H protein;NAD-dependent protein deacetylase of SIR2 family;Acetoin dehydrogenase E1 component …
Transcription initiation, bacterial sigma factors	0.571526	1.56013	0.0347648	0.308147	27	12	RNA polymerase sigma factor RpoD;RNA polymerase sigma-54 factor RpoN;RNA polymerase sporulation specific sigma factor SigK;RNA polymerase sporulation specific sigma factor SigE;RNA polymerase sigma-70 factor;RNA polymerase sigma factor RpoE;RNA polymerase sigma factor SigV;RNA polymerase sporulation specific sigma factor SigG;RNA polymerase sigma factor SigW;RNA polymerase sporulation specific si…	RNA polymerase sigma factor RpoD;RNA polymerase sigma-54 factor RpoN;RNA polymerase sporulation specific sigma factor SigK;RNA polymerase sporulation specific sigma factor SigE;RNA polymerase sigma-70 factor;RNA polymerase sigma factor RpoE;RNA polymerase sigma factor SigV;RNA polymerase sporulation specific sigma factor SigG
Lambdoid phage	0.571219	1.62788	0.0270833	0.288425	49	12	Phage head, portal protein B;Phage head, scaffolding domain Nu3;Phage head, terminase subunit Nu1;Phage head, major capsid protein E;Phage holin;Phage exonuclease (EC 3.1.11.3);Phage head, head-tail preconnector protease C;Phage head, terminase DNA packaging protein A;Phage tail, tail length tape-measure protein H;Phage integrase;Phage recombination protein Bet;Phage head, head-DNA stabilization …	Phage head, portal protein B;Phage head, scaffolding domain Nu3;Phage head, terminase subunit Nu1;Phage head, major capsid protein E;Phage holin;Phage exonuclease (EC 3.1.11.3);Phage head, head-tail preconnector protease C
Selenoproteins	0.563654	1.65576	0.0223124	0.323076	23	14	Glycine reductase component B gamma subunit (EC 1.21.4.2);Glycine/sarcosine/betaine reductase protein A;Glycine reductase component B beta subunit (EC 1.21.4.2);Glycine reductase component B alpha subunit (EC 1.21.4.2);Thioredoxin;Glycine/sarcosine/betaine reductase component C chain 2;Selenide,water dikinase (EC 2.7.9.3);Glycine/sarcosine/betaine reductase component C chain 1;selenocysteine-cont…	Glycine reductase component B gamma subunit (EC 1.21.4.2);Glycine/sarcosine/betaine reductase protein A;Glycine reductase component B beta subunit (EC 1.21.4.2);Glycine reductase component B alpha subunit (EC 1.21.4.2);Thioredoxin;Glycine/sarcosine/betaine reductase component C chain 2;Selenide,water dikinase (EC 2.7.9.3)
Aminoacyl-tRNA-synthetases	0.557318	2.10674	0	0.0139	105	40	Asparaginyl-tRNA synthetase (EC 6.1.1.22);Aminoacyl-tRNA editing enzyme ProX;Valyl-tRNA synthetase (EC 6.1.1.9);Leucyl-tRNA synthetase (EC 6.1.1.4);Threonyl-tRNA synthetase (EC 6.1.1.3);Glutamyl-tRNA(Gln) synthetase (EC 6.1.1.24);Glycyl-tRNA synthetase (EC 6.1.1.14);Glycyl-tRNA synthetase beta chain (EC 6.1.1.14);Aspartate--ammonia ligase (EC 6.3.1.1);Methionyl-tRNA synthetase (EC 6.1.1.10);Argin…	Asparaginyl-tRNA synthetase (EC 6.1.1.22);Aminoacyl-tRNA editing enzyme ProX;Valyl-tRNA synthetase (EC 6.1.1.9);Leucyl-tRNA synthetase (EC 6.1.1.4);Threonyl-tRNA synthetase (EC 6.1.1.3);Glutamyl-tRNA(Gln) synthetase (EC 6.1.1.24);Glycyl-tRNA synthetase (EC 6.1.1.14);Glycyl-tRNA synthetase beta chain (EC 6.1.1.14);Aspartate--ammonia ligase (EC 6.3.1.1);Methionyl-tRNA synthetase (EC 6.1.1.10);Argin…
Lipoylated proteins	0.556994	1.5657	0.0311203	0.325608	23	12	Aminomethyltransferase (glycine cleavage system T protein) (EC 2.1.2.10);Dihydrolipoamide dehydrogenase (EC 1.8.1.4);Dihydrolipoamide acetyltransferase component of pyruvate dehydrogenase complex (EC 2.3.1.12);Glycine cleavage system H protein;Acetoin dehydrogenase E1 component beta-subunit (EC 2.3.1.190);Dihydrolipoamide succinyltransferase component (E2) of 2-oxoglutarate dehydrogenase complex …	Aminomethyltransferase (glycine cleavage system T protein) (EC 2.1.2.10);Dihydrolipoamide dehydrogenase (EC 1.8.1.4);Dihydrolipoamide acetyltransferase component of pyruvate dehydrogenase complex (EC 2.3.1.12);Glycine cleavage system H protein;Acetoin dehydrogenase E1 component beta-subunit (EC 2.3.1.190);Dihydrolipoamide succinyltransferase component (E2) of 2-oxoglutarate dehydrogenase complex …
Gram-Positive cell wall components	0.554304	1.66912	0.00403226	0.364379	43	16	Putative polyribitolphosphotransferase;CDP-ribitol:poly(ribitol phosphate) ribitol phosphotransferase;N-acetylmannosaminyltransferase (EC 2.4.1.187);D-alanyl transfer protein DltB;Putative N-acetylgalactosaminyl-diphosphoundecaprenol glucuronosyltransferase;Poly(glycerol-phosphate) alpha-glucosyltransferase (EC 2.4.1.52);Regulation of D-alanyl-lipoteichoic acid biosynthesis, DltR;Poly(glycerophos…	Putative polyribitolphosphotransferase;CDP-ribitol:poly(ribitol phosphate) ribitol phosphotransferase;N-acetylmannosaminyltransferase (EC 2.4.1.187);D-alanyl transfer protein DltB;Putative N-acetylgalactosaminyl-diphosphoundecaprenol glucuronosyltransferase;Poly(glycerol-phosphate) alpha-glucosyltransferase (EC 2.4.1.52);Regulation of D-alanyl-lipoteichoic acid biosynthesis, DltR;Poly(glycerophos…
Arginine and Ornithine Degradation	0.542288	1.61742	0.0183299	0.291304	45	15	Ornithine carbamoyltransferase (EC 2.1.3.3);NADP-specific glutamate dehydrogenase (EC 1.4.1.4);Ornithine decarboxylase (EC 4.1.1.17);Arginine/ornithine antiporter ArcD;Arginine deiminase (EC 3.5.3.6);Arginine pathway regulatory protein ArgR, repressor of arg regulon;Arginine utilization protein RocB;Putrescine aminotransferase (EC 2.6.1.82);Arginine decarboxylase (EC 4.1.1.19);Arginase (EC 3.5.3.…	Ornithine carbamoyltransferase (EC 2.1.3.3);NADP-specific glutamate dehydrogenase (EC 1.4.1.4);Ornithine decarboxylase (EC 4.1.1.17);Arginine/ornithine antiporter ArcD;Arginine deiminase (EC 3.5.3.6);Arginine pathway regulatory protein ArgR, repressor of arg regulon
Teichoic and lipoteichoic acids biosynthesis	0.528398	1.53701	0.0349515	0.332566	36	15	Putative polyribitolphosphotransferase;CDP-ribitol:poly(ribitol phosphate) ribitol phosphotransferase;N-acetylmannosaminyltransferase (EC 2.4.1.187);D-alanyl transfer protein DltB;Poly(glycerol-phosphate) alpha-glucosyltransferase (EC 2.4.1.52);Regulation of D-alanyl-lipoteichoic acid biosynthesis, DltR;Poly(glycerophosphate chain) D-alanine transfer protein DltD;CDP-glycerol: N-acetyl-beta-D-man…	Putative polyribitolphosphotransferase;CDP-ribitol:poly(ribitol phosphate) ribitol phosphotransferase;N-acetylmannosaminyltransferase (EC 2.4.1.187);D-alanyl transfer protein DltB;Poly(glycerol-phosphate) alpha-glucosyltransferase (EC 2.4.1.52);Regulation of D-alanyl-lipoteichoic acid biosynthesis, DltR;Poly(glycerophosphate chain) D-alanine transfer protein DltD
Universal GTPases	0.523399	1.63448	0.0196078	0.318294	28	18	GTP-binding protein EngB;Probable GTPase related to EngC;GTP-binding protein EngA;GTP-binding protein TypA/BipA;GTP-binding protein Era;Signal recognition particle protein Ffh;Translation elongation factor Tu;GTP-binding protein YqeH, required for biogenesis of 30S ribosome subunit;GTP-binding and nucleic acid-binding protein YchF;LSU ribosomal maturation GTPase RbgA (B. subtilis YlqF);Translatio…	GTP-binding protein EngB;Probable GTPase related to EngC;GTP-binding protein EngA;GTP-binding protein TypA/BipA;GTP-binding protein Era;Signal recognition particle protein Ffh;Translation elongation factor Tu;GTP-binding protein YqeH, required for biogenesis of 30S ribosome subunit;GTP-binding and nucleic acid-binding protein YchF;LSU ribosomal maturation GTPase RbgA (B. subtilis YlqF)
Prophages, Transposable elements, Plasmids	0.491689	1.5195	0.0493827	0.330989	175	17	Phage head, portal protein B;Phage baseplate assembly protein GpJ;Phage head, scaffolding domain Nu3;Phage head, terminase subunit Nu1;Phage head, major capsid protein E;Phage holin;Phage exonuclease (EC 3.1.11.3);Phage head, head-tail preconnector protease C;Mobilization protein MobA;Phage head, terminase DNA packaging protein A;Phage tail, tail length tape-measure protein H;Phage integrase;Phag…	Phage head, portal protein B;Phage baseplate assembly protein GpJ;Phage head, scaffolding domain Nu3;Phage head, terminase subunit Nu1;Phage head, major capsid protein E;Phage holin;Phage exonuclease (EC 3.1.11.3);Phage head, head-tail preconnector protease C
Protein Synthesis	0.401409	1.96609	0	0.0620536	319	141	LSU ribosomal protein L17p;Asparaginyl-tRNA synthetase (EC 6.1.1.22);SSU ribosomal protein S10p (S20e);Aminoacyl-tRNA editing enzyme ProX;SSU ribosomal protein S9p (S16e);GTP-binding protein EngB;Valyl-tRNA synthetase (EC 6.1.1.9);Leucyl-tRNA synthetase (EC 6.1.1.4);Ribosome-binding factor A;LSU ribosomal protein L15p (L27Ae);Translation elongation factor P;LSU ribosomal protein L18p (L5e);Peptid…	LSU ribosomal protein L17p;Asparaginyl-tRNA synthetase (EC 6.1.1.22);SSU ribosomal protein S10p (S20e);Aminoacyl-tRNA editing enzyme ProX;SSU ribosomal protein S9p (S16e);GTP-binding protein EngB;Valyl-tRNA synthetase (EC 6.1.1.9);Leucyl-tRNA synthetase (EC 6.1.1.4);Ribosome-binding factor A;LSU ribosomal protein L15p (L27Ae);Translation elongation factor P;LSU ribosomal protein L18p (L5e);Peptid…
Cell Division and Cell Cycle	0.399241	1.4594	0.0418327	0.414982	81	33	Chromosome (plasmid) partitioning protein ParA;Endonuclease III (EC 4.2.99.18);Chromosome (plasmid) partitioning protein ParB;Carbamoyl-phosphate synthase small chain (EC 6.3.5.5);Cell division protein FtsA;RNA polymerase sigma factor RpoD;Rod shape-determining protein MreB;Septation ring formation regulator EzrA;Cell division initiation protein DivIVA;Cell division topological specificity factor…	Chromosome (plasmid) partitioning protein ParA;Endonuclease III (EC 4.2.99.18);Chromosome (plasmid) partitioning protein ParB;Carbamoyl-phosphate synthase small chain (EC 6.3.5.5);Cell division protein FtsA;RNA polymerase sigma factor RpoD;Rod shape-determining protein MreB;Septation ring formation regulator EzrA
Protein Metabolism	0.376166	1.79888	0	0.215947	619	127	LSU ribosomal protein L17p;Asparaginyl-tRNA synthetase (EC 6.1.1.22);Glycine reductase component B gamma subunit (EC 1.21.4.2);SSU ribosomal protein S10p (S20e);SSU ribosomal protein S9p (S16e);GTP-binding protein EngB;Glycine/sarcosine/betaine reductase protein A;LSU ribosomal protein L15p (L27Ae);Translation elongation factor P;SSU ribosomal protein S4p (S9e);Asp-X dipeptidase;Glycine reductase…	LSU ribosomal protein L17p;Asparaginyl-tRNA synthetase (EC 6.1.1.22);Glycine reductase component B gamma subunit (EC 1.21.4.2);SSU ribosomal protein S10p (S20e);SSU ribosomal protein S9p (S16e);GTP-binding protein EngB;Glycine/sarcosine/betaine reductase protein A;LSU ribosomal protein L15p (L27Ae);Translation elongation factor P;SSU ribosomal protein S4p (S9e);Asp-X dipeptidase;Glycine reductase…
Protein Fate (folding, modification, targeting, degradation)	0.37263	1.6154	0.00635593	0.27738	186	64	Glycine reductase component B gamma subunit (EC 1.21.4.2);Glycine/sarcosine/betaine reductase protein A;Translation elongation factor P;Asp-X dipeptidase;Isoaspartyl aminopeptidase (EC 3.4.19.5);Glycine reductase component B beta subunit (EC 1.21.4.2);Glycine reductase component B alpha subunit (EC 1.21.4.2);Lipoprotein signal peptidase (EC 3.4.23.36);Peptide-methionine (R)-S-oxide reductase MsrB…	Glycine reductase component B gamma subunit (EC 1.21.4.2);Glycine/sarcosine/betaine reductase protein A;Translation elongation factor P;Asp-X dipeptidase;Isoaspartyl aminopeptidase (EC 3.4.19.5);Glycine reductase component B beta subunit (EC 1.21.4.2);Glycine reductase component B alpha subunit (EC 1.21.4.2);Lipoprotein signal peptidase (EC 3.4.23.36);Peptide-methionine (R)-S-oxide reductase MsrB…
Protein biosynthesis	0.364577	1.63969	0	0.332878	444	89	LSU ribosomal protein L17p;Asparaginyl-tRNA synthetase (EC 6.1.1.22);SSU ribosomal protein S10p (S20e);SSU ribosomal protein S9p (S16e);GTP-binding protein EngB;LSU ribosomal protein L15p (L27Ae);Translation elongation factor P;SSU ribosomal protein S4p (S9e);LSU ribosomal protein L18p (L5e);Glutamyl-tRNA(Gln) synthetase (EC 6.1.1.24);tmRNA-binding protein SmpB;LSU ribosomal protein L5p (L11e);Pr…	LSU ribosomal protein L17p;Asparaginyl-tRNA synthetase (EC 6.1.1.22);SSU ribosomal protein S10p (S20e);SSU ribosomal protein S9p (S16e);GTP-binding protein EngB;LSU ribosomal protein L15p (L27Ae);Translation elongation factor P;SSU ribosomal protein S4p (S9e);LSU ribosomal protein L18p (L5e);Glutamyl-tRNA(Gln) synthetase (EC 6.1.1.24);tmRNA-binding protein SmpB;LSU ribosomal protein L5p (L11e);Pr…
Nucleosides and Nucleotides	0.315339	1.41387	0.0265849	0.425223	245	88	Ribose-phosphate pyrophosphokinase (EC 2.7.6.1);Purine nucleoside phosphorylase (EC 2.4.2.1);N-methylhydantoinase B (EC 3.5.2.14);N-methylhydantoinase A (EC 3.5.2.14);Ribonucleotide reductase of class III (anaerobic), large subunit (EC 1.17.4.2);N5-carboxyaminoimidazole ribonucleotide synthase (EC 6.3.4.18);Carbamoyl-phosphate synthase small chain (EC 6.3.5.5);2',3'-cyclic-nucleotide 2'-phosphodi…	Ribose-phosphate pyrophosphokinase (EC 2.7.6.1);Purine nucleoside phosphorylase (EC 2.4.2.1);N-methylhydantoinase B (EC 3.5.2.14);N-methylhydantoinase A (EC 3.5.2.14);Ribonucleotide reductase of class III (anaerobic), large subunit (EC 1.17.4.2);N5-carboxyaminoimidazole ribonucleotide synthase (EC 6.3.4.18);Carbamoyl-phosphate synthase small chain (EC 6.3.5.5);2',3'-cyclic-nucleotide 2'-phosphodi…
Carbohydrates	-0.253994	-1.41182	0	0.478349	1662	394	Fumarate hydratase class II (EC 4.2.1.2);Aminomethyltransferase (glycine cleavage system T protein) (EC 2.1.2.10);Unsaturated chondroitin disaccharide hydrolase (EC 3.2.1.180);Transcriptional repressor of the myo-inositol catabolic operon DeoR family;Ribose-phosphate pyrophosphokinase (EC 2.7.6.1);Purine nucleoside phosphorylase (EC 2.4.2.1);2-keto-3-deoxygluconate permease (KDG permease);Ethanol…	1,3-propanediol dehydrogenase (EC 1.1.1.202);N-acylneuraminate cytidylyltransferase (EC 2.7.7.43);D-allose ABC transporter, permease protein;Aldose 1-epimerase;Serine hydroxymethyltransferase (EC 2.1.2.1);Family 13 glycosyl hydrolase, row 724;Glycerol-3-phosphate dehydrogenase (EC 1.1.5.3);PTS system, beta-glucoside-specific IIA component (EC 2.7.1.69);PTS system, beta-glucoside-specific IIC comp…
Cofactors, Vitamins, Prosthetic Groups	-0.290428	-1.47797	0.00589391	0.448187	617	188	Aminomethyltransferase (glycine cleavage system T protein) (EC 2.1.2.10);Molybdopterin-synthase adenylyltransferase (EC 2.7.7.80);4-hydroxythreonine-4-phosphate dehydrogenase (EC 1.1.1.262);Thymidylate synthase ThyX (EC 2.1.1.148);Porphobilinogen synthase (EC 4.2.1.24);NAD synthetase (EC 6.3.1.5);Dihydrolipoamide dehydrogenase (EC 1.8.1.4);Cobyric acid synthase (EC 6.3.5.10);Methylenetetrahydrofo…	Sirohydrochlorin ferrochelatase activity of CysG (EC 4.99.1.4);Pantothenate kinase type III, CoaX-like (EC 2.7.1.33);Cob(I)alamin adenosyltransferase (EC 2.5.1.17);Alpha-ribazole-5'-phosphate phosphatase;Substrate-specific component RibU of riboflavin ECF transporter;Cobalt-precorrin 5A hydrolase (EC 3.7.1.12);Thiamin ABC transporter ThiZ, ATPase component;1-deoxy-D-xylulose 5-phosphate synthase …
Sugar alcohols	-0.329696	-1.44035	0.0289575	0.445104	197	71	Transcriptional repressor of the myo-inositol catabolic operon DeoR family;Ethanolamine utilization polyhedral-body-like protein EutM;Ethanolamine utilization polyhedral-body-like protein EutL;Acetate kinase (EC 2.7.2.1);Phosphocarrier protein of PTS system;Xylulose kinase (EC 2.7.1.17);Ethanolamine utilization protein similar to PduL;Transcriptional regulator of various polyols utilization, AraC…	Acetaldehyde dehydrogenase (EC 1.2.1.10);ATP:Cob(I)alamin adenosyltransferase (EC 2.5.1.17), ethanolamine utilization;5-keto-2-deoxy-D-gluconate-6 phosphate aldolase (EC 4.1.2.29);Phosphate acetyltransferase (EC 2.3.1.8);Ethanolamine utilization protein similar to PduT;Propanediol diffusion facilitator;Ethanolamine utilization protein EutA;Mannitol-1-phosphate 5-dehydrogenase (EC 1.1.1.17);Acetal…
Cofactors, Vitamins, Prosthetic Groups, Pigments	-0.369878	-1.74249	0	0.273249	489	113	4-hydroxythreonine-4-phosphate dehydrogenase (EC 1.1.1.262);Porphobilinogen synthase (EC 4.2.1.24);NAD synthetase (EC 6.3.1.5);NrdR-regulated deoxyribonucleotide transporter, PnuC-like;NAD-dependent glyceraldehyde-3-phosphate dehydrogenase (EC 1.2.1.12);Lipoate-protein ligase A;Glutamine amidotransferase chain of NAD synthetase;Nicotinamidase/isochorismatase family protein;Predicted nicotinate-re…	Pantothenate kinase type III, CoaX-like (EC 2.7.1.33);Glutamate-1-semialdehyde aminotransferase (EC 5.4.3.8);Cob(I)alamin adenosyltransferase (EC 2.5.1.17);Hydroxymethylpyrimidine ABC transporter, transmembrane component;Substrate-specific component RibU of riboflavin ECF transporter;1-deoxy-D-xylulose 5-phosphate synthase (EC 2.2.1.7);D-3-phosphoglycerate dehydrogenase (EC 1.1.1.95);Pyridoxamine…
Sporulation	-0.380985	-1.55095	0.00766284	0.445201	109	54	Sporulation sigma-E factor processing peptidase (SpoIIGA);Stage V sporulation protein AD (SpoVAD);RNA polymerase sporulation specific sigma factor SigK;RNA polymerase sporulation specific sigma factor SigE;RNA binding protein, contains ribosomal protein S1 domain;Stage III sporulation protein AG;Anti-sigma F factor (EC 2.7.11.1);RNA polymerase sporulation specific sigma factor SigG;Manganese cata…	Stage III sporulation protein AE;Spore protein GerW (YtfJ), not involved in spore germination;Stage III sporulation protein AC;Stage IV sporulation protein B;Stage V sporulation protein AF (SpoVAF);RNA polymerase sporulation specific sigma factor SigH;Stage V sporulation protein AE1 (SpoVAE1);FIG006789: Stage V sporulation protein;Stage III sporulation protein AA;Sporulation protein YtfJ;Spore co…
Prokaryotic cell type differentiation	-0.380985	-1.55445	0.0118577	0.464007	115	54	Sporulation sigma-E factor processing peptidase (SpoIIGA);Stage V sporulation protein AD (SpoVAD);RNA polymerase sporulation specific sigma factor SigK;RNA polymerase sporulation specific sigma factor SigE;RNA binding protein, contains ribosomal protein S1 domain;Stage III sporulation protein AG;Anti-sigma F factor (EC 2.7.11.1);RNA polymerase sporulation specific sigma factor SigG;Manganese cata…	Stage III sporulation protein AE;Spore protein GerW (YtfJ), not involved in spore germination;Stage III sporulation protein AC;Stage IV sporulation protein B;Stage V sporulation protein AF (SpoVAF);RNA polymerase sporulation specific sigma factor SigH;Stage V sporulation protein AE1 (SpoVAE1);FIG006789: Stage V sporulation protein;Stage III sporulation protein AA;Sporulation protein YtfJ;Spore co…
Folate and pterines	-0.402928	-1.58994	0.0211132	0.482905	124	46	Molybdopterin-synthase adenylyltransferase (EC 2.7.7.80);Thymidylate synthase ThyX (EC 2.1.1.148);Methylenetetrahydrofolate--tRNA-(uracil-5-)-methyltransferase TrmFO (EC 2.1.1.74);Transmembrane component of general energizing module of ECF transporters;Hypoxanthine-guanine phosphoribosyltransferase (EC 2.4.2.8);GTP cyclohydrolase I (EC 3.5.4.16) type 1;Alkaline phosphatase (EC 3.1.3.1);Cell divis…	Molybdenum ABC transporter, substrate-binding protein ModA;Aspartate 1-decarboxylase (EC 4.1.1.11);ATPase component of general energizing module of ECF transporters;Molybdenum cofactor cytidylyltransferase (EC 2.7.7.76);Methionyl-tRNA formyltransferase (EC 2.1.2.9);S-adenosylmethionine synthetase (EC 2.5.1.6);Substrate-specific component FolT of folate ECF transporter;Periplasmic molybdate-bindin…
Metabolite damage and its repair or mitigation	-0.455346	-1.50211	0.0382294	0.585255	67	21	Nucleoside 5-triphosphatase RdgB (dHAPTP, dITP, XTP-specific) (EC 3.6.1.66);5'-nucleotidase SurE (EC 3.1.3.5);Alkyl hydroperoxide reductase protein C (EC 1.11.1.15);D-aminoacyl-tRNA deacylase (EC 3.1.1.96);Free methionine-(R)-sulfoxide reductase, contains GAF domain;Deoxyuridine 5'-triphosphate nucleotidohydrolase (EC 3.6.1.23);Low G+C gram positive nudix hydrolase YtkD (EC 3.6.-.-);L-asparaginas…	RNA-binding C-terminal domain PUA;Mutator MutT protein (7,8-dihydro-8-oxoguanine-triphosphatase) (EC 3.6.1.-);NAD(P)H-hydrate epimerase (EC 5.1.99.6);ADP-dependent (S)-NAD(P)H-hydrate dehydratase (EC 4.2.1.136);Uncharacterized Nudix hydrolase NudL;Glutamate 5-kinase (EC 2.7.2.11);NADH pyrophosphatase (EC 3.6.1.22), decaps 5'-NAD modified RNA
Cobalamin synthesis	-0.471778	-1.49249	0.0462777	0.480113	41	20	Cobyric acid synthase (EC 6.3.5.10);Cobalt-precorrin-2 C(20)-methyltransferase (EC 2.1.1.151);Cobalt-precorrin-8 methylmutase (EC 5.4.99.60);Cobalt-precorrin-4 C(11)-methyltransferase (EC 2.1.1.271);Cobyrinic acid a,c-diamide synthetase (EC 6.3.5.11);Cobalamin synthase (EC 2.7.8.26);Sirohydrochlorin cobaltochelatase CbiK (EC 4.99.1.3);Adenosylcobinamide-phosphate synthase (EC 6.3.1.10);L-threonin…	Cob(I)alamin adenosyltransferase (EC 2.5.1.17);Alpha-ribazole-5'-phosphate phosphatase;Cobalt-precorrin 5A hydrolase (EC 3.7.1.12);Cobalt-precorrin-3 C(17)-methyltransferase (EC 2.1.1.272);Nicotinate-nucleotide--dimethylbenzimidazole phosphoribosyltransferase (EC 2.4.2.21);Cobalt-precorrin-6A reductase (EC 1.3.1.106);Cobalt-precorrin-7 (C5)-methyltransferase (EC 2.1.1.289);Adenosylcobinamide kina…
Tetrapyrroles	-0.475846	-1.90927	0	0.0991712	271	49	Porphobilinogen synthase (EC 4.2.1.24);Cobyric acid synthase (EC 6.3.5.10);Glutamate-1-semialdehyde 2,1-aminomutase (EC 5.4.3.8);Iron-sulfur cluster assembly scaffold protein IscU/NifU-like;Cobalt-precorrin-2 C(20)-methyltransferase (EC 2.1.1.151);Cobalt-precorrin-8 methylmutase (EC 5.4.99.60);Glutamyl-tRNA synthetase (EC 6.1.1.17);Cysteine desulfurase (EC 2.8.1.7);Cobalt-precorrin-4 C(11)-methyl…	Hypothetical protein, ydbT homolog;Ferrochelatase, protoheme ferro-lyase (EC 4.99.1.1);Chlorophyllide reductase subunit BchZ (EC 1.18.-.-);L-threonine 3-O-phosphate decarboxylase (EC 4.1.1.81);ChlD component of cobalt chelatase involved in B12 biosynthesis;ChlI component of cobalt chelatase involved in B12 biosynthesis;Sirohydrochlorin ferrochelatase activity of CysG (EC 4.99.1.4);Glutamate-1-sem…
Thiamin biosynthesis	-0.524248	-1.50118	0.0495238	0.526087	43	13	Transmembrane component YkoC of energizing module of thiamin-regulated ECF transporter for HydroxyMethylPyrimidine;Thiamin pyrophosphokinase (EC 2.7.6.2);Hydroxymethylpyrimidine ABC transporter, substrate-binding component;Hydroxyethylthiazole kinase (EC 2.7.1.50);Sulfur carrier protein ThiS;Thiamin-phosphate pyrophosphorylase (EC 2.5.1.3);Hydroxymethylpyrimidine ABC transporter, transmembrane co…	Hydroxymethylpyrimidine ABC transporter, transmembrane component;1-deoxy-D-xylulose 5-phosphate synthase (EC 2.2.1.7);Substrate-specific component ThiW of predicted thiazole ECF transporter;Substrate-specific component ThiT of thiamin ECF transporter;Thiamine-monophosphate kinase (EC 2.7.4.16);Hydroxymethylpyrimidine ABC transporter, ATPase component;Predicted hydroxymethylpyrimidine transporter …
C-1 compound metabolism	-0.525064	-1.56644	0.0464217	0.49148	31	15	Formate--tetrahydrofolate ligase (EC 6.3.4.3);Homocysteine S-methyltransferase (EC 2.1.1.10);Adenosylhomocysteinase (EC 3.3.1.1);Methenyltetrahydrofolate cyclohydrolase (EC 3.5.4.9);Methylenetetrahydrofolate dehydrogenase (NADP+) (EC 1.5.1.5);5-formyltetrahydrofolate cyclo-ligase (EC 6.3.3.2);5,10-methylenetetrahydrofolate reductase (EC 1.5.1.20);5-methyltetrahydrofolate--homocysteine methyltrans…	5-methyltetrahydrofolate--homocysteine methyltransferase (EC 2.1.1.13);5-methyltetrahydropteroyltriglutamate--homocysteine methyltransferase (EC 2.1.1.14);S-ribosylhomocysteine lyase (EC 4.4.1.21);D-arabino-3-hexulose 6-phosphate formaldehyde-lyase (EC 4.1.2.43);S-adenosylmethionine synthetase (EC 2.5.1.6);S-adenosylhomocysteine nucleosidase (EC 3.2.2.9);6-phospho-3-hexuloisomerase (EC 5.3.1.27);…
Coenzyme A Biosynthesis	-0.576299	-1.58051	0.0361905	0.47572	18	12	Pantothenate kinase (EC 2.7.1.33);Phosphopantetheine adenylyltransferase (EC 2.7.7.3);Pantothenate:Na+ symporter (TC 2.A.21.1.1);Substrate-specific component PanT of predicted pantothenate ECF transporter;2-dehydropantoate 2-reductase (EC 1.1.1.169);Pantothenate kinase type III, CoaX-like (EC 2.7.1.33);3-methyl-2-oxobutanoate hydroxymethyltransferase (EC 2.1.2.11);Aspartate 1-decarboxylase (EC 4.…	3-methyl-2-oxobutanoate hydroxymethyltransferase (EC 2.1.2.11);Aspartate 1-decarboxylase (EC 4.1.1.11);Phosphopantothenoylcysteine decarboxylase (EC 4.1.1.36);Phosphopantothenoylcysteine synthetase (EC 6.3.2.5);Dephospho-CoA kinase (EC 2.7.1.24);Pantoate--beta-alanine ligase (EC 6.3.2.1)
Fatty Acid Biosynthesis FASII	-0.608302	-1.84632	0.00399202	0.106974	36	15	4'-phosphopantetheinyl transferase (EC 2.7.8.-);3-hydroxyacyl-[acyl-carrier-protein] dehydratase, FabZ form (EC 4.2.1.59);Acyl carrier protein;3-oxoacyl-[acyl-carrier protein] reductase (EC 1.1.1.100);Putative FabK-like enoyl-[acyl-carrier-protein] reductase;3-oxoacyl-[acyl-carrier-protein] synthase, KASIII (EC 2.3.1.180);Malonyl CoA-acyl carrier protein transacylase (EC 2.3.1.39);3-oxoacyl-[acyl…	Putative FabK-like enoyl-[acyl-carrier-protein] reductase;3-oxoacyl-[acyl-carrier-protein] synthase, KASIII (EC 2.3.1.180);Malonyl CoA-acyl carrier protein transacylase (EC 2.3.1.39);3-oxoacyl-[acyl-carrier-protein] synthase, KASII (EC 2.3.1.179);Holo-[acyl-carrier-protein] synthase (EC 2.7.8.7);Acetyl-coenzyme A carboxyl transferase beta chain (EC 6.4.1.2);Biotin carboxyl carrier protein of acet…
Rhamnose containing glycans	-0.624975	-1.72952	0.0108696	0.263282	19	12	capsular polysaccharide biosynthesis protein;UDP-glucose 4-epimerase (EC 5.1.3.2);DNA for glycosyltransferase, lytic transglycosylase, dTDP-4-rhamnose reductase;Teichoic acid export ATP-binding protein TagH (EC 3.6.3.40);Glucose-1-phosphate thymidylyltransferase (EC 2.7.7.24);Alpha-L-Rha alpha-1,3-L-rhamnosyltransferase (EC 2.4.1.-);Glycerol-3-phosphate cytidylyltransferase (EC 2.7.7.39);dTDP-4-d…	Glycerol-3-phosphate cytidylyltransferase (EC 2.7.7.39);dTDP-4-dehydrorhamnose 3,5-epimerase (EC 5.1.3.13);Alpha-L-Rha alpha-1,2-L-rhamnosyltransferase/alpha-L-Rha alpha-1,3-L- rhamnosyltransferase (EC 2.4.1.-);Alpha-D-GlcNAc alpha-1,2-L-rhamnosyltransferase (EC 2.4.1.-);dTDP-glucose 4,6-dehydratase (EC 4.2.1.46);dTDP-4-dehydrorhamnose reductase (EC 1.1.1.133)
Coenzyme B12 biosynthesis	-0.66649	-1.85457	0.00210526	0.131222	66	12	Sirohydrochlorin cobaltochelatase CbiK (EC 4.99.1.3);Cob(II)alamin reductase;L-threonine 3-O-phosphate decarboxylase (EC 4.1.1.81);ChlD component of cobalt chelatase involved in B12 biosynthesis;ChlI component of cobalt chelatase involved in B12 biosynthesis;Cob(I)alamin adenosyltransferase (EC 2.5.1.17);Nicotinate-nucleotide--dimethylbenzimidazole phosphoribosyltransferase (EC 2.4.2.21);Cobalami…	L-threonine 3-O-phosphate decarboxylase (EC 4.1.1.81);ChlD component of cobalt chelatase involved in B12 biosynthesis;ChlI component of cobalt chelatase involved in B12 biosynthesis;Cob(I)alamin adenosyltransferase (EC 2.5.1.17);Nicotinate-nucleotide--dimethylbenzimidazole phosphoribosyltransferase (EC 2.4.2.21);Cobalamine-related hypothetical metal-binding protein CrdX;Duplicated ATPase componen…
Propanediol utilization	-0.678342	-1.9367	0	0.123838	31	14	Propanediol utilization polyhedral body protein PduB;Propanediol utilization protein PduV;Cob(II)alamin reductase;Cob(III)alamin reductase;Propanediol utilization polyhedral body protein PduU;Phosphate acetyltransferase (EC 2.3.1.8);Propanediol diffusion facilitator;Propanediol utilization polyhedral body protein PduA;Propanediol dehydratase large subunit (EC 4.2.1.28);CoA-acylating propionaldehy…	Phosphate acetyltransferase (EC 2.3.1.8);Propanediol diffusion facilitator;Propanediol utilization polyhedral body protein PduA;Propanediol dehydratase large subunit (EC 4.2.1.28);CoA-acylating propionaldehyde dehydrogenase;ATP:Cob(I)alamin adenosyltransferase (EC 2.5.1.17);Propanediol dehydratase medium subunit (EC 4.2.1.28);ATP:Cob(I)alamin adenosyltransferase (EC 2.5.1.17), propanediol utiliza…
Fatty acid synthesis	-0.70788	-1.70543	0.00982318	0.24453	16	8	3-hydroxyacyl-[acyl-carrier-protein] dehydratase, FabZ form (EC 4.2.1.59);Acyl carrier protein;3-oxoacyl-[acyl-carrier-protein] synthase, KASIII (EC 2.3.1.180);Malonyl CoA-acyl carrier protein transacylase (EC 2.3.1.39);3-oxoacyl-[acyl-carrier-protein] synthase, KASII (EC 2.3.1.179);Acetyl-coenzyme A carboxyl transferase beta chain (EC 6.4.1.2);3-oxoacyl-[acyl-carrier protein] reductase (EC 1.1.1…	3-oxoacyl-[acyl-carrier-protein] synthase, KASIII (EC 2.3.1.180);Malonyl CoA-acyl carrier protein transacylase (EC 2.3.1.39);3-oxoacyl-[acyl-carrier-protein] synthase, KASII (EC 2.3.1.179);Acetyl-coenzyme A carboxyl transferase beta chain (EC 6.4.1.2);3-oxoacyl-[acyl-carrier protein] reductase (EC 1.1.1.100), FadG;Acetyl-coenzyme A carboxyl transferase alpha chain (EC 6.4.1.2)
Coenzyme A Biosynthesis cluster	-0.72248	-1.56626	0.0303644	0.457022	7	6	Ketol-acid reductoisomerase (NADP(+)) (EC 1.1.1.86);2-dehydropantoate 2-reductase (EC 1.1.1.169);Pantothenate kinase type III, CoaX-like (EC 2.7.1.33);3-methyl-2-oxobutanoate hydroxymethyltransferase (EC 2.1.2.11);Aspartate 1-decarboxylase (EC 4.1.1.11);Pantoate--beta-alanine ligase (EC 6.3.2.1)	Pantothenate kinase type III, CoaX-like (EC 2.7.1.33);3-methyl-2-oxobutanoate hydroxymethyltransferase (EC 2.1.2.11);Aspartate 1-decarboxylase (EC 4.1.1.11);Pantoate--beta-alanine ligase (EC 6.3.2.1)
Protein secretion system, Type II	-0.75171	-1.72715	0.00385356	0.231711	70	7	Cell-division-associated, ABC-transporter-like signaling protein FtsE;Murein hydrolase activator EnvC;Carboxyl-terminal protease;General secretion pathway protein A;Cell-division-associated, ABC-transporter-like signaling protein FtsX;Carboxyl-terminal protease (EC 3.4.21.102);Type II/IV secretion system ATP hydrolase TadA/VirB11/CpaF, TadA subfamily	General secretion pathway protein A;Cell-division-associated, ABC-transporter-like signaling protein FtsX;Carboxyl-terminal protease (EC 3.4.21.102);Type II/IV secretion system ATP hydrolase TadA/VirB11/CpaF, TadA subfamily
Choline and Betaine Uptake and Betaine Biosynthesis	-0.780069	-1.60895	0.0208333	0.507546	32	5	High-affinity choline uptake protein BetT;Sarcosine oxidase alpha subunit (EC 1.5.3.1);Choline-sulfatase (EC 3.1.6.6);Choline binding protein A;Glycine betaine transporter OpuD	Sarcosine oxidase alpha subunit (EC 1.5.3.1);Choline-sulfatase (EC 3.1.6.6);Choline binding protein A;Glycine betaine transporter OpuD
Osmotic stress	-0.780069	-1.60715	0.0214844	0.464041	41	5	High-affinity choline uptake protein BetT;Sarcosine oxidase alpha subunit (EC 1.5.3.1);Choline-sulfatase (EC 3.1.6.6);Choline binding protein A;Glycine betaine transporter OpuD	Sarcosine oxidase alpha subunit (EC 1.5.3.1);Choline-sulfatase (EC 3.1.6.6);Choline binding protein A;Glycine betaine transporter OpuD

## Sheet: Table 3
Term	es	nes	pval	fdr	geneset_size	matched_size	genes	ledge_genes
Anaerobic respiratory reductases	0.822944	1.84877	0.00194553	0.620806	46	6	Anaerobic sulfite reductase subunit A;Anaerobic sulfite reductase subunit B;Anaerobic sulfite reductase subunit C (EC 1.8.1.-);heterodisulfide reductase, iron-sulfur binding subunit, putative;Heterodisulfide reductase, cytochrome reductase subunit;Ferredoxin reductase	Anaerobic sulfite reductase subunit A;Anaerobic sulfite reductase subunit B;Anaerobic sulfite reductase subunit C (EC 1.8.1.-);heterodisulfide reductase, iron-sulfur binding subunit, putative
Lipoylation-related cluster	0.769295	1.57607	0.0188324	0.296711	11	5	NAD-dependent protein deacetylase of SIR2 family;Macro domain protein YmdB, possibly ADP-ribose binding;Formate--tetrahydrofolate ligase (EC 6.3.4.3);Lipoyl synthase (EC 2.8.1.8);Lipoate-protein ligase A	NAD-dependent protein deacetylase of SIR2 family;Macro domain protein YmdB, possibly ADP-ribose binding;Formate--tetrahydrofolate ligase (EC 6.3.4.3)
Mechanisms of PAS resistance	0.768325	1.59332	0.0334572	0.290555	8	5	Thymidylate synthase ThyX (EC 2.1.1.148);Dihydrofolate synthase (EC 6.3.2.12);Thymidylate synthase (EC 2.1.1.45);Dihydropteroate synthase (EC 2.5.1.15);Dihydrofolate reductase (EC 1.5.1.3)	Thymidylate synthase ThyX (EC 2.1.1.148);Dihydrofolate synthase (EC 6.3.2.12);Thymidylate synthase (EC 2.1.1.45);Dihydropteroate synthase (EC 2.5.1.15);Dihydrofolate reductase (EC 1.5.1.3)
Urea cycle	0.759817	1.58788	0.0193662	0.291195	7	5	Argininosuccinate lyase (EC 4.3.2.1);Ornithine carbamoyltransferase (EC 2.1.3.3);Argininosuccinate synthase (EC 6.3.4.5);Arginase (EC 3.5.3.1);arginase	Argininosuccinate lyase (EC 4.3.2.1);Ornithine carbamoyltransferase (EC 2.1.3.3);Argininosuccinate synthase (EC 6.3.4.5);Arginase (EC 3.5.3.1);arginase
Translation initiation factors, bacterial	0.736789	1.5485	0.042885	0.293769	10	5	Translation initiation factor 3;Translation initiation factor 2;Translation initiation factor 1;Ribosome-binding factor A;Methionyl-tRNA formyltransferase (EC 2.1.2.9)	Translation initiation factor 3;Translation initiation factor 2
Plant-Prokaryote DOE project	0.736216	1.52637	0.0179856	0.307849	34	5	Lysophospholipase L2 (EC 3.1.1.5);RNA polymerase sporulation specific sigma factor SigH;Serine acetyltransferase (EC 2.3.1.30);Cysteinyl-tRNA synthetase (EC 6.1.1.16);DegV family protein in cluster with TrmH family tRNA/rRNA methyltransferase YacO	Lysophospholipase L2 (EC 3.1.1.5);RNA polymerase sporulation specific sigma factor SigH;Serine acetyltransferase (EC 2.3.1.30)
Arginine biosynthesis via N-acetyl-L-citrulline	0.687541	1.52391	0.0317757	0.297839	19	6	N-acetyl-gamma-glutamyl-phosphate reductase (EC 1.2.1.38);Argininosuccinate lyase (EC 4.3.2.1);Ornithine carbamoyltransferase (EC 2.1.3.3);Argininosuccinate synthase (EC 6.3.4.5);Glutamate N-acetyltransferase (EC 2.3.1.35);N-acetylglutamate synthase (EC 2.3.1.1)	N-acetyl-gamma-glutamyl-phosphate reductase (EC 1.2.1.38);Argininosuccinate lyase (EC 4.3.2.1);Ornithine carbamoyltransferase (EC 2.1.3.3);Argininosuccinate synthase (EC 6.3.4.5);Glutamate N-acetyltransferase (EC 2.3.1.35);N-acetylglutamate synthase (EC 2.3.1.1)
Fructose utilization	0.682862	1.75628	0.00750469	0.434241	17	9	PTS system, fructose-specific IIC component (EC 2.7.1.69);PTS system, fructose-specific IIA component (EC 2.7.1.69);PTS system, fructose-specific IIB component (EC 2.7.1.69);Transaldolase (EC 2.2.1.2);Fructokinase (EC 2.7.1.4);Phosphoenolpyruvate-protein phosphotransferase of PTS system (EC 2.7.3.9);Transcriptional repressor of the fructose operon, DeoR family;1-phosphofructokinase (EC 2.7.1.56);…	PTS system, fructose-specific IIC component (EC 2.7.1.69);PTS system, fructose-specific IIA component (EC 2.7.1.69);PTS system, fructose-specific IIB component (EC 2.7.1.69);Transaldolase (EC 2.2.1.2)
Coenzyme A Biosynthesis cluster	0.682069	1.50807	0.0332031	0.303515	7	6	Pantoate--beta-alanine ligase (EC 6.3.2.1);3-methyl-2-oxobutanoate hydroxymethyltransferase (EC 2.1.2.11);Pantothenate kinase type III, CoaX-like (EC 2.7.1.33);Ketol-acid reductoisomerase (NADP(+)) (EC 1.1.1.86);2-dehydropantoate 2-reductase (EC 1.1.1.169);Aspartate 1-decarboxylase (EC 4.1.1.11)	Pantoate--beta-alanine ligase (EC 6.3.2.1);3-methyl-2-oxobutanoate hydroxymethyltransferase (EC 2.1.2.11);Pantothenate kinase type III, CoaX-like (EC 2.7.1.33);Ketol-acid reductoisomerase (NADP(+)) (EC 1.1.1.86);2-dehydropantoate 2-reductase (EC 1.1.1.169)
Beta-Glucoside Metabolism	0.679579	1.73821	0.0107335	0.344892	57	9	Transcriptional antiterminator of lichenan operon, BglG family;6-phospho-beta-glucosidase (EC 3.2.1.86);Beta-glucanase precursor (EC 3.2.1.73);Outer surface protein of unknown function, cellobiose operon;Beta-glucoside bgl operon antiterminator, BglG family;PTS system, beta-glucoside-specific IIB component (EC 2.7.1.69);PTS system, beta-glucoside-specific IIC component (EC 2.7.1.69);PTS system, b…	Transcriptional antiterminator of lichenan operon, BglG family;6-phospho-beta-glucosidase (EC 3.2.1.86);Beta-glucanase precursor (EC 3.2.1.73);Outer surface protein of unknown function, cellobiose operon;Beta-glucoside bgl operon antiterminator, BglG family
Protein targeting, sorting, translocation	0.679276	1.58586	0.0330275	0.28486	31	7	Mg/Co/Ni transporter MgtE, CBS domain-containing;Glucose-1-phosphate adenylyltransferase (EC 2.7.7.27);Protein translocase subunit SecY clustered with accessory secretion system;Twin-arginine translocation protein TatB;Accessory secretory protein Asp1;Rubrerythrin;Twin-arginine translocation protein TatC	Mg/Co/Ni transporter MgtE, CBS domain-containing;Glucose-1-phosphate adenylyltransferase (EC 2.7.7.27)
Queuosine and archaeosine	0.678756	1.63374	0.027933	0.286306	15	8	Epoxyqueuosine reductase (EC 1.17.99.6) QueG;Queuine tRNA-ribosyltransferase (EC 2.4.2.29);7-carboxy-7-deazaguanine synthase (EC 4.3.99.3);6-carboxy-5,6,7,8-tetrahydropterin synthase (EC 4.1.2.50);NADPH-dependent 7-cyano-7-deazaguanine reductase (EC 1.7.1.13);Epoxyqueuosine reductase (EC 1.17.99.6) QueH;S-adenosylmethionine:tRNA ribosyltransferase-isomerase (EC 2.4.99.17);7-cyano-7-deazaguanine s…	Epoxyqueuosine reductase (EC 1.17.99.6) QueG;Queuine tRNA-ribosyltransferase (EC 2.4.2.29);7-carboxy-7-deazaguanine synthase (EC 4.3.99.3);6-carboxy-5,6,7,8-tetrahydropterin synthase (EC 4.1.2.50);NADPH-dependent 7-cyano-7-deazaguanine reductase (EC 1.7.1.13)
tRNA aminoacylation, Gln	0.65799	1.60728	0.0216216	0.306993	11	8	Glutamyl-tRNA(Gln) amidotransferase subunit C (EC 6.3.5.7);Protein of unknown function DUF208;Glutaminyl-tRNA synthetase (EC 6.1.1.18);Glutamyl-tRNA(Gln) amidotransferase subunit B (EC 6.3.5.7);Glutamyl-tRNA(Gln) amidotransferase subunit A (EC 6.3.5.7);Glutamyl-tRNA synthetase (EC 6.1.1.17);Glutamyl-tRNA(Gln) synthetase (EC 6.1.1.24);Glutamyl-tRNA(Gln) amidotransferase asparaginase subunit (EC 6.…	Glutamyl-tRNA(Gln) amidotransferase subunit C (EC 6.3.5.7);Protein of unknown function DUF208;Glutaminyl-tRNA synthetase (EC 6.1.1.18);Glutamyl-tRNA(Gln) amidotransferase subunit B (EC 6.3.5.7);Glutamyl-tRNA(Gln) amidotransferase subunit A (EC 6.3.5.7);Glutamyl-tRNA synthetase (EC 6.1.1.17)
Tryptophan synthesis	0.647407	1.53607	0.0377358	0.303528	12	7	Anthranilate synthase, aminase component (EC 4.1.3.27);Anthranilate phosphoribosyltransferase (EC 2.4.2.18);Tryptophan synthase beta chain (EC 4.2.1.20);Tryptophan synthase alpha chain (EC 4.2.1.20);Indole-3-glycerol phosphate synthase (EC 4.1.1.48);Anthranilate synthase, amidotransferase component (EC 4.1.3.27);Phosphoribosylanthranilate isomerase (EC 5.3.1.24)	Anthranilate synthase, aminase component (EC 4.1.3.27);Anthranilate phosphoribosyltransferase (EC 2.4.2.18);Tryptophan synthase beta chain (EC 4.2.1.20);Tryptophan synthase alpha chain (EC 4.2.1.20);Indole-3-glycerol phosphate synthase (EC 4.1.1.48)
Acetyl-CoA fermentation to Butyrate	0.647344	1.60487	0.0345455	0.299831	24	8	Electron transfer flavoprotein, beta subunit;Electron transfer flavoprotein, alpha subunit;Acetyl-CoA acetyltransferase (EC 2.3.1.9);3-hydroxybutyryl-CoA dehydrogenase (EC 1.1.1.157);3-hydroxybutyryl-CoA dehydratase (EC 4.2.1.55);Butyrate kinase (EC 2.7.2.7);3-hydroxyacyl-CoA dehydrogenase (EC 1.1.1.35);Enoyl-CoA hydratase (EC 4.2.1.17)	Electron transfer flavoprotein, beta subunit;Electron transfer flavoprotein, alpha subunit;Acetyl-CoA acetyltransferase (EC 2.3.1.9)
Glycogen metabolism	0.641672	1.61077	0.0309654	0.312743	15	9	Glycogen phosphorylase (EC 2.4.1.1);Glucose-1-phosphate adenylyltransferase (EC 2.7.7.27);1,4-alpha-glucan (glycogen) branching enzyme, GH-13-type (EC 2.4.1.18);Limit dextrin alpha-1,6-maltotetraose-hydrolase (EC 3.2.1.196);Putative glycogen debranching enzyme, archaeal type, TIGR01561;4-alpha-glucanotransferase (amylomaltase) (EC 2.4.1.25);Glycogen biosynthesis protein GlgD, glucose-1-phosphate …	Glycogen phosphorylase (EC 2.4.1.1);Glucose-1-phosphate adenylyltransferase (EC 2.7.7.27);1,4-alpha-glucan (glycogen) branching enzyme, GH-13-type (EC 2.4.1.18);Limit dextrin alpha-1,6-maltotetraose-hydrolase (EC 3.2.1.196);Putative glycogen debranching enzyme, archaeal type, TIGR01561;4-alpha-glucanotransferase (amylomaltase) (EC 2.4.1.25);Glycogen biosynthesis protein GlgD, glucose-1-phosphate …
Polysaccharides	0.641672	1.6306	0.0284698	0.279363	17	9	Glycogen phosphorylase (EC 2.4.1.1);Glucose-1-phosphate adenylyltransferase (EC 2.7.7.27);1,4-alpha-glucan (glycogen) branching enzyme, GH-13-type (EC 2.4.1.18);Limit dextrin alpha-1,6-maltotetraose-hydrolase (EC 3.2.1.196);Putative glycogen debranching enzyme, archaeal type, TIGR01561;4-alpha-glucanotransferase (amylomaltase) (EC 2.4.1.25);Glycogen biosynthesis protein GlgD, glucose-1-phosphate …	Glycogen phosphorylase (EC 2.4.1.1);Glucose-1-phosphate adenylyltransferase (EC 2.7.7.27);1,4-alpha-glucan (glycogen) branching enzyme, GH-13-type (EC 2.4.1.18);Limit dextrin alpha-1,6-maltotetraose-hydrolase (EC 3.2.1.196);Putative glycogen debranching enzyme, archaeal type, TIGR01561;4-alpha-glucanotransferase (amylomaltase) (EC 2.4.1.25);Glycogen biosynthesis protein GlgD, glucose-1-phosphate …
Arginine Biosynthesis extended	0.625568	1.60474	0.0346084	0.276	16	9	N-acetyl-gamma-glutamyl-phosphate reductase (EC 1.2.1.38);Argininosuccinate lyase (EC 4.3.2.1);Ornithine carbamoyltransferase (EC 2.1.3.3);Predicted arginine uptake transporter;Argininosuccinate synthase (EC 6.3.4.5);Glutamate N-acetyltransferase (EC 2.3.1.35);N-acetylglutamate synthase (EC 2.3.1.1);Arginine pathway regulatory protein ArgR, repressor of arg regulon;Predicted amino-acid acetyltran…	N-acetyl-gamma-glutamyl-phosphate reductase (EC 1.2.1.38);Argininosuccinate lyase (EC 4.3.2.1);Ornithine carbamoyltransferase (EC 2.1.3.3);Predicted arginine uptake transporter;Argininosuccinate synthase (EC 6.3.4.5);Glutamate N-acetyltransferase (EC 2.3.1.35);N-acetylglutamate synthase (EC 2.3.1.1)
Arginine biosynthesis	0.623897	1.52298	0.0451264	0.292717	22	8	N-acetyl-gamma-glutamyl-phosphate reductase (EC 1.2.1.38);Argininosuccinate lyase (EC 4.3.2.1);Ornithine carbamoyltransferase (EC 2.1.3.3);Argininosuccinate synthase (EC 6.3.4.5);N-acetylglutamate kinase (EC 2.7.2.8);Glutamate N-acetyltransferase (EC 2.3.1.35);N-acetylglutamate synthase (EC 2.3.1.1);N-acetylornithine aminotransferase (EC 2.6.1.11)	N-acetyl-gamma-glutamyl-phosphate reductase (EC 1.2.1.38);Argininosuccinate lyase (EC 4.3.2.1);Ornithine carbamoyltransferase (EC 2.1.3.3);Argininosuccinate synthase (EC 6.3.4.5);N-acetylglutamate kinase (EC 2.7.2.8);Glutamate N-acetyltransferase (EC 2.3.1.35);N-acetylglutamate synthase (EC 2.3.1.1)
De Novo Purine Biosynthesis	0.622772	1.72998	0.0173077	0.325369	21	12	IMP cyclohydrolase (EC 3.5.4.10);Ribose-phosphate pyrophosphokinase (EC 2.7.6.1);Phosphoribosylformylglycinamidine cyclo-ligase (EC 6.3.3.1);Phosphoribosylamine--glycine ligase (EC 6.3.4.13);Phosphoribosylaminoimidazolecarboxamide formyltransferase (EC 2.1.2.3);Adenylosuccinate lyase (EC 4.3.2.2);Phosphoribosylaminoimidazole-succinocarboxamide synthase (EC 6.3.2.6);Phosphoribosylformylglycinamidi…	IMP cyclohydrolase (EC 3.5.4.10);Ribose-phosphate pyrophosphokinase (EC 2.7.6.1);Phosphoribosylformylglycinamidine cyclo-ligase (EC 6.3.3.1);Phosphoribosylamine--glycine ligase (EC 6.3.4.13);Phosphoribosylaminoimidazolecarboxamide formyltransferase (EC 2.1.2.3);Adenylosuccinate lyase (EC 4.3.2.2);Phosphoribosylaminoimidazole-succinocarboxamide synthase (EC 6.3.2.6);Phosphoribosylformylglycinamidi…
Arginine decarboxylase and Agmatinase cluster	0.613202	1.56204	0.0347349	0.309527	23	9	N-carbamoylputrescine amidase (EC 3.5.1.53);Arginine decarboxylase (EC 4.1.1.19);Arginase (EC 3.5.3.1);arginase;Agmatine deiminase (EC 3.5.3.12);Carboxynorspermidine synthase (EC 1.5.1.43);Agmatinase (EC 3.5.3.11);Ornithine decarboxylase (EC 4.1.1.17);Carboxynorspermidine decarboxylase (EC 4.1.1.96)	N-carbamoylputrescine amidase (EC 3.5.1.53);Arginine decarboxylase (EC 4.1.1.19);Arginase (EC 3.5.3.1);arginase;Agmatine deiminase (EC 3.5.3.12)
Glycolysis and Gluconeogenesis, including Archaeal enzymes	0.58259	1.7088	0.0105634	0.253026	32	14	Enolase (EC 4.2.1.11);Phosphoglycerate kinase (EC 2.7.2.3);Pyruvate,phosphate dikinase (EC 2.7.9.1);6-phosphofructokinase (EC 2.7.1.11);Phosphoenolpyruvate synthase;NAD(P)-dependent glyceraldehyde-3-phosphate dehydrogenase, archaeal (EC 1.2.1.59);2,3-bisphosphoglycerate-independent phosphoglycerate mutase (EC 5.4.2.12);Phosphoglycerate mutase;Glucose-6-phosphate isomerase (EC 5.3.1.9);Pyruvate ki…	Enolase (EC 4.2.1.11);Phosphoglycerate kinase (EC 2.7.2.3);Pyruvate,phosphate dikinase (EC 2.7.9.1);6-phosphofructokinase (EC 2.7.1.11);Phosphoenolpyruvate synthase;NAD(P)-dependent glyceraldehyde-3-phosphate dehydrogenase, archaeal (EC 1.2.1.59);2,3-bisphosphoglycerate-independent phosphoglycerate mutase (EC 5.4.2.12);Phosphoglycerate mutase;Glucose-6-phosphate isomerase (EC 5.3.1.9)
Proline biosynthesis (for review)	0.571369	1.69332	0.0149254	0.230216	34	15	Ornithine cyclodeaminase (EC 4.3.1.12);Proline/sodium symporter PutP (TC 2.A.21.2.1);N-acetyl-gamma-glutamyl-phosphate reductase (EC 1.2.1.38);Gamma-glutamyl phosphate reductase (EC 1.2.1.41);Pyrroline-5-carboxylate reductase (EC 1.5.1.2);Argininosuccinate lyase (EC 4.3.2.1);Argininosuccinate synthase (EC 6.3.4.5);Arginase (EC 3.5.3.1);arginase;N-acetylglutamate kinase (EC 2.7.2.8);N-acetylglutam…	Ornithine cyclodeaminase (EC 4.3.1.12);Proline/sodium symporter PutP (TC 2.A.21.2.1);N-acetyl-gamma-glutamyl-phosphate reductase (EC 1.2.1.38);Gamma-glutamyl phosphate reductase (EC 1.2.1.41);Pyrroline-5-carboxylate reductase (EC 1.5.1.2);Argininosuccinate lyase (EC 4.3.2.1);Argininosuccinate synthase (EC 6.3.4.5);Arginase (EC 3.5.3.1);arginase;N-acetylglutamate kinase (EC 2.7.2.8);N-acetylglutam…
Cobalamin synthesis from Cob(II)yrinate a,c diamide	0.562881	1.5593	0.0352505	0.305957	19	12	Cobyric acid synthase (EC 6.3.5.10);L-threonine 3-O-phosphate decarboxylase (EC 4.1.1.81);Adenosylcobinamide-phosphate synthase (EC 6.3.1.10);Cobalamin synthase (EC 2.7.8.26);Cob(I)alamin adenosyltransferase (EC 2.5.1.17);Alpha-ribazole-5'-phosphate phosphatase;Cob(I)alamin adenosyltransferase (EC 2.5.1.17), clustered with cobalamin synthesis;Adenosylcobinamide-phosphate guanylyltransferase (EC 2…	Cobyric acid synthase (EC 6.3.5.10);L-threonine 3-O-phosphate decarboxylase (EC 4.1.1.81);Adenosylcobinamide-phosphate synthase (EC 6.3.1.10);Cobalamin synthase (EC 2.7.8.26);Cob(I)alamin adenosyltransferase (EC 2.5.1.17);Alpha-ribazole-5'-phosphate phosphatase
Diaminopimelate Synthesis	0.559727	1.50754	0.0486486	0.298075	17	11	Diaminopimelate decarboxylase (EC 4.1.1.20);4-hydroxy-tetrahydrodipicolinate reductase (EC 1.17.1.8);Aspartokinase (EC 2.7.2.4);4-hydroxy-tetrahydrodipicolinate synthase (EC 4.3.3.7);Meso-diaminopimelate D-dehydrogenase (EC 1.4.1.16);L,L-diaminopimelate aminotransferase (EC 2.6.1.83);Diaminopimelate epimerase (EC 5.1.1.7);N-succinyl-L,L-diaminopimelate aminotransferase (EC 2.6.1.17);N-acetyl-L,L-…	Diaminopimelate decarboxylase (EC 4.1.1.20);4-hydroxy-tetrahydrodipicolinate reductase (EC 1.17.1.8);Aspartokinase (EC 2.7.2.4);4-hydroxy-tetrahydrodipicolinate synthase (EC 4.3.3.7);Meso-diaminopimelate D-dehydrogenase (EC 1.4.1.16);L,L-diaminopimelate aminotransferase (EC 2.6.1.83);Diaminopimelate epimerase (EC 5.1.1.7);N-succinyl-L,L-diaminopimelate aminotransferase (EC 2.6.1.17)
Thiamin biosynthesis	0.555186	1.64147	0.0256881	0.283746	43	14	Thiamin pyrophosphokinase (EC 2.7.6.2);Thiamin-phosphate pyrophosphorylase (EC 2.5.1.3);Thiamine-monophosphate kinase (EC 2.7.4.16);1-deoxy-D-xylulose 5-phosphate synthase (EC 2.2.1.7);Substrate-specific component ThiT of thiamin ECF transporter;Hydroxyethylthiazole kinase (EC 2.7.1.50);Substrate-specific component ThiW of predicted thiazole ECF transporter;Sulfur carrier protein ThiS;Hydroxymeth…	Thiamin pyrophosphokinase (EC 2.7.6.2);Thiamin-phosphate pyrophosphorylase (EC 2.5.1.3);Thiamine-monophosphate kinase (EC 2.7.4.16);1-deoxy-D-xylulose 5-phosphate synthase (EC 2.2.1.7);Substrate-specific component ThiT of thiamin ECF transporter;Hydroxyethylthiazole kinase (EC 2.7.1.50);Substrate-specific component ThiW of predicted thiazole ECF transporter
Branched-Chain Amino Acid Biosynthesis	0.55051	1.5573	0.0363951	0.301506	30	13	Threonine dehydratase, catabolic (EC 4.3.1.19);Acetolactate synthase large subunit (EC 2.2.1.6);Dihydroxy-acid dehydratase (EC 4.2.1.9);3-isopropylmalate dehydratase large subunit (EC 4.2.1.33);2-isopropylmalate synthase (EC 2.3.3.13);Ketol-acid reductoisomerase (NADP(+)) (EC 1.1.1.86);Acetolactate synthase small subunit (EC 2.2.1.6);3-isopropylmalate dehydrogenase (EC 1.1.1.85);3-isopropylmalate…	Threonine dehydratase, catabolic (EC 4.3.1.19);Acetolactate synthase large subunit (EC 2.2.1.6);Dihydroxy-acid dehydratase (EC 4.2.1.9);3-isopropylmalate dehydratase large subunit (EC 4.2.1.33);2-isopropylmalate synthase (EC 2.3.3.13)
Glycolysis and Gluconeogenesis	0.548168	1.71177	0.0195035	0.271215	47	18	Enolase (EC 4.2.1.11);Phosphoglycerate kinase (EC 2.7.2.3);Pyruvate,phosphate dikinase (EC 2.7.9.1);6-phosphofructokinase (EC 2.7.1.11);Phosphoenolpyruvate synthase;Fructose-1,6-bisphosphatase, Bacillus type (EC 3.1.3.11);Pyrophosphate-dependent fructose 6-phosphate-1-kinase (EC 2.7.1.90);2,3-bisphosphoglycerate-independent phosphoglycerate mutase (EC 5.4.2.12);Phosphoglycerate mutase;Glucose-6-p…	Enolase (EC 4.2.1.11);Phosphoglycerate kinase (EC 2.7.2.3);Pyruvate,phosphate dikinase (EC 2.7.9.1);6-phosphofructokinase (EC 2.7.1.11);Phosphoenolpyruvate synthase;Fructose-1,6-bisphosphatase, Bacillus type (EC 3.1.3.11);Pyrophosphate-dependent fructose 6-phosphate-1-kinase (EC 2.7.1.90);2,3-bisphosphoglycerate-independent phosphoglycerate mutase (EC 5.4.2.12);Phosphoglycerate mutase;Glucose-6-p…
Cell division cluster	0.542139	1.82148	0	0.431331	36	23	UDP-N-acetylmuramate--L-alanine ligase (EC 6.3.2.8);Cell division protein FtsZ;Phospho-N-acetylmuramoyl-pentapeptide-transferase (EC 2.7.8.13);Pyridoxal phosphate-containing protein YggS;Transcriptional regulator MraZ;Peptidoglycan glycosyltransferase FtsW (EC 2.4.1.129);FtsW-like cell division membrane protein CA_C0505;FtsI-like cell elongation transpeptidase;Cell division protein FtsL;16S rRNA …	UDP-N-acetylmuramate--L-alanine ligase (EC 6.3.2.8);Cell division protein FtsZ;Phospho-N-acetylmuramoyl-pentapeptide-transferase (EC 2.7.8.13);Pyridoxal phosphate-containing protein YggS;Transcriptional regulator MraZ;Peptidoglycan glycosyltransferase FtsW (EC 2.4.1.129);FtsW-like cell division membrane protein CA_C0505;FtsI-like cell elongation transpeptidase;Cell division protein FtsL;16S rRNA …
Universal GTPases	0.541883	1.68194	0.0172414	0.239269	28	18	Signal recognition particle receptor FtsY;GTP-binding protein Obg;LSU ribosomal maturation GTPase RbgA (B. subtilis YlqF);Signal recognition particle protein Ffh;Ribosome LSU-associated GTP-binding protein HflX;tRNA-5-carboxymethylaminomethyl-2-thiouridine(34) synthesis protein MnmE;Translation initiation factor 2;GTP-binding protein Era;GTP-binding protein EngB;GTP-binding and nucleic acid-bindi…	Signal recognition particle receptor FtsY;GTP-binding protein Obg;LSU ribosomal maturation GTPase RbgA (B. subtilis YlqF);Signal recognition particle protein Ffh;Ribosome LSU-associated GTP-binding protein HflX;tRNA-5-carboxymethylaminomethyl-2-thiouridine(34) synthesis protein MnmE;Translation initiation factor 2;GTP-binding protein Era;GTP-binding protein EngB;GTP-binding and nucleic acid-bindi…
Acetyl-CoA Pathway Wood-Ljungdahl	0.512667	1.54732	0.0490909	0.287892	33	16	Acetyl-CoA synthase corrinoid iron-sulfur protein, small subunit;Formiminotetrahydrofolate cyclodeaminase (EC 4.3.1.4);CO dehydrogenase (ferredoxin)/acetyl-CoA synthase, CO dehydrogenase subunit (EC 1.2.7.4);Formate--tetrahydrofolate ligase (EC 6.3.4.3);5-methyltetrahydrofolate--homocysteine methyltransferase (EC 2.1.1.13);Methyltransferase corrinoid activation protein;CO dehydrogenase accessory …	Acetyl-CoA synthase corrinoid iron-sulfur protein, small subunit;Formiminotetrahydrofolate cyclodeaminase (EC 4.3.1.4);CO dehydrogenase (ferredoxin)/acetyl-CoA synthase, CO dehydrogenase subunit (EC 1.2.7.4);Formate--tetrahydrofolate ligase (EC 6.3.4.3);5-methyltetrahydrofolate--homocysteine methyltransferase (EC 2.1.1.13);Methyltransferase corrinoid activation protein;CO dehydrogenase accessory …
NAD and NADP cofactor biosynthesis bacterial	0.51132	1.57096	0.0407801	0.297944	44	16	L-aspartate oxidase (EC 1.4.3.16);Quinolinate synthetase (EC 2.5.1.72);ADP-ribose pyrophosphatase (EC 3.6.1.13);Nicotinate phosphoribosyltransferase (EC 6.3.4.21);Glutamine amidotransferase chain of NAD synthetase;NAD kinase (EC 2.7.1.23);NAD synthetase (EC 6.3.1.5);Ribosyl nicotinamide transporter, PnuC-like;Nicotinamidase (EC 3.5.1.19);Nicotinamide-nucleotide adenylyltransferase, NadM family (E…	L-aspartate oxidase (EC 1.4.3.16);Quinolinate synthetase (EC 2.5.1.72);ADP-ribose pyrophosphatase (EC 3.6.1.13);Nicotinate phosphoribosyltransferase (EC 6.3.4.21);Glutamine amidotransferase chain of NAD synthetase;NAD kinase (EC 2.7.1.23);NAD synthetase (EC 6.3.1.5)
NAD and NADP cofactor biosynthesis global	0.51132	1.5569	0.0376344	0.293247	56	16	L-aspartate oxidase (EC 1.4.3.16);Quinolinate synthetase (EC 2.5.1.72);ADP-ribose pyrophosphatase (EC 3.6.1.13);Nicotinate phosphoribosyltransferase (EC 6.3.4.21);Glutamine amidotransferase chain of NAD synthetase;NAD kinase (EC 2.7.1.23);NAD synthetase (EC 6.3.1.5);Ribosyl nicotinamide transporter, PnuC-like;Nicotinamidase (EC 3.5.1.19);Nicotinamide-nucleotide adenylyltransferase, NadM family (E…	L-aspartate oxidase (EC 1.4.3.16);Quinolinate synthetase (EC 2.5.1.72);ADP-ribose pyrophosphatase (EC 3.6.1.13);Nicotinate phosphoribosyltransferase (EC 6.3.4.21);Glutamine amidotransferase chain of NAD synthetase;NAD kinase (EC 2.7.1.23);NAD synthetase (EC 6.3.1.5)
Proline and 4-hydroxyproline	0.506221	1.71718	0.0105263	0.286548	79	23	Ornithine cyclodeaminase (EC 4.3.1.12);Pyridoxal phosphate-containing protein YggS;Proline/sodium symporter PutP (TC 2.A.21.2.1);D-proline reductase, 26 kDa subunit (EC 1.21.4.1);NADP-specific glutamate dehydrogenase (EC 1.4.1.4);N-acetyl-gamma-glutamyl-phosphate reductase (EC 1.2.1.38);Gamma-glutamyl phosphate reductase (EC 1.2.1.41);Pyrroline-5-carboxylate reductase (EC 1.5.1.2);Argininosuccina…	Ornithine cyclodeaminase (EC 4.3.1.12);Pyridoxal phosphate-containing protein YggS;Proline/sodium symporter PutP (TC 2.A.21.2.1);D-proline reductase, 26 kDa subunit (EC 1.21.4.1);NADP-specific glutamate dehydrogenase (EC 1.4.1.4);N-acetyl-gamma-glutamyl-phosphate reductase (EC 1.2.1.38);Gamma-glutamyl phosphate reductase (EC 1.2.1.41);Pyrroline-5-carboxylate reductase (EC 1.5.1.2);Argininosuccina…
Folate Biosynthesis	0.492834	1.64872	0.00518135	0.282482	65	24	GTP cyclohydrolase I (EC 3.5.4.16) type 1;Transaldolase (EC 2.2.1.2);Thymidylate synthase ThyX (EC 2.1.1.148);Dihydrofolate synthase (EC 6.3.2.12);Folylpolyglutamate synthase (EC 6.3.2.17);Formate--tetrahydrofolate ligase (EC 6.3.4.3);Serine hydroxymethyltransferase (EC 2.1.2.1);Thymidylate synthase (EC 2.1.1.45);Dihydropteroate synthase (EC 2.5.1.15);Transmembrane component of general energizing…	GTP cyclohydrolase I (EC 3.5.4.16) type 1;Transaldolase (EC 2.2.1.2);Thymidylate synthase ThyX (EC 2.1.1.148);Dihydrofolate synthase (EC 6.3.2.12);Folylpolyglutamate synthase (EC 6.3.2.17);Formate--tetrahydrofolate ligase (EC 6.3.4.3);Serine hydroxymethyltransferase (EC 2.1.2.1);Thymidylate synthase (EC 2.1.1.45);Dihydropteroate synthase (EC 2.5.1.15);Transmembrane component of general energizing…
Phosphate metabolism	0.490626	1.51935	0.0443686	0.286922	41	17	Phosphate transport regulator (distant homolog of PhoU);Manganese-dependent inorganic pyrophosphatase (EC 3.6.1.1);Polyphosphate kinase (EC 2.7.4.1);Phosphate regulon sensor protein PhoR (SphS) (EC 2.7.13.3);Probable low-affinity inorganic phosphate transporter;Sodium-dependent phosphate transporter;Exopolyphosphatase (EC 3.6.1.11);Alkaline phosphatase (EC 3.1.3.1);Alkaline phosphatase like prote…	Phosphate transport regulator (distant homolog of PhoU);Manganese-dependent inorganic pyrophosphatase (EC 3.6.1.1);Polyphosphate kinase (EC 2.7.4.1);Phosphate regulon sensor protein PhoR (SphS) (EC 2.7.13.3);Probable low-affinity inorganic phosphate transporter
DNA-replication	0.484477	1.5274	0.0327869	0.313587	38	18	DNA polymerase III beta subunit (EC 2.7.7.7);DNA polymerase III delta subunit (EC 2.7.7.7);DNA polymerase III subunits gamma and tau (EC 2.7.7.7);Chromosomal replication initiator protein DnaA;Transcription-repair coupling factor;DNA polymerase III delta prime subunit (EC 2.7.7.7);DNA polymerase I (EC 2.7.7.7);DNA polymerase III alpha subunit (EC 2.7.7.7);ATP-dependent DNA helicase RecQ;Helicase …	DNA polymerase III beta subunit (EC 2.7.7.7);DNA polymerase III delta subunit (EC 2.7.7.7);DNA polymerase III subunits gamma and tau (EC 2.7.7.7);Chromosomal replication initiator protein DnaA;Transcription-repair coupling factor;DNA polymerase III delta prime subunit (EC 2.7.7.7);DNA polymerase I (EC 2.7.7.7);DNA polymerase III alpha subunit (EC 2.7.7.7);ATP-dependent DNA helicase RecQ;Helicase …
Phosphorus Metabolism	0.467851	1.5504	0.0294659	0.298024	65	20	Phosphate transport regulator (distant homolog of PhoU);Manganese-dependent inorganic pyrophosphatase (EC 3.6.1.1);Polyphosphate kinase (EC 2.7.4.1);Phosphate regulon sensor protein PhoR (SphS) (EC 2.7.13.3);Probable low-affinity inorganic phosphate transporter;Phosphonoacetaldehyde hydrolase (EC 3.11.1.1);2-aminoethylphosphonate ABC transporter ATP-binding protein (TC 3.A.1.9.1);Sodium-dependent…	Phosphate transport regulator (distant homolog of PhoU);Manganese-dependent inorganic pyrophosphatase (EC 3.6.1.1);Polyphosphate kinase (EC 2.7.4.1);Phosphate regulon sensor protein PhoR (SphS) (EC 2.7.13.3);Probable low-affinity inorganic phosphate transporter;Phosphonoacetaldehyde hydrolase (EC 3.11.1.1)
NAD and NADP	0.461501	1.47774	0.0447227	0.328535	72	20	Thiamin pyrophosphokinase (EC 2.7.6.2);L-aspartate oxidase (EC 1.4.3.16);Quinolinate synthetase (EC 2.5.1.72);ADP-ribose pyrophosphatase (EC 3.6.1.13);Nicotinate phosphoribosyltransferase (EC 6.3.4.21);Glutamine amidotransferase chain of NAD synthetase;NAD kinase (EC 2.7.1.23);NAD synthetase (EC 6.3.1.5);Ribosyl nicotinamide transporter, PnuC-like;Predicted nicotinate-regulated transporter BH3254…	Thiamin pyrophosphokinase (EC 2.7.6.2);L-aspartate oxidase (EC 1.4.3.16);Quinolinate synthetase (EC 2.5.1.72);ADP-ribose pyrophosphatase (EC 3.6.1.13);Nicotinate phosphoribosyltransferase (EC 6.3.4.21);Glutamine amidotransferase chain of NAD synthetase;NAD kinase (EC 2.7.1.23);NAD synthetase (EC 6.3.1.5)
Nitrogen Metabolism	0.437779	1.44601	0.0472028	0.325256	180	21	Nitric oxide reductase activation protein NorD;Glutamine synthetase type I (EC 6.3.1.2);Nitric oxide reductase activation protein NorQ;Glutamine synthetase type III, GlnN (EC 6.3.1.2);Uroporphyrinogen-III methyltransferase (EC 2.1.1.107);Allantoinase (EC 3.5.2.5);Ferredoxin 3 fused to uncharacterized domain;Carbonic anhydrase, beta class (EC 4.2.1.1);Nitrogen regulatory protein P-II;Nitrite reduc…	Nitric oxide reductase activation protein NorD;Glutamine synthetase type I (EC 6.3.1.2);Nitric oxide reductase activation protein NorQ;Glutamine synthetase type III, GlnN (EC 6.3.1.2);Uroporphyrinogen-III methyltransferase (EC 2.1.1.107);Allantoinase (EC 3.5.2.5);Ferredoxin 3 fused to uncharacterized domain;Carbonic anhydrase, beta class (EC 4.2.1.1);Nitrogen regulatory protein P-II;Nitrite reduc…
Aminoacyl-tRNA-synthetases	0.43128	1.70068	0.00536673	0.232006	105	42	Aspartyl-tRNA synthetase (EC 6.1.1.12);Phenylalanyl-tRNA synthetase alpha chain (EC 6.1.1.20);Glutamyl-tRNA(Gln) amidotransferase subunit C (EC 6.3.5.7);Aspartyl-tRNA(Asn) amidotransferase subunit C (EC 6.3.5.6);Protein of unknown function DUF208;Isoleucyl-tRNA synthetase (EC 6.1.1.5);Alanyl-tRNA synthetase family protein;Histidyl-tRNA synthetase (EC 6.1.1.21);Prolyl-tRNA synthetase (EC 6.1.1.15)…	Aspartyl-tRNA synthetase (EC 6.1.1.12);Phenylalanyl-tRNA synthetase alpha chain (EC 6.1.1.20);Glutamyl-tRNA(Gln) amidotransferase subunit C (EC 6.3.5.7);Aspartyl-tRNA(Asn) amidotransferase subunit C (EC 6.3.5.6);Protein of unknown function DUF208;Isoleucyl-tRNA synthetase (EC 6.1.1.5);Alanyl-tRNA synthetase family protein;Histidyl-tRNA synthetase (EC 6.1.1.21);Prolyl-tRNA synthetase (EC 6.1.1.15)…
Folate and pterines	0.41932	1.67812	0.00718133	0.232398	124	49	GTP cyclohydrolase I (EC 3.5.4.16) type 1;Pantoate--beta-alanine ligase (EC 6.3.2.1);Transaldolase (EC 2.2.1.2);Molybdenum ABC transporter, substrate-binding protein ModA;Thymidylate synthase ThyX (EC 2.1.1.148);Molybdenum ABC transporter ATP-binding protein ModC;Dihydrofolate synthase (EC 6.3.2.12);Folylpolyglutamate synthase (EC 6.3.2.17);Cell division-associated, ATP-dependent zinc metalloprot…	GTP cyclohydrolase I (EC 3.5.4.16) type 1;Pantoate--beta-alanine ligase (EC 6.3.2.1);Transaldolase (EC 2.2.1.2);Molybdenum ABC transporter, substrate-binding protein ModA;Thymidylate synthase ThyX (EC 2.1.1.148);Molybdenum ABC transporter ATP-binding protein ModC;Dihydrofolate synthase (EC 6.3.2.12);Folylpolyglutamate synthase (EC 6.3.2.17);Cell division-associated, ATP-dependent zinc metalloprot…
Arginine; urea cycle, polyamines	0.407449	1.52069	0.0372881	0.290474	121	35	Urease accessory protein UreE;Urease accessory protein UreF;Ornithine cyclodeaminase (EC 4.3.1.12);NADP-specific glutamate dehydrogenase (EC 1.4.1.4);N-acetyl-gamma-glutamyl-phosphate reductase (EC 1.2.1.38);Argininosuccinate lyase (EC 4.3.2.1);Arginine utilization protein RocB;Urease alpha subunit (EC 3.5.1.5);Ornithine carbamoyltransferase (EC 2.1.3.3);Arginine decarboxylase (EC 4.1.1.19);Predi…	Urease accessory protein UreE;Urease accessory protein UreF;Ornithine cyclodeaminase (EC 4.3.1.12);NADP-specific glutamate dehydrogenase (EC 1.4.1.4);N-acetyl-gamma-glutamyl-phosphate reductase (EC 1.2.1.38);Argininosuccinate lyase (EC 4.3.2.1);Arginine utilization protein RocB;Urease alpha subunit (EC 3.5.1.5);Ornithine carbamoyltransferase (EC 2.1.3.3);Arginine decarboxylase (EC 4.1.1.19);Predi…
RNA Processing	0.405942	1.78941	0.00172414	0.406111	255	75	Epoxyqueuosine reductase (EC 1.17.99.6) QueG;Queuine tRNA-ribosyltransferase (EC 2.4.2.29);7-carboxy-7-deazaguanine synthase (EC 4.3.99.3);tRNA-5-carboxymethylaminomethyl-2-thiouridine(34) synthesis protein MnmG;tRNA-i(6)A37 methylthiotransferase (EC 2.8.4.3);CTP synthase (EC 6.3.4.2);RNA:NAD 2'-phosphotransferase;ADP-ribose pyrophosphatase (EC 3.6.1.13);SSU rRNA (adenine(1518)-N(6)/adenine(1519)…	Epoxyqueuosine reductase (EC 1.17.99.6) QueG;Queuine tRNA-ribosyltransferase (EC 2.4.2.29);7-carboxy-7-deazaguanine synthase (EC 4.3.99.3);tRNA-5-carboxymethylaminomethyl-2-thiouridine(34) synthesis protein MnmG;tRNA-i(6)A37 methylthiotransferase (EC 2.8.4.3);CTP synthase (EC 6.3.4.2);RNA:NAD 2'-phosphotransferase;ADP-ribose pyrophosphatase (EC 3.6.1.13);SSU rRNA (adenine(1518)-N(6)/adenine(1519)…
RNA processing and modification	0.387026	1.71721	0	0.322367	295	83	Epoxyqueuosine reductase (EC 1.17.99.6) QueG;GTP cyclohydrolase I (EC 3.5.4.16) type 1;Queuine tRNA-ribosyltransferase (EC 2.4.2.29);7-carboxy-7-deazaguanine synthase (EC 4.3.99.3);tRNA-5-carboxymethylaminomethyl-2-thiouridine(34) synthesis protein MnmG;Ribonuclease P protein component (EC 3.1.26.5);tRNA-i(6)A37 methylthiotransferase (EC 2.8.4.3);CTP synthase (EC 6.3.4.2);RNA:NAD 2'-phosphotransf…	Epoxyqueuosine reductase (EC 1.17.99.6) QueG;GTP cyclohydrolase I (EC 3.5.4.16) type 1;Queuine tRNA-ribosyltransferase (EC 2.4.2.29);7-carboxy-7-deazaguanine synthase (EC 4.3.99.3);tRNA-5-carboxymethylaminomethyl-2-thiouridine(34) synthesis protein MnmG;Ribonuclease P protein component (EC 3.1.26.5);tRNA-i(6)A37 methylthiotransferase (EC 2.8.4.3);CTP synthase (EC 6.3.4.2);RNA:NAD 2'-phosphotransf…
Sporulation gene orphans	0.385024	1.40653	0.0481283	0.347462	54	31	RNA polymerase sporulation specific sigma factor SigG;Stage III sporulation protein AD;Stage IV sporulation protein B;Stage II sporulation protein P;Stage V sporulation protein B;Stage V sporulation protein AF (SpoVAF);Stage 0 sporulation two-component response regulator (Spo0A);Stage V sporulation protein AC (SpoVAC);Stage V sporulation protein E;Stage II sporulation protein related to metalopro…	RNA polymerase sporulation specific sigma factor SigG;Stage III sporulation protein AD;Stage IV sporulation protein B;Stage II sporulation protein P;Stage V sporulation protein B;Stage V sporulation protein AF (SpoVAF);Stage 0 sporulation two-component response regulator (Spo0A);Stage V sporulation protein AC (SpoVAC);Stage V sporulation protein E;Stage II sporulation protein related to metalopro…
Di- and oligosaccharides	0.369321	1.60481	0.00695652	0.287392	251	71	Transcriptional antiterminator of lichenan operon, BglG family;alpha-galactosidase (EC 3.2.1.22);6-phospho-beta-glucosidase (EC 3.2.1.86);Glycogen phosphorylase (EC 2.4.1.1);Trehalose synthase (EC 5.4.99.16);Beta-glucanase precursor (EC 3.2.1.73);Family 13 glycosyl hydrolase, row 724;Galactose operon repressor, GalR-LacI family of transcriptional regulators;PTS system, trehalose-specific IIC comp…	Transcriptional antiterminator of lichenan operon, BglG family;alpha-galactosidase (EC 3.2.1.22);6-phospho-beta-glucosidase (EC 3.2.1.86);Glycogen phosphorylase (EC 2.4.1.1);Trehalose synthase (EC 5.4.99.16);Beta-glucanase precursor (EC 3.2.1.73);Family 13 glycosyl hydrolase, row 724;Galactose operon repressor, GalR-LacI family of transcriptional regulators;PTS system, trehalose-specific IIC comp…
RNA Metabolism	0.367095	1.4895	0.027972	0.316275	292	50	Transcription termination factor Rho;GTP cyclohydrolase I (EC 3.5.4.16) type 1;RNA polymerase sporulation specific sigma factor SigG;RNA polymerase sporulation specific sigma factor SigH;Rrf2 family transcriptional regulator, group III;Ribonuclease P protein component (EC 3.1.26.5);RNA:NAD 2'-phosphotransferase;Iron-sulfur cluster regulator IscR;3'-to-5' exoribonuclease RNase R;Ribonuclease Z (EC…	Transcription termination factor Rho;GTP cyclohydrolase I (EC 3.5.4.16) type 1;RNA polymerase sporulation specific sigma factor SigG;RNA polymerase sporulation specific sigma factor SigH;Rrf2 family transcriptional regulator, group III;Ribonuclease P protein component (EC 3.1.26.5);RNA:NAD 2'-phosphotransferase;Iron-sulfur cluster regulator IscR;3'-to-5' exoribonuclease RNase R;Ribonuclease Z (EC…
Tetrapyrroles	0.363164	1.46755	0.0339286	0.324815	271	47	Cobalt-precorrin-2 C(20)-methyltransferase (EC 2.1.1.151);tRNA-i(6)A37 methylthiotransferase (EC 2.8.4.3);Cobalt-precorrin-5B (C1)-methyltransferase (EC 2.1.1.195);Cobyric acid synthase (EC 6.3.5.10);L-threonine 3-O-phosphate decarboxylase (EC 4.1.1.81);Uroporphyrinogen-III methyltransferase (EC 2.1.1.107);Duplicated ATPase component CbrU of energizing module of predicted cobalamin ECF transporte…	Cobalt-precorrin-2 C(20)-methyltransferase (EC 2.1.1.151);tRNA-i(6)A37 methylthiotransferase (EC 2.8.4.3);Cobalt-precorrin-5B (C1)-methyltransferase (EC 2.1.1.195);Cobyric acid synthase (EC 6.3.5.10);L-threonine 3-O-phosphate decarboxylase (EC 4.1.1.81);Uroporphyrinogen-III methyltransferase (EC 2.1.1.107);Duplicated ATPase component CbrU of energizing module of predicted cobalamin ECF transporte…
Cofactors, Vitamins, Prosthetic Groups, Pigments	0.362271	1.70836	0	0.232695	489	118	Substrate-specific component PanT of predicted pantothenate ECF transporter;Thiamin pyrophosphokinase (EC 2.7.6.2);GTP cyclohydrolase I (EC 3.5.4.16) type 1;L-aspartate oxidase (EC 1.4.3.16);Thiamin-phosphate pyrophosphorylase (EC 2.5.1.3);Pantoate--beta-alanine ligase (EC 6.3.2.1);3-ketoacyl-CoA thiolase (EC 2.3.1.16);Biotin synthase (EC 2.8.1.6);Transaldolase (EC 2.2.1.2);3-methyl-2-oxobutanoat…	Substrate-specific component PanT of predicted pantothenate ECF transporter;Thiamin pyrophosphokinase (EC 2.7.6.2);GTP cyclohydrolase I (EC 3.5.4.16) type 1;L-aspartate oxidase (EC 1.4.3.16);Thiamin-phosphate pyrophosphorylase (EC 2.5.1.3);Pantoate--beta-alanine ligase (EC 6.3.2.1);3-ketoacyl-CoA thiolase (EC 2.3.1.16);Biotin synthase (EC 2.8.1.6);Transaldolase (EC 2.2.1.2);3-methyl-2-oxobutanoat…
Capsular and extracellular polysacchrides	0.360689	1.45248	0.0277296	0.317424	182	48	Alpha-L-Rha alpha-1,3-L-rhamnosyltransferase (EC 2.4.1.-);Glycerol-3-phosphate cytidylyltransferase (EC 2.7.7.39);Peptidoglycan N-acetylglucosamine deacetylase (EC 3.5.1.-);Capsular polysaccharide synthesis enzyme Cap8M;Phosphoglucosamine mutase (EC 5.4.2.10);Sialic acid utilization regulator, RpiR family;Glucose-1-phosphate thymidylyltransferase (EC 2.7.7.24);Pyruvate phosphate dikinase;Teichoic…	Alpha-L-Rha alpha-1,3-L-rhamnosyltransferase (EC 2.4.1.-);Glycerol-3-phosphate cytidylyltransferase (EC 2.7.7.39);Peptidoglycan N-acetylglucosamine deacetylase (EC 3.5.1.-);Capsular polysaccharide synthesis enzyme Cap8M;Phosphoglucosamine mutase (EC 5.4.2.10);Sialic acid utilization regulator, RpiR family;Glucose-1-phosphate thymidylyltransferase (EC 2.7.7.24);Pyruvate phosphate dikinase;Teichoic…
Cofactors, Vitamins, Prosthetic Groups	0.338622	1.74295	0	0.395764	617	196	Thiamin pyrophosphokinase (EC 2.7.6.2);GTP cyclohydrolase I (EC 3.5.4.16) type 1;L-aspartate oxidase (EC 1.4.3.16);Thiamin ABC transporter ThiX, transmembrane component;Pantoate--beta-alanine ligase (EC 6.3.2.1);Cobalt-precorrin-2 C(20)-methyltransferase (EC 2.1.1.151);3-ketoacyl-CoA thiolase (EC 2.3.1.16);Biotin synthase (EC 2.8.1.6);3-methyl-2-oxobutanoate hydroxymethyltransferase (EC 2.1.2.11)…	Thiamin pyrophosphokinase (EC 2.7.6.2);GTP cyclohydrolase I (EC 3.5.4.16) type 1;L-aspartate oxidase (EC 1.4.3.16);Thiamin ABC transporter ThiX, transmembrane component;Pantoate--beta-alanine ligase (EC 6.3.2.1);Cobalt-precorrin-2 C(20)-methyltransferase (EC 2.1.1.151);3-ketoacyl-CoA thiolase (EC 2.3.1.16);Biotin synthase (EC 2.8.1.6);3-methyl-2-oxobutanoate hydroxymethyltransferase (EC 2.1.2.11)…
DNA repair	0.330036	1.41583	0.029654	0.342755	175	67	Exodeoxyribonuclease VII large subunit (EC 3.1.11.6);DNA repair protein RadA;Excinuclease ABC subunit C;ATP-dependent helicase/nuclease AddAB, subunit B;putative ATP-dependent DNA helicase YjcD;DNA mismatch repair protein MutS;Single-stranded-DNA-specific exonuclease RecJ;DNA ligase (NAD(+)) (EC 6.5.1.2);Endonuclease IV (EC 3.1.21.2);DNA polymerase IV (EC 2.7.7.7);Excinuclease ABC subunit A;Excin…	Exodeoxyribonuclease VII large subunit (EC 3.1.11.6);DNA repair protein RadA;Excinuclease ABC subunit C;ATP-dependent helicase/nuclease AddAB, subunit B;putative ATP-dependent DNA helicase YjcD;DNA mismatch repair protein MutS;Single-stranded-DNA-specific exonuclease RecJ;DNA ligase (NAD(+)) (EC 6.5.1.2);Endonuclease IV (EC 3.1.21.2);DNA polymerase IV (EC 2.7.7.7);Excinuclease ABC subunit A;Excin…
DNA Metabolism	0.314869	1.3894	0.0441426	0.350244	226	80	DNA polymerase III beta subunit (EC 2.7.7.7);DNA polymerase III delta subunit (EC 2.7.7.7);Exodeoxyribonuclease VII large subunit (EC 3.1.11.6);DNA topoisomerase III (EC 5.99.1.2);DNA repair protein RadA;Excinuclease ABC subunit C;putative ATP-dependent DNA helicase YjcD;DNA mismatch repair protein MutS;DNA polymerase III subunits gamma and tau (EC 2.7.7.7);Endonuclease IV (EC 3.1.21.2);DNA polym…	DNA polymerase III beta subunit (EC 2.7.7.7);DNA polymerase III delta subunit (EC 2.7.7.7);Exodeoxyribonuclease VII large subunit (EC 3.1.11.6);DNA topoisomerase III (EC 5.99.1.2);DNA repair protein RadA;Excinuclease ABC subunit C;putative ATP-dependent DNA helicase YjcD;DNA mismatch repair protein MutS;DNA polymerase III subunits gamma and tau (EC 2.7.7.7);Endonuclease IV (EC 3.1.21.2);DNA polym…
Respiration	0.299724	1.37135	0.046281	0.376194	841	86	Anaerobic sulfite reductase subunit A;ATP-dependent Clp protease ATP-binding subunit ClpX;Glycerol dehydrogenase (EC 1.1.1.6);ATP synthase F0 sector subunit a (EC 3.6.3.14);ATP-dependent Clp protease, ATP-binding subunit ClpC;Anaerobic sulfite reductase subunit B;Anaerobic sulfite reductase subunit C (EC 1.8.1.-);Glycerol-3-phosphate dehydrogenase (EC 1.1.5.3);Acetyl-CoA synthase corrinoid iron-s…	Anaerobic sulfite reductase subunit A;ATP-dependent Clp protease ATP-binding subunit ClpX;Glycerol dehydrogenase (EC 1.1.1.6);ATP synthase F0 sector subunit a (EC 3.6.3.14);ATP-dependent Clp protease, ATP-binding subunit ClpC;Anaerobic sulfite reductase subunit B;Anaerobic sulfite reductase subunit C (EC 1.8.1.-);Glycerol-3-phosphate dehydrogenase (EC 1.1.5.3);Acetyl-CoA synthase corrinoid iron-s…
Amino Acids and Derivatives	0.266473	1.42154	0.00623053	0.337363	850	246	Urease accessory protein UreE;Urease accessory protein UreF;Ornithine cyclodeaminase (EC 4.3.1.12);Anthranilate synthase, aminase component (EC 4.1.3.27);Electron transfer flavoprotein, beta subunit;Electron transfer flavoprotein, alpha subunit;Domain similar to amino terminal domain of imidazole glycerol phosphate synthase cyclase subunit;Pyridoxal phosphate-containing protein YggS;Anthranilate …	Urease accessory protein UreE;Urease accessory protein UreF;Ornithine cyclodeaminase (EC 4.3.1.12);Anthranilate synthase, aminase component (EC 4.1.3.27);Electron transfer flavoprotein, beta subunit;Electron transfer flavoprotein, alpha subunit;Domain similar to amino terminal domain of imidazole glycerol phosphate synthase cyclase subunit;Pyridoxal phosphate-containing protein YggS;Anthranilate …
Carbohydrates	0.233839	1.3183	0.0069735	0.406491	1662	445	Mannitol-1-phosphate 5-dehydrogenase (EC 1.1.1.17);Alcohol dehydrogenase, zinc-containing;PTS system, ascorbate-specific IIB component (EC 2.7.1.194);Transcriptional antiterminator of lichenan operon, BglG family;alpha-galactosidase (EC 3.2.1.22);Enolase (EC 4.2.1.11);Glycerol-3-phosphate regulon repressor, DeoR family;2,3-butanediol dehydrogenase, S-alcohol forming, (R)-acetoin-specific (EC 1.1.…	Mannitol-1-phosphate 5-dehydrogenase (EC 1.1.1.17);Alcohol dehydrogenase, zinc-containing;PTS system, ascorbate-specific IIB component (EC 2.7.1.194);Transcriptional antiterminator of lichenan operon, BglG family;alpha-galactosidase (EC 3.2.1.22);Enolase (EC 4.2.1.11);Glycerol-3-phosphate regulon repressor, DeoR family;2,3-butanediol dehydrogenase, S-alcohol forming, (R)-acetoin-specific (EC 1.1.…
Gram-Positive cell wall components	-0.544603	-1.82892	0.0121951	0.0667653	43	20	Teichoic acid export ATP-binding protein TagH (EC 3.6.3.40);2-C-methyl-D-erythritol 4-phosphate cytidylyltransferase (EC 2.7.7.60);Teichoic acid translocation permease protein TagG;Putative CDP-glycosylpolyol phosphate:glycosylpolyol glycosylpolyolphosphotransferase;Teichoic acid biosynthesis protein;Teichoic acid glycosylation protein;Regulation of D-alanyl-lipoteichoic acid biosynthesis, DltR;P…	Poly(glycerol-phosphate) alpha-glucosyltransferase (EC 2.4.1.52);D-alanine--poly(phosphoribitol) ligase subunit 1 (EC 6.1.1.13);Putative polyribitolphosphotransferase;CDP-ribitol:poly(ribitol phosphate) ribitol phosphotransferase;COG1887: Putative glycosyl/glycerophosphate transferases involved in teichoic acid biosynthesis TagF/TagB/EpsJ/RodC;D-alanyl transfer protein DltB;N-acetylmannosaminyltr…
Teichoic and lipoteichoic acids biosynthesis	-0.554786	-1.80979	0.00229885	0.0729932	36	19	Teichoic acid export ATP-binding protein TagH (EC 3.6.3.40);2-C-methyl-D-erythritol 4-phosphate cytidylyltransferase (EC 2.7.7.60);Teichoic acid translocation permease protein TagG;Putative CDP-glycosylpolyol phosphate:glycosylpolyol glycosylpolyolphosphotransferase;Teichoic acid biosynthesis protein;Teichoic acid glycosylation protein;Regulation of D-alanyl-lipoteichoic acid biosynthesis, DltR;C…	Poly(glycerol-phosphate) alpha-glucosyltransferase (EC 2.4.1.52);D-alanine--poly(phosphoribitol) ligase subunit 1 (EC 6.1.1.13);Putative polyribitolphosphotransferase;CDP-ribitol:poly(ribitol phosphate) ribitol phosphotransferase;COG1887: Putative glycosyl/glycerophosphate transferases involved in teichoic acid biosynthesis TagF/TagB/EpsJ/RodC;D-alanyl transfer protein DltB;N-acetylmannosaminyltr…
Lambdoid phage	-0.56296	-1.60929	0.0175439	0.246501	49	12	Phage exonuclease (EC 3.1.11.3);Phage head, terminase subunit Nu1;Phage head, terminase DNA packaging protein A;Phage head, scaffolding domain Nu3;Phage head, major capsid protein E;Phage head, head-DNA stabilization protein D;Phage head, head-tail preconnector protease C;Phage tail, tail length tape-measure protein H;Phage head, portal protein B;Phage recombination protein Bet;Phage holin;Phage …	Phage head, major capsid protein E;Phage head, head-DNA stabilization protein D;Phage head, head-tail preconnector protease C;Phage tail, tail length tape-measure protein H;Phage head, portal protein B;Phage recombination protein Bet;Phage holin;Phage integrase
Glycine reductase, sarcosine reductase and betaine reductase	-0.586988	-1.73564	0.0169851	0.109596	12	12	Sarcosine reductase component B alpha subunit (EC 1.21.4.3);Thioredoxin reductase (EC 1.8.1.9);Betaine reductase component B alpha subunit (EC 1.21.4.4);Glycine/sarcosine/betaine reductase component C chain 1;Thioredoxin;Glycine/sarcosine/betaine reductase component C chain 2;Sarcosine reductase component B beta subunit (EC 1.21.4.3);Betaine reductase component B beta subunit (EC 1.21.4.4);Glycin…	Glycine/sarcosine/betaine reductase protein A;Glycine reductase component B gamma subunit (EC 1.21.4.2);Glycine reductase component B beta subunit (EC 1.21.4.2);Glycine reductase component B alpha subunit (EC 1.21.4.2)
Selenoproteins	-0.598348	-1.90282	0	0.0350903	23	16	Sarcosine reductase component B alpha subunit (EC 1.21.4.3);Selenide,water dikinase (EC 2.7.9.3);Thioredoxin reductase (EC 1.8.1.9);Betaine reductase component B alpha subunit (EC 1.21.4.4);Glycine/sarcosine/betaine reductase component C chain 1;Thioredoxin;selenocysteine-containing;Glycine/sarcosine/betaine reductase component C chain 2;Sarcosine reductase component B beta subunit (EC 1.21.4.3);…	Selenocysteine-specific translation elongation factor;Glycine/sarcosine/betaine reductase protein A;L-seryl-tRNA(Sec) selenium transferase (EC 2.9.1.1);Glycine reductase component B gamma subunit (EC 1.21.4.2);Glycine reductase component B beta subunit (EC 1.21.4.2);Glycine reductase component B alpha subunit (EC 1.21.4.2)
Flagellar motility	-0.700456	-1.94659	0.00457666	0.0294247	25	10	Rrf2 family transcriptional regulator;Chemotaxis regulator - transmits chemoreceptor signals to flagelllar motor components CheY;RNA polymerase sigma factor for flagellar operon;RNA polymerase sigma-54 factor RpoN;Flagellar motor switch protein FliN;Flagellar biosynthesis protein FlhB;Flagellar biosynthesis protein FlhA;Flagellar motor rotation protein MotA;Flagellum-specific ATP synthase FliI;Fl…	Flagellar motor switch protein FliN;Flagellar biosynthesis protein FlhB;Flagellar biosynthesis protein FlhA;Flagellar motor rotation protein MotA;Flagellum-specific ATP synthase FliI;Flagellar motor rotation protein MotB
NADH ubiquinone oxidoreductase vs. multi-subunit cation antiporter	-0.701099	-1.60586	0.0323276	0.23608	28	6	Na(+) H(+) antiporter subunit D;Na(+) H(+) antiporter subunit C;NADH-ubiquinone oxidoreductase chain F (EC 1.6.5.3);NADH-ubiquinone oxidoreductase chain E (EC 1.6.5.3);Na(+) H(+) antiporter subunit E;NADH-ubiquinone oxidoreductase chain G (EC 1.6.5.3)	Na(+) H(+) antiporter subunit C;NADH-ubiquinone oxidoreductase chain F (EC 1.6.5.3);NADH-ubiquinone oxidoreductase chain E (EC 1.6.5.3);Na(+) H(+) antiporter subunit E;NADH-ubiquinone oxidoreductase chain G (EC 1.6.5.3)
Flagellar motility in Prokaryota	-0.717554	-2.43919	0	0	86	21	RNA polymerase sigma factor RpoD;Rrf2 family transcriptional regulator;Chemotaxis regulator - transmits chemoreceptor signals to flagelllar motor components CheY;RNA polymerase sigma factor for flagellar operon;Flagellar biosynthesis protein FliS;RNA polymerase sigma-54 factor RpoN;Flagellar biosynthesis protein FliQ;Flagellar motor switch protein FliN;Flagellar biosynthesis protein FlhB;Flagella…	Flagellar biosynthesis protein FliQ;Flagellar motor switch protein FliN;Flagellar biosynthesis protein FlhB;Flagellar biosynthesis protein FlhA;Flagellar motor switch protein FliG;Flagellar basal-body rod protein FlgB;Flagellar assembly protein FliH;Flagellar hook-associated protein FlgK;Flagellar hook protein FlgE;Flagellar motor rotation protein MotA;Flagellin protein FlaA;Flagellar biosynthesi…
Motility and Chemotaxis	-0.73882	-2.83753	0	0	130	32	RNA polymerase sigma factor RpoD;Dipeptide-binding ABC transporter, periplasmic substrate-binding component (TC 3.A.1.5.2);Rrf2 family transcriptional regulator;Chemotaxis regulator - transmits chemoreceptor signals to flagelllar motor components CheY;RNA polymerase sigma factor for flagellar operon;Flagellar biosynthesis protein FliS;RNA polymerase sigma-54 factor RpoN;Chemotaxis regulator - tra…	Chemotaxis regulator - transmits chemoreceptor signals to flagellar motor components CheY;Flagellar biosynthesis protein FliQ;Flagellar motor switch protein FliN;Flagellar biosynthesis protein FlhB;Positive regulator of CheA protein activity (CheW);Flagellar biosynthesis protein FlhA;Flagellar motor switch protein FliG;Maltose/maltodextrin ABC transporter, substrate binding periplasmic protein Ma…
Flagellum	-0.738873	-2.53698	0	0	77	20	RNA polymerase sigma factor RpoD;RNA polymerase sigma factor for flagellar operon;Flagellar biosynthesis protein FliS;RNA polymerase sigma-54 factor RpoN;Flagellar biosynthesis protein FliQ;Flagellar motor switch protein FliN;Flagellar biosynthesis protein FlhB;Flagellar biosynthesis protein FlhA;Flagellar motor switch protein FliG;Flagellar basal-body rod protein FlgB;Flagellar assembly protein …	Flagellar biosynthesis protein FliQ;Flagellar motor switch protein FliN;Flagellar biosynthesis protein FlhB;Flagellar biosynthesis protein FlhA;Flagellar motor switch protein FliG;Flagellar basal-body rod protein FlgB;Flagellar assembly protein FliH;Flagellar operon protein CA_C2155;Flagellar hook-associated protein FlgK;Flagellar hook protein FlgE;Flagellar motor rotation protein MotA;Flagellin …
Protein degradation	-0.761388	-1.63332	0.0103306	0.22413	14	5	Aminopeptidase C (EC 3.4.22.40);Asp-X dipeptidase;Isoaspartyl aminopeptidase (EC 3.4.19.5);Aminopeptidase YpdF (MP-, MA-, MS-, AP-, NP- specific);Deblocking aminopeptidase (EC 3.4.11.-)	Asp-X dipeptidase;Isoaspartyl aminopeptidase (EC 3.4.19.5);Aminopeptidase YpdF (MP-, MA-, MS-, AP-, NP- specific);Deblocking aminopeptidase (EC 3.4.11.-)
Na-driven 2-hydroxyglutarate pathway	-0.789003	-1.77488	0.00436681	0.0839709	10	6	2-hydroxyglutaryl-CoA dehydratase, D-component HgdA;2-hydroxyglutaryl-CoA dehydratase, D-component HgdB;Glutaconate CoA-transferase subunit B (EC 2.8.3.12);Glutaconyl-CoA decarboxylase beta subunit (EC 4.1.1.70);Sodium/glutamate symporter;Glutaconyl-CoA decarboxylase alpha subunit (EC 4.1.1.70)	2-hydroxyglutaryl-CoA dehydratase, D-component HgdA;2-hydroxyglutaryl-CoA dehydratase, D-component HgdB;Glutaconate CoA-transferase subunit B (EC 2.8.3.12);Glutaconyl-CoA decarboxylase beta subunit (EC 4.1.1.70);Sodium/glutamate symporter;Glutaconyl-CoA decarboxylase alpha subunit (EC 4.1.1.70)
Bacterial Chemotaxis	-0.794169	-2.21811	0	0.000799585	22	11	Dipeptide-binding ABC transporter, periplasmic substrate-binding component (TC 3.A.1.5.2);Chemotaxis regulator - transmits chemoreceptor signals to flagelllar motor components CheY;Flagellar motor switch protein FliN;Positive regulator of CheA protein activity (CheW);Flagellar motor switch protein FliG;Maltose/maltodextrin ABC transporter, substrate binding periplasmic protein MalE;Chemotaxis pro…	Flagellar motor switch protein FliN;Positive regulator of CheA protein activity (CheW);Flagellar motor switch protein FliG;Maltose/maltodextrin ABC transporter, substrate binding periplasmic protein MalE;Chemotaxis protein CheC -- inhibitor of MCP methylation;Chemotaxis protein CheD;Chemotaxis protein methyltransferase CheR (EC 2.1.1.80);Chemotaxis response regulator protein-glutamate methylester…
Chemotaxis in Escherichia coli and Bacillus subtilis	-0.80598	-1.9319	0.00209205	0.0284652	11	7	Chemotaxis regulator - transmits chemoreceptor signals to flagellar motor components CheY;Positive regulator of CheA protein activity (CheW);Chemotaxis protein CheC -- inhibitor of MCP methylation;Chemotaxis protein CheD;Signal transduction histidine kinase CheA;Chemotaxis protein methyltransferase CheR (EC 2.1.1.80);Chemotaxis response regulator protein-glutamate methylesterase CheB (EC 3.1.1.61)	Chemotaxis regulator - transmits chemoreceptor signals to flagellar motor components CheY;Positive regulator of CheA protein activity (CheW);Chemotaxis protein CheC -- inhibitor of MCP methylation;Chemotaxis protein CheD;Signal transduction histidine kinase CheA;Chemotaxis protein methyltransferase CheR (EC 2.1.1.80);Chemotaxis response regulator protein-glutamate methylesterase CheB (EC 3.1.1.61)
Fructoselysine and glucoselysine	-0.818898	-1.77643	0.00215054	0.0903851	11	5	Glucoselysine-6-phosphate deglycase;Fructoselysine 6-kinase;Fructoselysine-6-phosphate deglycase;Fructoselysine 3-epimerase;Fructoselysine/psicoselysine transporter FrlA	Fructoselysine 6-kinase;Fructoselysine-6-phosphate deglycase;Fructoselysine 3-epimerase;Fructoselysine/psicoselysine transporter FrlA

## Sheet: Table 4
Term	es	nes	pval	fdr	geneset_size	matched_size	genes	ledge_genes
Pyruvate formate-lyase cluster	0.766551	1.78119	0.0173913	0.210531	8	6	Ethanolamine ammonia-lyase heavy chain (EC 4.3.1.7);Pyruvate formate-lyase (EC 2.3.1.54);EutN-like protein clustered with choline trimethylamine-lyase;NADPH-dependent butanol dehydrogenase;PduJ-like protein clustered with choline trimethylamine-lyase;Pyruvate formate-lyase activating enzyme (EC 1.97.1.4)	Ethanolamine ammonia-lyase heavy chain (EC 4.3.1.7);Pyruvate formate-lyase (EC 2.3.1.54);EutN-like protein clustered with choline trimethylamine-lyase;NADPH-dependent butanol dehydrogenase
Trehalose Biosynthesis	0.753774	1.64258	0.0153509	0.31033	11	5	Trehalose synthase (EC 5.4.99.16);Alpha-amylase (EC 3.2.1.1);1,4-alpha-glucan (glycogen) branching enzyme, GH-13-type (EC 2.4.1.18);Trehalose phosphorylase (EC 2.4.1.64);Trehalose-6-phosphate phosphatase (EC 3.1.3.12)	Trehalose synthase (EC 5.4.99.16);Alpha-amylase (EC 3.2.1.1)
dTDP-rhamnose synthesis -- gjo	0.743546	1.57103	0.0466531	0.334269	8	5	dTDP-4-dehydrorhamnose reductase (EC 1.1.1.133);Glucose-1-phosphate cytidylyltransferase (EC 2.7.7.33);Glucose-1-phosphate thymidylyltransferase (EC 2.7.7.24);dTDP-4-dehydrorhamnose 3,5-epimerase (EC 5.1.3.13);dTDP-glucose 4,6-dehydratase (EC 4.2.1.46)	dTDP-4-dehydrorhamnose reductase (EC 1.1.1.133);Glucose-1-phosphate cytidylyltransferase (EC 2.7.7.33);Glucose-1-phosphate thymidylyltransferase (EC 2.7.7.24)
ABC transporter branched-chain amino acid (TC 3.A.1.4.1)	0.740724	1.56431	0.0455531	0.336799	6	5	High-affinity branched-chain amino acid transport system permease protein LivH (TC 3.A.1.4.1);Branched-chain amino acid transport system permease protein LivM (TC 3.A.1.4.1);Branched-chain amino acid ABC transporter, amino acid-binding protein (TC 3.A.1.4.1);Branched-chain amino acid transport ATP-binding protein LivF (TC 3.A.1.4.1);Branched-chain amino acid transport ATP-binding protein LivG (TC…	High-affinity branched-chain amino acid transport system permease protein LivH (TC 3.A.1.4.1);Branched-chain amino acid transport system permease protein LivM (TC 3.A.1.4.1);Branched-chain amino acid ABC transporter, amino acid-binding protein (TC 3.A.1.4.1);Branched-chain amino acid transport ATP-binding protein LivF (TC 3.A.1.4.1)
Butanol Biosynthesis	0.739411	1.70359	0.021692	0.280637	9	6	Pyruvate formate-lyase (EC 2.3.1.54);3-hydroxybutyryl-CoA dehydrogenase (EC 1.1.1.157);NADH-dependent butanol dehydrogenase A (EC 1.1.1.-);Acetyl-CoA acetyltransferase (EC 2.3.1.9);Butyryl-CoA dehydrogenase (EC 1.3.99.2);Enoyl-CoA hydratase (EC 4.2.1.17)	Pyruvate formate-lyase (EC 2.3.1.54);3-hydroxybutyryl-CoA dehydrogenase (EC 1.1.1.157);NADH-dependent butanol dehydrogenase A (EC 1.1.1.-);Acetyl-CoA acetyltransferase (EC 2.3.1.9)
Magnesium transport	0.729741	1.57937	0.0414079	0.353294	7	5	Mg/Co/Ni transporter MgtE, CBS domain-containing;Mg(2+) transport ATPase, P-type (EC 3.6.3.2);Magnesium and cobalt efflux protein CorC;Magnesium and cobalt transport protein CorA;Mg(2+)-transport-ATPase-associated protein MgtC	Mg/Co/Ni transporter MgtE, CBS domain-containing;Mg(2+) transport ATPase, P-type (EC 3.6.3.2);Magnesium and cobalt efflux protein CorC;Magnesium and cobalt transport protein CorA
Pyruvate:ferredoxin oxidoreductase	0.71982	1.54952	0.0462963	0.31756	10	5	Pyruvate:ferredoxin oxidoreductase, beta subunit (EC 1.2.7.1);Pyruvate-flavodoxin oxidoreductase;Pyruvate:ferredoxin oxidoreductase, alpha subunit (EC 1.2.7.1);Pyruvate:ferredoxin oxidoreductase, delta subunit (EC 1.2.7.1);Pyruvate:ferredoxin oxidoreductase, gamma subunit (EC 1.2.7.1)	Pyruvate:ferredoxin oxidoreductase, beta subunit (EC 1.2.7.1);Pyruvate-flavodoxin oxidoreductase;Pyruvate:ferredoxin oxidoreductase, alpha subunit (EC 1.2.7.1)
Sporulation proteins SigEG cluster	0.689494	1.53062	0.0323276	0.32862	6	6	RNA polymerase sporulation specific sigma factor SigE;Stage II sporulation protein required for processing of pro-sigma-E (SpoIIR);RNA polymerase sporulation specific sigma factor SigG;Sporulation sigma-E factor processing peptidase (SpoIIGA);Stage V sporulation protein E;Stage II sporulation protein P	RNA polymerase sporulation specific sigma factor SigE;Stage II sporulation protein required for processing of pro-sigma-E (SpoIIR);RNA polymerase sporulation specific sigma factor SigG;Sporulation sigma-E factor processing peptidase (SpoIIGA);Stage V sporulation protein E
Fructose and Mannose Inducible PTS	0.685766	1.57638	0.0444444	0.34675	12	6	fructose sensor histidine kinase;periplasmic fructose-binding protein component of signal transduction system LevQ;Phosphoenolpyruvate-protein phosphotransferase of PTS system (EC 2.7.3.9);periplasmic fructose-binding protein component of signal transduction system LevT;Phosphocarrier protein of PTS system;PTS system, fructose- and mannose-inducible IIA component (EC 2.7.1.69)	fructose sensor histidine kinase;periplasmic fructose-binding protein component of signal transduction system LevQ;Phosphoenolpyruvate-protein phosphotransferase of PTS system (EC 2.7.3.9);periplasmic fructose-binding protein component of signal transduction system LevT;Phosphocarrier protein of PTS system
Sugar Phosphotransferase Systems, PTS	0.685766	1.52438	0.0394737	0.315607	12	6	fructose sensor histidine kinase;periplasmic fructose-binding protein component of signal transduction system LevQ;Phosphoenolpyruvate-protein phosphotransferase of PTS system (EC 2.7.3.9);periplasmic fructose-binding protein component of signal transduction system LevT;Phosphocarrier protein of PTS system;PTS system, fructose- and mannose-inducible IIA component (EC 2.7.1.69)	fructose sensor histidine kinase;periplasmic fructose-binding protein component of signal transduction system LevQ;Phosphoenolpyruvate-protein phosphotransferase of PTS system (EC 2.7.3.9);periplasmic fructose-binding protein component of signal transduction system LevT;Phosphocarrier protein of PTS system
Na-driven 2-hydroxyglutarate pathway	0.674799	1.60408	0.0300429	0.339831	10	7	2-hydroxyglutaryl-CoA dehydratase, D-component HgdB;Glutaconyl-CoA decarboxylase alpha subunit (EC 4.1.1.70);Glutaconyl-CoA decarboxylase beta subunit (EC 4.1.1.70);Glutaconate CoA-transferase subunit A (EC 2.8.3.12);Glutaconate CoA-transferase subunit B (EC 2.8.3.12);2-hydroxyglutaryl-CoA dehydratase, D-component HgdA;Sodium/glutamate symporter	2-hydroxyglutaryl-CoA dehydratase, D-component HgdB;Glutaconyl-CoA decarboxylase alpha subunit (EC 4.1.1.70);Glutaconyl-CoA decarboxylase beta subunit (EC 4.1.1.70);Glutaconate CoA-transferase subunit A (EC 2.8.3.12)
Glycolate, glyoxylate interconversions	0.667354	1.65128	0.0221239	0.323381	17	8	Phosphoglycolate phosphatase (EC 3.1.3.18);Glycolate dehydrogenase (EC 1.1.99.14), subunit GlcD;Glycolate permease;Glyoxylate reductase (EC 1.1.1.79);Glyoxylate reductase (EC 1.1.1.26);Hydroxypyruvate reductase (EC 1.1.1.81);Hypothetical protein GlcG in glycolate utilization operon;Glycolate utilization operon transcriptional activator GlcC	Phosphoglycolate phosphatase (EC 3.1.3.18);Glycolate dehydrogenase (EC 1.1.99.14), subunit GlcD;Glycolate permease;Glyoxylate reductase (EC 1.1.1.79);Glyoxylate reductase (EC 1.1.1.26);Hydroxypyruvate reductase (EC 1.1.1.81);Hypothetical protein GlcG in glycolate utilization operon
Two cell division clusters relating to chromosome partitioning	0.645715	1.79419	0.00904977	0.211354	16	11	Signal recognition particle protein Ffh;Chromosome (plasmid) partitioning protein ParB-2;LSU rRNA pseudouridine(2605) synthase (EC 5.4.99.22);Segregation and condensation protein A;Chromosome partition protein smc;Segregation and condensation protein B;Chromosome (plasmid) partitioning protein ParB;Ribonuclease III (EC 3.1.26.3);Chromosome (plasmid) partitioning protein ParA;Signal recognition pa…	Signal recognition particle protein Ffh;Chromosome (plasmid) partitioning protein ParB-2;LSU rRNA pseudouridine(2605) synthase (EC 5.4.99.22);Segregation and condensation protein A
Branched-chain amino acids and alpha-keto acids utilization as energy sources	0.639888	1.57594	0.0449679	0.335587	16	8	2-oxoglutarate/2-oxoacid ferredoxin oxidoreductase, delta subunit, ferredoxin-like 4Fe-4S binding protein (EC 1.2.7.-);Branched-chain amino acid aminotransferase (EC 2.6.1.42);Phosphate butyryltransferase (EC 2.3.1.19);Branched-chain acyl kinase;Butyrate kinase (EC 2.7.2.7);2-oxoglutarate/2-oxoacid ferredoxin oxidoreductase, beta subunit (EC 1.2.7.-);2-oxoglutarate/2-oxoacid ferredoxin oxidoreduc…	2-oxoglutarate/2-oxoacid ferredoxin oxidoreductase, delta subunit, ferredoxin-like 4Fe-4S binding protein (EC 1.2.7.-);Branched-chain amino acid aminotransferase (EC 2.6.1.42);Phosphate butyryltransferase (EC 2.3.1.19)
Fructooligosaccharides(FOS) and Raffinose Utilization	0.634464	1.58073	0.0467706	0.363506	16	8	Multiple sugar ABC transporter, substrate-binding protein;Hyaluronoglucosaminidase (EC 3.2.1.35);Multiple sugar ABC transporter, ATP-binding protein;Sucrose phosphorylase (EC 2.4.1.7);MSM (multiple sugar metabolism) operon regulatory protein;Sucrose-6-phosphate hydrolase (EC 3.2.1.26);Glucan 1,6-alpha-glucosidase (EC 3.2.1.70);Two-component sensor kinase YesM (EC 2.7.3.-)	Multiple sugar ABC transporter, substrate-binding protein;Hyaluronoglucosaminidase (EC 3.2.1.35)
Beta-Glucoside Metabolism	0.628432	1.64594	0.0225873	0.319278	57	9	Transcriptional antiterminator of lichenan operon, BglG family;Outer surface protein of unknown function, cellobiose operon;Beta-glucoside bgl operon antiterminator, BglG family;PTS system, beta-glucoside-specific IIB component (EC 2.7.1.69);PTS system, beta-glucoside-specific IIC component (EC 2.7.1.69);PTS system, beta-glucoside-specific IIA component (EC 2.7.1.69);6-phospho-beta-glucosidase (E…	Transcriptional antiterminator of lichenan operon, BglG family;Outer surface protein of unknown function, cellobiose operon;Beta-glucoside bgl operon antiterminator, BglG family;PTS system, beta-glucoside-specific IIB component (EC 2.7.1.69);PTS system, beta-glucoside-specific IIC component (EC 2.7.1.69);PTS system, beta-glucoside-specific IIA component (EC 2.7.1.69);6-phospho-beta-glucosidase (E…
Arginine biosynthesis	0.616573	1.61136	0.0492505	0.338343	22	8	N-acetylglutamate kinase (EC 2.7.2.8);N-acetylglutamate synthase (EC 2.3.1.1);Glutamate N-acetyltransferase (EC 2.3.1.35);Ornithine carbamoyltransferase (EC 2.1.3.3);N-acetylornithine aminotransferase (EC 2.6.1.11);N-acetyl-gamma-glutamyl-phosphate reductase (EC 1.2.1.38);Argininosuccinate synthase (EC 6.3.4.5);Argininosuccinate lyase (EC 4.3.2.1)	N-acetylglutamate kinase (EC 2.7.2.8);N-acetylglutamate synthase (EC 2.3.1.1);Glutamate N-acetyltransferase (EC 2.3.1.35);Ornithine carbamoyltransferase (EC 2.1.3.3)
F0F1-type ATP synthase	0.609535	1.65708	0.0118203	0.34956	14	11	ATP synthase B chain (EC 3.6.3.14);ATP synthase B' chain (EC 3.6.3.14);ATP synthase beta chain (EC 3.6.3.14);ATP synthase delta chain (EC 3.6.3.14);ATP synthase F0 sector subunit a (EC 3.6.3.14);ATP synthase alpha chain (EC 3.6.3.14);ATP synthase F0 sector subunit b (EC 3.6.3.14);ATP synthase F0 sector subunit c (EC 3.6.3.14);ATP synthase gamma chain (EC 3.6.3.14);ATP synthase protein I;ATP synth…	ATP synthase B chain (EC 3.6.3.14);ATP synthase B' chain (EC 3.6.3.14);ATP synthase beta chain (EC 3.6.3.14);ATP synthase delta chain (EC 3.6.3.14);ATP synthase F0 sector subunit a (EC 3.6.3.14)
Rhamnose containing glycans	0.607959	1.77679	0.0117925	0.196428	19	13	Glycerol-3-phosphate cytidylyltransferase (EC 2.7.7.39);Alpha-L-Rha alpha-1,3-L-rhamnosyltransferase (EC 2.4.1.-);dTDP-4-dehydrorhamnose reductase (EC 1.1.1.133);capsular polysaccharide biosynthesis protein;Glucose-1-phosphate thymidylyltransferase (EC 2.7.7.24);Alpha-D-GlcNAc alpha-1,2-L-rhamnosyltransferase (EC 2.4.1.-);Alpha-L-Rha alpha-1,2-L-rhamnosyltransferase/alpha-L-Rha alpha-1,3-L- rhamn…	Glycerol-3-phosphate cytidylyltransferase (EC 2.7.7.39);Alpha-L-Rha alpha-1,3-L-rhamnosyltransferase (EC 2.4.1.-);dTDP-4-dehydrorhamnose reductase (EC 1.1.1.133);capsular polysaccharide biosynthesis protein;Glucose-1-phosphate thymidylyltransferase (EC 2.7.7.24);Alpha-D-GlcNAc alpha-1,2-L-rhamnosyltransferase (EC 2.4.1.-)
High affinity phosphate transporter and control of PHO regulon	0.606818	1.58715	0.0289532	0.363461	22	9	Phosphate regulon transcriptional regulatory protein PhoB (SphR);Phosphate transport system regulatory protein PhoU;Phosphate ABC transporter, substrate-binding protein PstS (TC 3.A.1.7.1);Alkaline phosphatase synthesis transcriptional regulatory protein PhoP;Phosphate ABC transporter, permease protein PstC (TC 3.A.1.7.1);Phosphate regulon sensor protein PhoR (SphS) (EC 2.7.13.3);Phosphate ABC tr…	Phosphate regulon transcriptional regulatory protein PhoB (SphR);Phosphate transport system regulatory protein PhoU;Phosphate ABC transporter, substrate-binding protein PstS (TC 3.A.1.7.1);Alkaline phosphatase synthesis transcriptional regulatory protein PhoP;Phosphate ABC transporter, permease protein PstC (TC 3.A.1.7.1);Phosphate regulon sensor protein PhoR (SphS) (EC 2.7.13.3)
DNA Repair Base Excision	0.599353	1.69472	0.0153846	0.279147	28	12	Endonuclease III (EC 4.2.99.18);DNA-3-methyladenine glycosylase (EC 3.2.2.20);Single-stranded-DNA-specific exonuclease RecJ;DNA polymerase II (EC 2.7.7.7);Formamidopyrimidine-DNA glycosylase (EC 3.2.2.23);DNA ligase (NAD(+)) (EC 6.5.1.2);ATP-dependent DNA ligase (EC 6.5.1.1) clustered with Ku protein, LigD;Uracil-DNA glycosylase, family 1 (EC 3.2.2.27);Ku domain protein;DNA polymerase I (EC 2.7.7…	Endonuclease III (EC 4.2.99.18);DNA-3-methyladenine glycosylase (EC 3.2.2.20);Single-stranded-DNA-specific exonuclease RecJ;DNA polymerase II (EC 2.7.7.7);Formamidopyrimidine-DNA glycosylase (EC 3.2.2.23)
N-acetylneuraminate utilization	0.58898	1.6544	0.0219298	0.333979	12	11	Sialic acid utilization regulator, RpiR family;Predicted sialic acid transporter;Putative sugar isomerase involved in processing of exogenous sialic acid;Glucosamine-6-phosphate deaminase (EC 3.5.99.6);N-acetylglucosamine-6-phosphate deacetylase (EC 3.5.1.25);N-acetylmannosamine kinase (EC 2.7.1.60);N-acetylneuraminate lyase (EC 4.1.3.3);N-acylneuraminate cytidylyltransferase (EC 2.7.7.43);N-acet…	Sialic acid utilization regulator, RpiR family;Predicted sialic acid transporter;Putative sugar isomerase involved in processing of exogenous sialic acid;Glucosamine-6-phosphate deaminase (EC 3.5.99.6);N-acetylglucosamine-6-phosphate deacetylase (EC 3.5.1.25);N-acetylmannosamine kinase (EC 2.7.1.60)
Pyruvate formate-lyase cluster with possible role in choline utilization	0.578107	1.95199	0.00460829	0.0884915	45	20	Ethanolamine utilization protein similar to PduV;Ethanolamine utilization protein EutQ;Ethanolamine utilization protein similar to PduL;Ethanolamine utilization protein EutJ;ATP:Cob(I)alamin adenosyltransferase (EC 2.5.1.17), ethanolamine utilization;Ethanolamine ammonia-lyase heavy chain (EC 4.3.1.7);Pyruvate formate-lyase (EC 2.3.1.54);PduT-like protein clustered with choline trimethylamine-lya…	Ethanolamine utilization protein similar to PduV;Ethanolamine utilization protein EutQ;Ethanolamine utilization protein similar to PduL;Ethanolamine utilization protein EutJ;ATP:Cob(I)alamin adenosyltransferase (EC 2.5.1.17), ethanolamine utilization;Ethanolamine ammonia-lyase heavy chain (EC 4.3.1.7);Pyruvate formate-lyase (EC 2.3.1.54);PduT-like protein clustered with choline trimethylamine-lya…
Ethanolamine utilization	0.574818	1.97064	0.00232019	0.103683	30	25	Ethanolamine utilization protein similar to PduV;Acetaldehyde dehydrogenase (EC 1.2.1.10), ethanolamine utilization cluster;Ethanolamine two-component response regulator;Ethanolamine ammonia-lyase light chain (EC 4.3.1.7);Ethanolamine utilization protein similar to PduT;Phosphate acetyltransferase (EC 2.3.1.8);Ethanolamine utilization protein EutQ;Ethanolamine utilization protein similar to PduL;…	Ethanolamine utilization protein similar to PduV;Acetaldehyde dehydrogenase (EC 1.2.1.10), ethanolamine utilization cluster;Ethanolamine two-component response regulator;Ethanolamine ammonia-lyase light chain (EC 4.3.1.7);Ethanolamine utilization protein similar to PduT;Phosphate acetyltransferase (EC 2.3.1.8);Ethanolamine utilization protein EutQ;Ethanolamine utilization protein similar to PduL;…
Osmotic stress	0.57292	1.53832	0.0477273	0.32232	41	10	Glycine betaine ABC transport system, permease protein OpuAB;Glycine betaine ABC transport system, glycine betaine-binding protein OpuAC;Choline-sulfatase (EC 3.1.6.6);Sarcosine oxidase alpha subunit (EC 1.5.3.1);Glycine betaine ABC transport system, ATP-binding protein OpuAA (EC 3.6.3.32);Glycine betaine transporter OpuD;Choline binding protein A;High-affinity choline uptake protein BetT;Betaine…	Glycine betaine ABC transport system, permease protein OpuAB;Glycine betaine ABC transport system, glycine betaine-binding protein OpuAC;Choline-sulfatase (EC 3.1.6.6);Sarcosine oxidase alpha subunit (EC 1.5.3.1)
De Novo Pyrimidine Synthesis	0.566123	1.61535	0.0347072	0.343983	23	11	Dihydroorotase (EC 3.5.2.3);Aspartate carbamoyltransferase (EC 2.1.3.2);Orotate phosphoribosyltransferase (EC 2.4.2.10);Carbamoyl-phosphate synthase small chain (EC 6.3.5.5);Dihydroorotate dehydrogenase (NAD(+)), electron transfer subunit (EC 1.3.1.14);Aspartate carbamoyltransferase regulatory chain (PyrI);Uracil permease;Orotidine 5'-phosphate decarboxylase (EC 4.1.1.23);Uracil phosphoribosyltra…	Dihydroorotase (EC 3.5.2.3);Aspartate carbamoyltransferase (EC 2.1.3.2);Orotate phosphoribosyltransferase (EC 2.4.2.10);Carbamoyl-phosphate synthase small chain (EC 6.3.5.5)
Riboflavin, FMN and FAD metabolism with fusion events	0.512916	1.52976	0.0426009	0.321479	31	13	5-amino-6-(5-phosphoribosylamino)uracil reductase (EC 1.1.1.193);Diaminohydroxyphosphoribosylaminopyrimidine deaminase (EC 3.5.4.26);Uncharacterized protein COG3236;tRNA pseudouridine(55) synthase (EC 5.4.99.25);ADP-ribose pyrophosphatase of COG1058 family (EC 3.6.1.13);Substrate-specific component RibU of riboflavin ECF transporter;FMN adenylyltransferase (EC 2.7.7.2);Riboflavin kinase (EC 2.7.1…	5-amino-6-(5-phosphoribosylamino)uracil reductase (EC 1.1.1.193);Diaminohydroxyphosphoribosylaminopyrimidine deaminase (EC 3.5.4.26);Uncharacterized protein COG3236;tRNA pseudouridine(55) synthase (EC 5.4.99.25);ADP-ribose pyrophosphatase of COG1058 family (EC 3.6.1.13)
Riboflavin, FMN, FAD	0.512755	1.6167	0.030303	0.357023	52	17	Flavodoxin;5-amino-6-(5-phosphoribosylamino)uracil reductase (EC 1.1.1.193);Diaminohydroxyphosphoribosylaminopyrimidine deaminase (EC 3.5.4.26);Uncharacterized protein COG3236;tRNA pseudouridine(55) synthase (EC 5.4.99.25);ADP-ribose pyrophosphatase of COG1058 family (EC 3.6.1.13);Substrate-specific component RibU of riboflavin ECF transporter;FMN adenylyltransferase (EC 2.7.7.2);Riboflavin kinas…	Flavodoxin;5-amino-6-(5-phosphoribosylamino)uracil reductase (EC 1.1.1.193);Diaminohydroxyphosphoribosylaminopyrimidine deaminase (EC 3.5.4.26);Uncharacterized protein COG3236;tRNA pseudouridine(55) synthase (EC 5.4.99.25);ADP-ribose pyrophosphatase of COG1058 family (EC 3.6.1.13)
Capsular and extracellular polysacchrides	0.500121	2.1628	0	0.0159512	182	57	Glycerol-3-phosphate cytidylyltransferase (EC 2.7.7.39);Capsular polysaccharide synthesis enzyme Cap8M;Capsular polysaccharide synthesis enzyme Cap5F;Sialic acid utilization regulator, RpiR family;Polysaccharide deacetylase;Alpha-L-Rha alpha-1,3-L-rhamnosyltransferase (EC 2.4.1.-);Predicted sialic acid transporter;Colanic acid biosynthesis glycosyl transferase WcaC;Putative sugar isomerase involv…	Glycerol-3-phosphate cytidylyltransferase (EC 2.7.7.39);Capsular polysaccharide synthesis enzyme Cap8M;Capsular polysaccharide synthesis enzyme Cap5F;Sialic acid utilization regulator, RpiR family;Polysaccharide deacetylase;Alpha-L-Rha alpha-1,3-L-rhamnosyltransferase (EC 2.4.1.-);Predicted sialic acid transporter;Colanic acid biosynthesis glycosyl transferase WcaC;Putative sugar isomerase involv…
Sialic Acid Metabolism	0.499637	1.75016	0.00917431	0.224457	40	23	Sialic acid utilization regulator, RpiR family;Predicted sialic acid transporter;Putative sugar isomerase involved in processing of exogenous sialic acid;Glucosamine-6-phosphate deaminase (EC 3.5.99.6);N-acylglucosamine 2-epimerase (EC 5.1.3.8);N-acetylglucosamine-6-phosphate deacetylase (EC 3.5.1.25);N-acetylmannosamine kinase (EC 2.7.1.60);ABC transporter, predicted N-acetylneuraminate-binding …	Sialic acid utilization regulator, RpiR family;Predicted sialic acid transporter;Putative sugar isomerase involved in processing of exogenous sialic acid;Glucosamine-6-phosphate deaminase (EC 3.5.99.6);N-acylglucosamine 2-epimerase (EC 5.1.3.8);N-acetylglucosamine-6-phosphate deacetylase (EC 3.5.1.25);N-acetylmannosamine kinase (EC 2.7.1.60);ABC transporter, predicted N-acetylneuraminate-binding …
Ribosome LSU, bacterial	0.494779	1.87508	0.00230415	0.176603	34	33	LSU ribosomal protein L33p;LSU ribosomal protein L3p (L3e);LSU ribosomal protein L21p;LSU ribosomal protein L19p;LSU ribosomal protein L5p (L11e);LSU ribosomal protein L7p/L12p (P1/P2);LSU ribosomal protein L36p;LSU ribosomal protein L4p (L1e);LSU ribosomal protein L2p (L8e);LSU ribosomal protein L6p (L9e);LSU ribosomal protein L32p;LSU ribosomal protein L35p;LSU ribosomal protein L11p (L12e);LSU…	LSU ribosomal protein L33p;LSU ribosomal protein L3p (L3e);LSU ribosomal protein L21p;LSU ribosomal protein L19p;LSU ribosomal protein L5p (L11e);LSU ribosomal protein L7p/L12p (P1/P2);LSU ribosomal protein L36p;LSU ribosomal protein L4p (L1e);LSU ribosomal protein L2p (L8e);LSU ribosomal protein L6p (L9e);LSU ribosomal protein L32p;LSU ribosomal protein L35p;LSU ribosomal protein L11p (L12e);LSU…
Cell division cluster	0.482152	1.71467	0.00728155	0.278862	36	25	Pyridoxal phosphate-containing protein YggS;Cell division protein FtsZ;Phospho-N-acetylmuramoyl-pentapeptide-transferase (EC 2.7.8.13);UDP-N-acetylmuramate--L-alanine ligase (EC 6.3.2.8);FIG00003370: Multicopper polyphenol oxidase;Cell division protein MraZ;Peptidoglycan glycosyltransferase FtsW (EC 2.4.1.129);UDP-N-acetylmuramoylalanine--D-glutamate ligase (EC 6.3.2.9);UDP-N-acetylmuramoyl-dipep…	Pyridoxal phosphate-containing protein YggS;Cell division protein FtsZ;Phospho-N-acetylmuramoyl-pentapeptide-transferase (EC 2.7.8.13);UDP-N-acetylmuramate--L-alanine ligase (EC 6.3.2.8);FIG00003370: Multicopper polyphenol oxidase;Cell division protein MraZ;Peptidoglycan glycosyltransferase FtsW (EC 2.4.1.129);UDP-N-acetylmuramoylalanine--D-glutamate ligase (EC 6.3.2.9);UDP-N-acetylmuramoyl-dipep…
Ribosome LSU bacterial	0.481923	1.83715	0.00217865	0.216253	34	32	LSU ribosomal protein L33p;LSU ribosomal protein L3p (L3e);LSU ribosomal protein L21p;LSU ribosomal protein L19p;LSU ribosomal protein L5p (L11e);LSU ribosomal protein L36p;LSU ribosomal protein L4p (L1e);LSU ribosomal protein L2p (L8e);LSU ribosomal protein L6p (L9e);LSU ribosomal protein L32p;LSU ribosomal protein L35p;LSU ribosomal protein L11p (L12e);LSU ribosomal protein L25p;LSU ribosomal p…	LSU ribosomal protein L33p;LSU ribosomal protein L3p (L3e);LSU ribosomal protein L21p;LSU ribosomal protein L19p;LSU ribosomal protein L5p (L11e);LSU ribosomal protein L36p;LSU ribosomal protein L4p (L1e);LSU ribosomal protein L2p (L8e);LSU ribosomal protein L6p (L9e);LSU ribosomal protein L32p;LSU ribosomal protein L35p;LSU ribosomal protein L11p (L12e);LSU ribosomal protein L25p;LSU ribosomal p…
Proline and 4-hydroxyproline	0.481501	1.79903	0.00224719	0.230154	79	28	Pyridoxal phosphate-containing protein YggS;NADP-specific glutamate dehydrogenase (EC 1.4.1.4);N-acetylglutamate kinase (EC 2.7.2.8);D-amino-acid oxidase (EC 1.4.3.3);N-acetylglutamate synthase (EC 2.3.1.1);Ornithine cyclodeaminase (EC 4.3.1.12);Arginase (EC 3.5.3.1);Delta-1-pyrroline-5-carboxylate dehydrogenase (EC 1.2.1.88);Gamma-glutamyl phosphate reductase (EC 1.2.1.41);Proline racemase (EC 5…	Pyridoxal phosphate-containing protein YggS;NADP-specific glutamate dehydrogenase (EC 1.4.1.4);N-acetylglutamate kinase (EC 2.7.2.8);D-amino-acid oxidase (EC 1.4.3.3);N-acetylglutamate synthase (EC 2.3.1.1);Ornithine cyclodeaminase (EC 4.3.1.12);Arginase (EC 3.5.3.1);Delta-1-pyrroline-5-carboxylate dehydrogenase (EC 1.2.1.88);Gamma-glutamyl phosphate reductase (EC 1.2.1.41)
Lipoic acid	0.460595	1.5625	0.0111607	0.329794	47	22	Lipoate carrier protein;Acetoin dehydrogenase E1 component beta-subunit (EC 2.3.1.190);Glycine cleavage system H protein;Lipase precursor (EC 3.1.1.3);Macro domain protein YmdB, possibly ADP-ribose binding;Formate--tetrahydrofolate ligase (EC 6.3.4.3);Dihydrolipoamide acetyltransferase component (E2) of acetoin dehydrogenase complex (EC 2.3.1.12);Aminomethyltransferase (glycine cleavage system T …	Lipoate carrier protein;Acetoin dehydrogenase E1 component beta-subunit (EC 2.3.1.190);Glycine cleavage system H protein;Lipase precursor (EC 3.1.1.3);Macro domain protein YmdB, possibly ADP-ribose binding;Formate--tetrahydrofolate ligase (EC 6.3.4.3);Dihydrolipoamide acetyltransferase component (E2) of acetoin dehydrogenase complex (EC 2.3.1.12);Aminomethyltransferase (glycine cleavage system T …
Fermentation	0.455113	1.82432	0	0.206797	89	44	2-hydroxyglutaryl-CoA dehydratase, D-component HgdB;Phosphate acetyltransferase (EC 2.3.1.8);Acetoin dehydrogenase E1 component beta-subunit (EC 2.3.1.190);3-hydroxybutyryl-CoA dehydratase (EC 4.2.1.55);Glutaconyl-CoA decarboxylase alpha subunit (EC 4.1.1.70);Electron transfer flavoprotein, alpha subunit;Pyruvate formate-lyase (EC 2.3.1.54);Glutaconyl-CoA decarboxylase beta subunit (EC 4.1.1.70);…	2-hydroxyglutaryl-CoA dehydratase, D-component HgdB;Phosphate acetyltransferase (EC 2.3.1.8);Acetoin dehydrogenase E1 component beta-subunit (EC 2.3.1.190);3-hydroxybutyryl-CoA dehydratase (EC 4.2.1.55);Glutaconyl-CoA decarboxylase alpha subunit (EC 4.1.1.70);Electron transfer flavoprotein, alpha subunit;Pyruvate formate-lyase (EC 2.3.1.54);Glutaconyl-CoA decarboxylase beta subunit (EC 4.1.1.70);…
Amino sugars and nucleotide sugars	0.42944	1.54684	0.033557	0.313834	44	29	Unsaturated glucuronyl hydrolase (EC 3.2.1.-);UDP-N,N'-diacetylbacillosamine 2-epimerase (hydrolyzing) (EC 3.2.1.184);Sialic acid utilization regulator, RpiR family;UDP-N-acetyl-D-glucosamine 6-dehydrogenase (EC 1.1.1.136);Predicted sialic acid transporter;2-dehydro-3-deoxygluconokinase (EC 2.7.1.45);Putative sugar isomerase involved in processing of exogenous sialic acid;PTS system, hyaluronate-…	Unsaturated glucuronyl hydrolase (EC 3.2.1.-);UDP-N,N'-diacetylbacillosamine 2-epimerase (hydrolyzing) (EC 3.2.1.184);Sialic acid utilization regulator, RpiR family;UDP-N-acetyl-D-glucosamine 6-dehydrogenase (EC 1.1.1.136);Predicted sialic acid transporter;2-dehydro-3-deoxygluconokinase (EC 2.7.1.45);Putative sugar isomerase involved in processing of exogenous sialic acid;PTS system, hyaluronate-…
Ribosome biogenesis	0.341955	1.5088	0.00446429	0.329491	139	64	LSU ribosomal protein L33p;LSU ribosomal protein L33p, zinc-dependent;LSU ribosomal protein L3p (L3e);SSU ribosomal protein S10p (S20e);LSU ribosomal protein L21p;LSU ribosomal protein L19p;LSU ribosomal protein L5p (L11e);LSU ribosomal protein L7p/L12p (P1/P2);LSU ribosomal protein L36p;LSU ribosomal protein L36p, zinc-dependent;LSU ribosomal protein L4p (L1e);LSU ribosomal protein L32p, zinc-de…	LSU ribosomal protein L33p;LSU ribosomal protein L33p, zinc-dependent;LSU ribosomal protein L3p (L3e);SSU ribosomal protein S10p (S20e);LSU ribosomal protein L21p;LSU ribosomal protein L19p;LSU ribosomal protein L5p (L11e);LSU ribosomal protein L7p/L12p (P1/P2);LSU ribosomal protein L36p;LSU ribosomal protein L36p, zinc-dependent;LSU ribosomal protein L4p (L1e);LSU ribosomal protein L32p, zinc-de…
Cell Wall and Capsule	0.330505	1.55823	0.005	0.328211	377	97	Glycerol-3-phosphate cytidylyltransferase (EC 2.7.7.39);Capsular polysaccharide synthesis enzyme Cap8M;Capsular polysaccharide synthesis enzyme Cap5F;Sialic acid utilization regulator, RpiR family;Polysaccharide deacetylase;Teichoic acid glycosylation protein;Polymyxin resistance protein ArnC, glycosyl transferase (EC 2.4.-.-);Alpha-L-Rha alpha-1,3-L-rhamnosyltransferase (EC 2.4.1.-);Predicted si…	Glycerol-3-phosphate cytidylyltransferase (EC 2.7.7.39);Capsular polysaccharide synthesis enzyme Cap8M;Capsular polysaccharide synthesis enzyme Cap5F;Sialic acid utilization regulator, RpiR family;Polysaccharide deacetylase;Teichoic acid glycosylation protein;Polymyxin resistance protein ArnC, glycosyl transferase (EC 2.4.-.-);Alpha-L-Rha alpha-1,3-L-rhamnosyltransferase (EC 2.4.1.-);Predicted si…
Sugar alcohols	0.313243	1.44113	0.0114155	0.412317	197	81	Ethanolamine utilization protein similar to PduV;Acetaldehyde dehydrogenase (EC 1.2.1.10), ethanolamine utilization cluster;Ethanolamine two-component response regulator;Ethanolamine ammonia-lyase light chain (EC 4.3.1.7);Ethanolamine utilization protein similar to PduT;Phosphate acetyltransferase (EC 2.3.1.8);Ethanolamine utilization protein EutQ;Sorbitol dehydrogenase (EC 1.1.1.14);Ethanolamine…	Ethanolamine utilization protein similar to PduV;Acetaldehyde dehydrogenase (EC 1.2.1.10), ethanolamine utilization cluster;Ethanolamine two-component response regulator;Ethanolamine ammonia-lyase light chain (EC 4.3.1.7);Ethanolamine utilization protein similar to PduT;Phosphate acetyltransferase (EC 2.3.1.8);Ethanolamine utilization protein EutQ;Sorbitol dehydrogenase (EC 1.1.1.14);Ethanolamine…
Energy and Precursor Metabolites Generation	0.295954	1.55421	0.00249377	0.327001	438	180	2-hydroxyglutaryl-CoA dehydratase, D-component HgdB;Ethanolamine utilization protein similar to PduV;Pyruvate:ferredoxin oxidoreductase, beta subunit (EC 1.2.7.1);Triosephosphate isomerase (EC 5.3.1.1);Phosphate acetyltransferase (EC 2.3.1.8);2-oxoglutarate/2-oxoacid ferredoxin oxidoreductase, delta subunit, ferredoxin-like 4Fe-4S binding protein (EC 1.2.7.-);Phosphoglycerate kinase (EC 2.7.2.3);…	2-hydroxyglutaryl-CoA dehydratase, D-component HgdB;Ethanolamine utilization protein similar to PduV;Pyruvate:ferredoxin oxidoreductase, beta subunit (EC 1.2.7.1);Triosephosphate isomerase (EC 5.3.1.1);Phosphate acetyltransferase (EC 2.3.1.8);2-oxoglutarate/2-oxoacid ferredoxin oxidoreductase, delta subunit, ferredoxin-like 4Fe-4S binding protein (EC 1.2.7.-);Phosphoglycerate kinase (EC 2.7.2.3);…
Central Metabolism	0.286765	1.51158	0.00934579	0.331775	348	160	Ethanolamine utilization protein similar to PduV;Pyruvate:ferredoxin oxidoreductase, beta subunit (EC 1.2.7.1);Triosephosphate isomerase (EC 5.3.1.1);Phosphate acetyltransferase (EC 2.3.1.8);2-oxoglutarate/2-oxoacid ferredoxin oxidoreductase, delta subunit, ferredoxin-like 4Fe-4S binding protein (EC 1.2.7.-);Phosphoglycerate kinase (EC 2.7.2.3);Acetoin dehydrogenase E1 component beta-subunit (EC …	Ethanolamine utilization protein similar to PduV;Pyruvate:ferredoxin oxidoreductase, beta subunit (EC 1.2.7.1);Triosephosphate isomerase (EC 5.3.1.1);Phosphate acetyltransferase (EC 2.3.1.8);2-oxoglutarate/2-oxoacid ferredoxin oxidoreductase, delta subunit, ferredoxin-like 4Fe-4S binding protein (EC 1.2.7.-);Phosphoglycerate kinase (EC 2.7.2.3);Acetoin dehydrogenase E1 component beta-subunit (EC …
Protein Synthesis	0.272771	1.42971	0.0078534	0.404858	319	152	LSU ribosomal protein L33p;Signal recognition particle protein Ffh;Seryl-tRNA synthetase (EC 6.1.1.11);LSU ribosomal protein L33p, zinc-dependent;Arginyl-tRNA synthetase (EC 6.1.1.19);Glutaminyl-tRNA synthetase (EC 6.1.1.18);LSU ribosomal protein L3p (L3e);SSU ribosomal protein S10p (S20e);LSU ribosomal protein L21p;LSU ribosomal protein L19p;Translation initiation factor 3;LSU ribosomal protein …	LSU ribosomal protein L33p;Signal recognition particle protein Ffh;Seryl-tRNA synthetase (EC 6.1.1.11);LSU ribosomal protein L33p, zinc-dependent;Arginyl-tRNA synthetase (EC 6.1.1.19);Glutaminyl-tRNA synthetase (EC 6.1.1.18);LSU ribosomal protein L3p (L3e);SSU ribosomal protein S10p (S20e);LSU ribosomal protein L21p;LSU ribosomal protein L19p;Translation initiation factor 3;LSU ribosomal protein …
Cell Envelope, Capsule and Slime layer	-0.302079	-1.41986	0.0201681	0.375635	332	101	Phosphopantetheine adenylyltransferase (EC 2.7.7.3);Colanic acid biosynthesis glycosyl transferase WcaC;Threonyl-tRNA synthetase (EC 6.1.1.3);dTDP-4-dehydrorhamnose reductase (EC 1.1.1.133);Glucose-1-phosphate cytidylyltransferase (EC 2.7.7.33);Polysaccharide pyruvyl transferase CsaB;Glucose-1-phosphate thymidylyltransferase (EC 2.7.7.24);UDP-N-acetylglucosamine 2-epimerase (EC 5.1.3.14);Phosphom…	Acyl carrier protein;CDP-diacylglycerol--glycerol-3-phosphate 3-phosphatidyltransferase (EC 2.7.8.5);SSU ribosomal protein S21p;ADP-heptose--lipooligosaccharide heptosyltransferase II;DTDP-glucose 4,6-dehydratase (EC 4.2.1.46);RNA polymerase sigma factor RpoD;Lipopolysaccharide core heptosyltransferase I;Tol-Pal system beta propeller repeat protein TolB;UDP-glucose:(glucosyl)lipopolysaccharide al…
Tetrapyrroles	-0.340054	-1.42269	0.0375671	0.376972	271	56	Cysteine desulfurase (EC 2.8.1.7);ChlD component of cobalt chelatase involved in B12 biosynthesis;ChlI component of cobalt chelatase involved in B12 biosynthesis;ATP:Cob(I)alamin adenosyltransferase (EC 2.5.1.17), ethanolamine utilization;Glutamate-1-semialdehyde aminotransferase (EC 5.4.3.8);Cobalt-precorrin-8 methylmutase (EC 5.4.99.60);transmembrane protein, distant homology with ydbS;Hypothet…	Cob(I)alamin adenosyltransferase (EC 2.5.1.17);Cobalamine-related hypothetical metal-binding protein CrdX;Cob(II)alamin reductase;Cobalt-precorrin-2 C(20)-methyltransferase (EC 2.1.1.151);Sirohydrochlorin ferrochelatase activity of CysG (EC 4.99.1.4);Precorrin-2 oxidase (EC 1.3.1.76);Protoporphyrinogen IX oxidase, oxygen-independent, HemG;Outer membrane vitamin B12 receptor BtuB;Glutamyl-tRNA red…
Stress Response	-0.393796	-1.516	0.0320285	0.312865	145	41	Oleate hydratase (EC 4.2.1.53);Uncharacterized GST-like protein yghU associated with glutathionylspermidine synthetase/amidase;16S rRNA (uracil(1498)-N(3))-methyltransferase (EC 2.1.1.193);N-methylhydantoinase B (EC 3.5.2.14);Repair of Iron Centers di-iron protein;N-methylhydantoinase A (EC 3.5.2.14);Lyzozyme M1 (1,4-beta-N-acetylmuramidase) (EC 3.2.1.17);Psp operon transcriptional activator;Univ…	Hydroxyacylglutathione hydrolase (EC 3.1.2.6);Putative pre-16S rRNA nuclease YqgF;Glutamate--cysteine ligase (EC 6.3.2.2);Lactoylglutathione lyase (EC 4.4.1.5);Nickel/cobalt efflux transporter RcnA;Glutathione S-transferase, omega (EC 2.5.1.18);Universal stress protein B;Glutathione reductase (EC 1.8.1.7);Universal stress protein E;Glutaredoxin-like protein NrdH, required for reduction of Ribonuc…
Gram-Negative (Diderm) cell wall components	-0.405542	-1.70354	0.0017452	0.182487	136	64	Phosphopantetheine adenylyltransferase (EC 2.7.7.3);Glucose-1-phosphate thymidylyltransferase (EC 2.7.7.24);UDP-N-acetylglucosamine 2-epimerase (EC 5.1.3.14);Tol biopolymer transport system, TolR protein;3-deoxy-manno-octulosonate cytidylyltransferase (EC 2.7.7.38);Acyl-ACP:glycerol-3-phosphate O-acyltransferase (EC 2.3.1.n5);2-Keto-3-deoxy-D-manno-octulosonate-8-phosphate synthase (EC 2.5.1.55);…	Lipid A biosynthesis lauroyl acyltransferase (EC 2.3.1.241);Tol-Pal system peptidoglycan-associated lipoprotein PAL;Putative ECA polymerase WzyE;Lipopolysaccharide ABC transporter, ATP-binding protein LptB;Outer membrane porin OmpC;D-arabinose-5-phosphate isomerase (EC 5.3.1.13);Lipid A export permease/ATP-binding protein MsbA;Lipid-A-disaccharide synthase (EC 2.4.1.182);UDP-N-acetyl-D-mannosamin…
Secondary Metabolism	-0.423343	-1.70945	0	0.229553	380	52	4Fe-4S ferredoxin, iron-sulfur binding;Phosphoribosylanthranilate isomerase (EC 5.3.1.24);Anthranilate phosphoribosyltransferase (EC 2.4.2.18);Glutaconate CoA-transferase subunit A (EC 2.8.3.12);3-dehydroquinate dehydratase II (EC 4.2.1.10);2,4-dihydroxyhept-2-ene-1,7-dioic acid aldolase (EC 4.1.2.52);3-dehydroquinate synthase (EC 4.2.3.4);DedA protein;Amidophosphoribosyltransferase (EC 2.4.2.14)…	Probable 3-phenylpropionic acid transporter;Conserved uncharacterized protein CreA;tRNA pseudouridine(38-40) synthase (EC 5.4.99.12);Tryptophan synthase beta chain (EC 4.2.1.20);Acetaldehyde dehydrogenase, acetylating, (EC 1.2.1.10) in gene cluster for degradation of phenols, cresols, catechol;3-phenylpropionate dioxygenase ferredoxin--NAD(+) reductase component (EC 1.18.1.3);Acetyl-coenzyme A ca…
Motility and Chemotaxis	-0.475115	-1.94702	0	0.122985	130	51	Chemotaxis protein methyltransferase CheR (EC 2.1.1.80);Regulator of sigma S factor FliZ;Flagellar biosynthesis protein FliR;Flagellar regulator flk;Maltose/maltodextrin ABC transporter, substrate binding periplasmic protein MalE;Chemotaxis regulator - transmits chemoreceptor signals to flagelllar motor components CheY;Flagellar cap protein FliD;Chemotaxis protein CheD;Flagellar L-ring protein Fl…	Flagellar basal-body rod modification protein FlgD;Negative regulator of flagellin synthesis FlgM (anti-sigma28);Flagellin protein FlaA;Rrf2 family transcriptional regulator;Methyl-accepting chemotaxis protein IV (dipeptide chemoreceptor protein);Aerotaxis sensor receptor protein;Flagellar hook protein FlgE;Flagellar hook-basal body complex protein FliE;Flagellar biosynthesis protein FliQ;Flagell…
Flagellum	-0.485792	-1.81545	0.00527241	0.17386	77	34	Regulator of sigma S factor FliZ;Flagellar biosynthesis protein FliR;Flagellar regulator flk;Flagellar cap protein FliD;Flagellar L-ring protein FlgH;Flagellar M-ring protein FliF;Flagellar basal body-associated protein FliL;RNA polymerase sigma-54 factor RpoN;Flagellar basal-body rod protein FlgC;Flagellar motor rotation protein MotB;Flagellar transcriptional activator FlhC;Flagellar biosynthesi…	Flagellar P-ring protein FlgI;RNA polymerase sigma factor RpoD;Flagellar basal-body rod modification protein FlgD;Negative regulator of flagellin synthesis FlgM (anti-sigma28);Flagellin protein FlaA;Flagellar hook protein FlgE;Flagellar hook-basal body complex protein FliE;Flagellar biosynthesis protein FliQ;Flagellar motor rotation protein MotA;RNA polymerase sigma factor for flagellar operon;Fl…
Multidrug efflux systems	-0.495921	-1.60511	0.0223464	0.209163	126	19	Heterodimeric efflux ABC transporter, multidrug resistance => LmrD subunit of LmrCD;Multidrug efflux system AcrEF-TolC, membrane fusion component AcrE;Uncharacterized transporter MdtD of major facilitator superfamily (MFS);Multidrug efflux system EmrAB-OMF, inner-membrane proton/drug antiporter EmrB (MFS type);Multidrug efflux system MdtABC-TolC, inner-membrane proton/drug antiporter MdtC (RND ty…	Multidrug efflux system MdtABC-TolC, inner-membrane proton/drug antiporter MdtC (RND type);Aminoglycosides efflux system AcrAD-TolC, inner-membrane proton/drug antiporter AcrD (RND type);Multidrug efflux system MdtEF-TolC, membrane fusion component MdtE;Outer membrane channel TolC (OpmH);Multidrug efflux system MdtEF-TolC, inner-membrane proton/drug antiporter MdtF (RND type);Small multidrug resi…
Metabolism of Aromatic Compounds	-0.510684	-1.74288	0.00374532	0.18669	145	24	4Fe-4S ferredoxin, iron-sulfur binding;Glutaconate CoA-transferase subunit A (EC 2.8.3.12);2,4-dihydroxyhept-2-ene-1,7-dioic acid aldolase (EC 4.1.2.52);Glutaconate CoA-transferase subunit B (EC 2.8.3.12);Phenylacetate-coenzyme A ligase (EC 6.2.1.30);4-hydroxy-2-oxovalerate aldolase (EC 4.1.3.39);3-hydroxyadipyl-CoA dehydrogenase;2-keto-4-pentenoate hydratase (EC 4.2.1.80);3-oxo-5,6-dehydrosubery…	Acetaldehyde dehydrogenase, acetylating, (EC 1.2.1.10) in gene cluster for degradation of phenols, cresols, catechol;2-hydroxyhepta-2,4-diene-1,7-dioate isomerase (EC 5.3.3.-);4-hydroxyphenylacetate 3-monooxygenase, reductase component (EC 1.6.8.-);5-carboxymethyl-2-oxo-hex-3- ene-1,7-dioate decarboxylase (EC 4.1.1.68);4-hydroxyphenylacetate 3-monooxygenase (EC 1.14.14.9);3,4-dihydroxyphenylaceta…
Bacterial Chemotaxis	-0.519291	-1.57835	0.0309654	0.240891	22	17	Chemotaxis protein methyltransferase CheR (EC 2.1.1.80);Maltose/maltodextrin ABC transporter, substrate binding periplasmic protein MalE;Chemotaxis regulator - transmits chemoreceptor signals to flagelllar motor components CheY;Chemotaxis protein CheD;Chemotaxis response - phosphatase CheZ;Methyl-accepting chemotaxis protein I (serine chemoreceptor protein);Methyl-accepting chemotaxis protein IV …	Methyl-accepting chemotaxis protein IV (dipeptide chemoreceptor protein);Aerotaxis sensor receptor protein;Chemotaxis protein CheC -- inhibitor of MCP methylation;Flagellar motor switch protein FliM;Positive regulator of CheA protein activity (CheW);Methyl-accepting chemotaxis protein II (aspartate chemoreceptor protein);Dipeptide-binding ABC transporter, periplasmic substrate-binding component (…
Flagellar motility in Prokaryota	-0.536997	-1.9112	0.00185874	0.0990959	86	31	Flagellar biosynthesis protein FliR;Chemotaxis regulator - transmits chemoreceptor signals to flagelllar motor components CheY;Flagellar L-ring protein FlgH;Flagellar M-ring protein FliF;RNA polymerase sigma-54 factor RpoN;Flagellar basal-body rod protein FlgC;Flagellar motor rotation protein MotB;Flagellar transcriptional activator FlhC;Flagellar biosynthesis protein FliT;Flagellar biosynthesis …	Flagellar P-ring protein FlgI;RNA polymerase sigma factor RpoD;Flagellar basal-body rod modification protein FlgD;Flagellin protein FlaA;Rrf2 family transcriptional regulator;Flagellar hook protein FlgE;Flagellar hook-basal body complex protein FliE;Flagellar biosynthesis protein FliQ;Flagellar motor rotation protein MotA;RNA polymerase sigma factor for flagellar operon;Flagellar motor switch pro…
Cobalamin synthesis	-0.545649	-1.7461	0.00511073	0.204891	41	21	Cobalt-precorrin-8 methylmutase (EC 5.4.99.60);Alpha-ribazole-5'-phosphate phosphatase (EC 3.1.3.73);Adenosylcobinamide-phosphate synthase (EC 6.3.1.10);Cobalt-precorrin-4 C(11)-methyltransferase (EC 2.1.1.271);Adenosylcobinamide-phosphate guanylyltransferase (EC 2.7.7.62);Cobalt-precorrin 5A hydrolase (EC 3.7.1.12);L-threonine 3-O-phosphate decarboxylase (EC 4.1.1.81);Adenosylcobinamide kinase (…	Cobalt-precorrin-3 C(17)-methyltransferase (EC 2.1.1.272);Cobyric acid synthase (EC 6.3.5.10);Cobyrinic acid a,c-diamide synthetase (EC 6.3.5.11);Cobalamin synthase (EC 2.7.8.26);Cob(I)alamin adenosyltransferase (EC 2.5.1.17), clustered with cobalamin synthesis;Nicotinate-nucleotide--dimethylbenzimidazole phosphoribosyltransferase (EC 2.4.2.21);Cobalt-precorrin-7 (C5)-methyltransferase (EC 2.1.1.…
Flagellar motility	-0.549369	-1.61084	0.019685	0.208699	25	15	Flagellar biosynthesis protein FliR;Chemotaxis regulator - transmits chemoreceptor signals to flagelllar motor components CheY;Flagellar L-ring protein FlgH;RNA polymerase sigma-54 factor RpoN;Flagellar motor rotation protein MotB;Flagellar basal-body rod modification protein FlgD;Rrf2 family transcriptional regulator;Flagellar motor rotation protein MotA;RNA polymerase sigma factor for flagellar…	Flagellar basal-body rod modification protein FlgD;Rrf2 family transcriptional regulator;Flagellar motor rotation protein MotA;RNA polymerase sigma factor for flagellar operon;Flagellar motor switch protein FliM;Flagellar biosynthesis protein FlhB;Flagellar motor switch protein FliN;Flagellar biosynthesis protein FlhA;Flagellum-specific ATP synthase FliI;Chemotaxis protein CheV (EC 2.7.3.-)
Metal chelatases	-0.566363	-1.56419	0.0469314	0.250394	27	11	Uroporphyrinogen III decarboxylase (EC 4.1.1.37);Porphobilinogen synthase (EC 4.2.1.24);Ferrochelatase, protoheme ferro-lyase (EC 4.99.1.1);Sirohydrochlorin ferrochelatase activity of CbiK (EC 4.99.1.4);Sirohydrochlorin cobaltochelatase CbiK (EC 4.99.1.3);Sirohydrochlorin ferrochelatase activity of CysG (EC 4.99.1.4);Precorrin-2 oxidase (EC 1.3.1.76);Protoporphyrinogen IX oxidase, oxygen-independ…	Porphobilinogen synthase (EC 4.2.1.24);Ferrochelatase, protoheme ferro-lyase (EC 4.99.1.1);Sirohydrochlorin ferrochelatase activity of CbiK (EC 4.99.1.4);Sirohydrochlorin cobaltochelatase CbiK (EC 4.99.1.3);Sirohydrochlorin ferrochelatase activity of CysG (EC 4.99.1.4);Precorrin-2 oxidase (EC 1.3.1.76);Protoporphyrinogen IX oxidase, oxygen-independent, HemG;Porphobilinogen deaminase (EC 2.5.1.61)…
Potassium homeostasis	-0.568193	-1.56172	0.0291829	0.246206	34	12	Large-conductance mechanosensitive channel;Glutathione-regulated potassium-efflux system protein KefC;Trk system potassium uptake protein TrkA;Potassium efflux system KefA protein;Osmosensitive K+ channel histidine kinase KdpD (EC 2.7.3.-);Kup system potassium uptake protein;FKBP-type peptidyl-prolyl cis-trans isomerase SlyD (EC 5.2.1.8);Potassium-transporting ATPase C chain (EC 3.6.3.12) (TC 3.A…	Potassium-transporting ATPase C chain (EC 3.6.3.12) (TC 3.A.3.7.1);Glutathione-regulated potassium-efflux system ancillary protein KefF;Glutathione-regulated potassium-efflux system ancillary protein KefG;Potassium-transporting ATPase A chain (EC 3.6.3.12) (TC 3.A.3.7.1);Potassium-transporting ATPase B chain (EC 3.6.3.12) (TC 3.A.3.7.1)
Heme Biosynthesis: protoporphyrin-, coproporphyrin- and siroheme-dependent pathways	-0.587524	-1.66856	0.0175747	0.178154	39	14	Uroporphyrinogen III decarboxylase (EC 4.1.1.37);Glutamyl-tRNA synthetase (EC 6.1.1.17);Porphobilinogen synthase (EC 4.2.1.24);Ferrochelatase, protoheme ferro-lyase (EC 4.99.1.1);Glutamate-1-semialdehyde 2,1-aminomutase (EC 5.4.3.8);Sirohydrochlorin ferrochelatase activity of CbiK (EC 4.99.1.4);Sirohydrochlorin ferrochelatase activity of CysG (EC 4.99.1.4);Precorrin-2 oxidase (EC 1.3.1.76);Protop…	Sirohydrochlorin ferrochelatase activity of CysG (EC 4.99.1.4);Precorrin-2 oxidase (EC 1.3.1.76);Protoporphyrinogen IX oxidase, oxygen-independent, HemG;Glutamyl-tRNA reductase (EC 1.2.1.70);Coproporphyrinogen III oxidase, oxygen-independent (EC 1.3.99.22);Porphobilinogen deaminase (EC 2.5.1.61);Uroporphyrinogen-III synthase (EC 4.2.1.75);Uroporphyrinogen-III methyltransferase (EC 2.1.1.107)
Heme and Siroheme Biosynthesis	-0.594955	-1.61211	0.0360531	0.215541	28	11	Glutamate-1-semialdehyde aminotransferase (EC 5.4.3.8);Uroporphyrinogen III decarboxylase (EC 4.1.1.37);Glutamyl-tRNA synthetase (EC 6.1.1.17);Porphobilinogen synthase (EC 4.2.1.24);Ferrochelatase, protoheme ferro-lyase (EC 4.99.1.1);Precorrin-2 oxidase (EC 1.3.1.76);Glutamyl-tRNA reductase (EC 1.2.1.70);Coproporphyrinogen III oxidase, oxygen-independent (EC 1.3.99.22);Porphobilinogen deaminase (…	Coproporphyrinogen III oxidase, oxygen-independent (EC 1.3.99.22);Porphobilinogen deaminase (EC 2.5.1.61);Uroporphyrinogen-III synthase (EC 4.2.1.75);Uroporphyrinogen-III methyltransferase (EC 2.1.1.107)
Potassium metabolism	-0.599716	-1.69995	0.0162162	0.173078	47	13	Large-conductance mechanosensitive channel;Glutathione-regulated potassium-efflux system protein KefC;Trk system potassium uptake protein TrkA;Potassium efflux system KefA protein;Osmosensitive K+ channel histidine kinase KdpD (EC 2.7.3.-);Kup system potassium uptake protein;FKBP-type peptidyl-prolyl cis-trans isomerase SlyD (EC 5.2.1.8);Potassium-transporting ATPase C chain (EC 3.6.3.12) (TC 3.A…	Potassium-transporting ATPase C chain (EC 3.6.3.12) (TC 3.A.3.7.1);Glutathione-regulated potassium-efflux system ancillary protein KefF;Glutathione-regulated potassium-efflux system ancillary protein KefG;Glutathione-regulated potassium-efflux system protein KefB;Potassium-transporting ATPase A chain (EC 3.6.3.12) (TC 3.A.3.7.1);Potassium-transporting ATPase B chain (EC 3.6.3.12) (TC 3.A.3.7.1)
Cobalamin synthesis, Precorin-2 to Cob(II)yrinate a,c diamide, anaerobic	-0.601907	-1.6163	0.038961	0.226968	14	10	Cobalt-precorrin-8 methylmutase (EC 5.4.99.60);Cobalt-precorrin-4 C(11)-methyltransferase (EC 2.1.1.271);Cobalt-precorrin 5A hydrolase (EC 3.7.1.12);Sirohydrochlorin cobaltochelatase CbiK (EC 4.99.1.3);Cobalt-precorrin-2 C(20)-methyltransferase (EC 2.1.1.151);Cobalt-precorrin-3 C(17)-methyltransferase (EC 2.1.1.272);Cobyrinic acid a,c-diamide synthetase (EC 6.3.5.11);Cobalt-precorrin-7 (C5)-methy…	Cobalt-precorrin-3 C(17)-methyltransferase (EC 2.1.1.272);Cobyrinic acid a,c-diamide synthetase (EC 6.3.5.11);Cobalt-precorrin-7 (C5)-methyltransferase (EC 2.1.1.289);Cobalt-precorrin-5B (C1)-methyltransferase (EC 2.1.1.195);Cobalt-precorrin-6A reductase (EC 1.3.1.106)
Metabolism of central aromatic intermediates	-0.606955	-1.70836	0.0109091	0.208544	70	13	Succinyl-CoA:3-ketoacid-coenzyme A transferase subunit A (EC 2.8.3.5);Fumarylacetoacetate hydrolase family protein;4-carboxymuconolactone decarboxylase (EC 4.1.1.44);Transcriptional activator of 4-hydroxyphenylacetate 3-monooxygenase operon, XylS/AraC family;5-carboxymethyl-2-hydroxymuconate semialdehyde dehydrogenase (EC 1.2.1.60);Beta-ketoadipate enol-lactone hydrolase (EC 3.1.1.24);Acetaldehyd…	Beta-ketoadipate enol-lactone hydrolase (EC 3.1.1.24);Acetaldehyde dehydrogenase, acetylating, (EC 1.2.1.10) in gene cluster for degradation of phenols, cresols, catechol;Transcriptional regulator, IclR family;2-hydroxyhepta-2,4-diene-1,7-dioate isomerase (EC 5.3.3.-);4-hydroxyphenylacetate 3-monooxygenase, reductase component (EC 1.6.8.-);5-carboxymethyl-2-oxo-hex-3- ene-1,7-dioate decarboxylase…
Biotin synthesis cluster	-0.61508	-1.64977	0.0233393	0.187994	24	11	ATPase component BioM of energizing module of biotin ECF transporter;Substrate-specific component BioY of biotin ECF transporter;Biotin synthase (EC 2.8.1.6);Adenosylmethionine-8-amino-7-oxononanoate aminotransferase (EC 2.6.1.62);Pimeloyl-[acyl-carrier protein] methyl ester esterase BioH (EC 3.1.1.85);Malonyl-[acyl-carrier protein] O-methyltransferase (EC 2.1.1.197);tRNA (cytidine(34)-2'-O)-meth…	8-amino-7-oxononanoate synthase (EC 2.3.1.47);Biotin operon repressor;Biotin--protein ligase (EC 6.3.4.9)(EC 6.3.4.10)(EC 6.3.4.11)(EC 6.3.4.15)
Protein secretion system, Type VI	-0.615785	-1.70684	0.0111111	0.192401	39	12	T6SS component TssG (ImpH/VasB);T6SS component TssA (ImpA);T6SS PAAR-repeat protein;T6SS component TssM (IcmF/VasK);Type VI secretion-related protein VasL;VgrG protein;T6SS component Hcp;T6SS component TssC (ImpC/VipB);T6SS outer membrane component TssL (ImpK/VasF);T6SS component TssF (ImpG/VasA);T6SS component TssK (ImpJ/VasE);T6SS component TssB (ImpB/VipA)	T6SS PAAR-repeat protein;T6SS component TssM (IcmF/VasK);Type VI secretion-related protein VasL;VgrG protein;T6SS component Hcp;T6SS component TssC (ImpC/VipB);T6SS outer membrane component TssL (ImpK/VasF);T6SS component TssF (ImpG/VasA);T6SS component TssK (ImpJ/VasE);T6SS component TssB (ImpB/VipA)
Type VI secretion system	-0.615785	-1.6928	0.0105263	0.160913	39	12	T6SS component TssG (ImpH/VasB);T6SS component TssA (ImpA);T6SS PAAR-repeat protein;T6SS component TssM (IcmF/VasK);Type VI secretion-related protein VasL;VgrG protein;T6SS component Hcp;T6SS component TssC (ImpC/VipB);T6SS outer membrane component TssL (ImpK/VasF);T6SS component TssF (ImpG/VasA);T6SS component TssK (ImpJ/VasE);T6SS component TssB (ImpB/VipA)	T6SS PAAR-repeat protein;T6SS component TssM (IcmF/VasK);Type VI secretion-related protein VasL;VgrG protein;T6SS component Hcp;T6SS component TssC (ImpC/VipB);T6SS outer membrane component TssL (ImpK/VasF);T6SS component TssF (ImpG/VasA);T6SS component TssK (ImpJ/VasE);T6SS component TssB (ImpB/VipA)
Aromatic amino acid degradation	-0.617372	-1.56478	0.0392857	0.257947	29	9	Predicted 2-keto-4-pentenoate hydratase/2-oxohepta-3-ene-1,7-dioic acid hydratase;Tryptophanase (EC 4.1.99.1);Aromatic amino acid transport protein AroP;5-carboxymethyl-2-hydroxymuconate semialdehyde dehydrogenase (EC 1.2.1.60);Phenylalanine-specific permease;2-hydroxyhepta-2,4-diene-1,7-dioate isomerase (EC 5.3.3.-);5-carboxymethyl-2-oxo-hex-3- ene-1,7-dioate decarboxylase (EC 4.1.1.68);3,4-dihy…	Phenylalanine-specific permease;2-hydroxyhepta-2,4-diene-1,7-dioate isomerase (EC 5.3.3.-);5-carboxymethyl-2-oxo-hex-3- ene-1,7-dioate decarboxylase (EC 4.1.1.68);3,4-dihydroxyphenylacetate 2,3-dioxygenase (EC 1.13.11.15);2-oxo-hepta-3-ene-1,7-dioic acid hydratase (EC 4.2.-.-)
Ribosomally-synthesized post-translationally modified peptides (RiPPs)	-0.625034	-1.65982	0.0148148	0.180742	52	11	DedA protein;Amidophosphoribosyltransferase (EC 2.4.2.14);Colicin V production protein;Sensory histidine kinase CreC of two-component signal transduction system CreBC;Inner membrane protein CreD;Conserved uncharacterized protein CreA;tRNA pseudouridine(38-40) synthase (EC 5.4.99.12);Folylpolyglutamate synthase (EC 6.3.2.17);Dihydrofolate synthase (EC 6.3.2.12);Acetyl-coenzyme A carboxyl transfera…	Conserved uncharacterized protein CreA;tRNA pseudouridine(38-40) synthase (EC 5.4.99.12);Folylpolyglutamate synthase (EC 6.3.2.17);Dihydrofolate synthase (EC 6.3.2.12);Acetyl-coenzyme A carboxyl transferase beta chain (EC 6.4.1.2);Response regulator CreB of two-component signal transduction system CreBC
Outer membrane	-0.648942	-1.49771	0.0469043	0.335864	14	7	Outer membrane protein assembly factor YaeT;Outer membrane protein A precursor;Outer membrane porin OmpF;Outer membrane porin OmpC;Outer membrane porin OmpD;Protease VII (Omptin) precursor (EC 3.4.23.49);Periplasmic chaperone of outer membrane proteins Skp	Outer membrane porin OmpC;Outer membrane porin OmpD;Protease VII (Omptin) precursor (EC 3.4.23.49);Periplasmic chaperone of outer membrane proteins Skp
Putrescine utilization	-0.656137	-1.50961	0.0492091	0.318106	14	7	Putrescine transport ATP-binding protein PotG (TC 3.A.1.11.2);Gamma-aminobutyrate:alpha-ketoglutarate aminotransferase (EC 2.6.1.19);Putrescine importer;Putrescine transport system permease protein PotI (TC 3.A.1.11.2);Putrescine ABC transporter putrescine-binding protein PotF (TC 3.A.1.11.2);Putrescine utilization regulator;Gamma-glutamyl-putrescine oxidase (EC1.4.3.-)	Putrescine transport system permease protein PotI (TC 3.A.1.11.2);Putrescine ABC transporter putrescine-binding protein PotF (TC 3.A.1.11.2);Putrescine utilization regulator;Gamma-glutamyl-putrescine oxidase (EC1.4.3.-)
Orphan regulatory proteins	-0.679361	-1.61275	0.0369686	0.223851	30	7	Putative two-component system response regulator YedW;Sensory histidine kinase QseC;Two-component system response regulator QseB;Copper-sensing two-component system response regulator CpxR;Glycine cleavage system transcriptional antiactivator GcvR;Copper sensory histidine kinase CpxA;Copper-sensing two-component system response regulator CusR	Sensory histidine kinase QseC;Two-component system response regulator QseB;Copper-sensing two-component system response regulator CpxR;Glycine cleavage system transcriptional antiactivator GcvR;Copper sensory histidine kinase CpxA;Copper-sensing two-component system response regulator CusR
Carnitine operon	-0.683172	-1.67124	0.00729927	0.185418	9	8	Crotonobetainyl-CoA:carnitine CoA-transferase (EC 2.8.3.21);MaoC-like dehydratase clustered with carnitine metabolism genes;Carnitinyl-CoA dehydratase (EC 4.2.1.149);L-carnitine/gamma-butyrobetaine antiporter;Carnitine operon protein CaiE;Crotonobetainyl-CoA dehydrogenase (EC 1.3.99.-);Crotonobetaine--CoA ligase;Carnitine--CoA ligase	Carnitine operon protein CaiE;Crotonobetainyl-CoA dehydrogenase (EC 1.3.99.-);Crotonobetaine--CoA ligase;Carnitine--CoA ligase
Phenylacetyl-CoA catabolic pathway (core)	-0.689744	-1.52817	0.0314815	0.305508	21	6	Phenylacetate-coenzyme A ligase (EC 6.2.1.30);3-hydroxyadipyl-CoA dehydrogenase;3-oxo-5,6-dehydrosuberyl-CoA thiolase (EC 2.3.1.223);3-oxoadipyl-CoA thiolase (EC 2.3.1.174);2-oxepin-2(3H)-ylideneacetyl-CoA hydrolase (EC 3.3.2.12);3-oxo-5,6-dehydrosuberyl-CoA semialdehyde dehydrogenase (EC 1.2.1.91)	2-oxepin-2(3H)-ylideneacetyl-CoA hydrolase (EC 3.3.2.12);3-oxo-5,6-dehydrosuberyl-CoA semialdehyde dehydrogenase (EC 1.2.1.91)
Homoprotocatechuate degradative cluster	-0.715294	-1.7916	0.0056926	0.179257	16	9	2,4-dihydroxyhept-2-ene-1,7-dioic acid aldolase (EC 4.1.2.52);Transcriptional activator of 4-hydroxyphenylacetate 3-monooxygenase operon, XylS/AraC family;5-carboxymethyl-2-hydroxymuconate semialdehyde dehydrogenase (EC 1.2.1.60);2-hydroxyhepta-2,4-diene-1,7-dioate isomerase (EC 5.3.3.-);4-hydroxyphenylacetate 3-monooxygenase, reductase component (EC 1.6.8.-);5-carboxymethyl-2-oxo-hex-3- ene-1,7-…	2-hydroxyhepta-2,4-diene-1,7-dioate isomerase (EC 5.3.3.-);4-hydroxyphenylacetate 3-monooxygenase, reductase component (EC 1.6.8.-);5-carboxymethyl-2-oxo-hex-3- ene-1,7-dioate decarboxylase (EC 4.1.1.68);4-hydroxyphenylacetate 3-monooxygenase (EC 1.14.14.9);3,4-dihydroxyphenylacetate 2,3-dioxygenase (EC 1.13.11.15);2-oxo-hepta-3-ene-1,7-dioic acid hydratase (EC 4.2.-.-)
4-Hydroxyphenylacetic acid catabolic pathway	-0.746213	-1.75797	0.00749064	0.208367	12	7	Transcriptional activator of 4-hydroxyphenylacetate 3-monooxygenase operon, XylS/AraC family;5-carboxymethyl-2-hydroxymuconate semialdehyde dehydrogenase (EC 1.2.1.60);2-hydroxyhepta-2,4-diene-1,7-dioate isomerase (EC 5.3.3.-);4-hydroxyphenylacetate 3-monooxygenase, reductase component (EC 1.6.8.-);5-carboxymethyl-2-oxo-hex-3- ene-1,7-dioate decarboxylase (EC 4.1.1.68);3,4-dihydroxyphenylacetate …	2-hydroxyhepta-2,4-diene-1,7-dioate isomerase (EC 5.3.3.-);4-hydroxyphenylacetate 3-monooxygenase, reductase component (EC 1.6.8.-);5-carboxymethyl-2-oxo-hex-3- ene-1,7-dioate decarboxylase (EC 4.1.1.68);3,4-dihydroxyphenylacetate 2,3-dioxygenase (EC 1.13.11.15);2-oxo-hepta-3-ene-1,7-dioic acid hydratase (EC 4.2.-.-)
Polymyxin resistance	-0.748326	-1.5852	0.0184162	0.235693	9	5	Undecaprenyl-phosphate 4-deoxy-4-formamido-L-arabinose transferase (EC 2.4.2.53);Undecaprenyl phosphate-aminoarabinose flippase subunit ArnE;4-deoxy-4-formamido-L-arabinose-phosphoundecaprenol deformylase ArnD (EC 3.5.1.n3);UDP-4-amino-4-deoxy-L-arabinose formyltransferase (EC 2.1.2.13);UDP-glucuronic acid oxidase (UDP-4-keto-hexauronic acid decarboxylating) (EC 1.1.1.305)	4-deoxy-4-formamido-L-arabinose-phosphoundecaprenol deformylase ArnD (EC 3.5.1.n3);UDP-4-amino-4-deoxy-L-arabinose formyltransferase (EC 2.1.2.13);UDP-glucuronic acid oxidase (UDP-4-keto-hexauronic acid decarboxylating) (EC 1.1.1.305)
V-Type ATP synthase	-0.7673	-1.86708	0.00556586	0.115907	11	8	V-type ATP synthase subunit F (EC 3.6.3.14);V-type ATP synthase subunit B (EC 3.6.3.14);V-type ATP synthase subunit D (EC 3.6.3.14);V-type ATP synthase subunit I (EC 3.6.3.14);V-type ATP synthase subunit C (EC 3.6.3.14);V-type ATP synthase subunit E (EC 3.6.3.14);V-type ATP synthase subunit A (EC 3.6.3.14);V-type ATP synthase subunit K (EC 3.6.3.14)	V-type ATP synthase subunit D (EC 3.6.3.14);V-type ATP synthase subunit I (EC 3.6.3.14);V-type ATP synthase subunit C (EC 3.6.3.14);V-type ATP synthase subunit E (EC 3.6.3.14);V-type ATP synthase subunit A (EC 3.6.3.14);V-type ATP synthase subunit K (EC 3.6.3.14)
Mechanisms of PAS resistance	-0.803456	-1.64948	0.00736648	0.178859	8	5	Dihydrofolate reductase (EC 1.5.1.3);Dihydropteroate synthase (EC 2.5.1.15);Thymidylate synthase ThyX (EC 2.1.1.148);Dihydrofolate synthase (EC 6.3.2.12);Thymidylate synthase (EC 2.1.1.45)	Dihydropteroate synthase (EC 2.5.1.15);Thymidylate synthase ThyX (EC 2.1.1.148);Dihydrofolate synthase (EC 6.3.2.12);Thymidylate synthase (EC 2.1.1.45)
Allantoin Utilization	-0.814564	-1.69452	0.0120724	0.169373	11	5	2-hydroxy-3-oxopropionate reductase (EC 1.1.1.60);Glyoxylate carboligase (EC 4.1.1.47);Ureidoglycolate dehydrogenase (EC 1.1.1.154);Allantoinase (EC 3.5.2.5);Glycerate kinase (EC 2.7.1.31)	Allantoinase (EC 3.5.2.5);Glycerate kinase (EC 2.7.1.31)

## Sheet: Table 5
Term	es	nes	pval	fdr	geneset_size	matched_size	genes	ledge_genes
Metal chelatases	0.746738	2.02062	0	0.133795	27	8	Porphobilinogen synthase (EC 4.2.1.24);Porphobilinogen deaminase (EC 2.5.1.61);Uroporphyrinogen-III synthase (EC 4.2.1.75);Uroporphyrinogen-III methyltransferase (EC 2.1.1.107);Sirohydrochlorin ferrochelatase activity of CysG (EC 4.99.1.4);Precorrin-2 oxidase (EC 1.3.1.76);Sirohydrochlorin cobaltochelatase CbiK (EC 4.99.1.3);Sirohydrochlorin ferrochelatase activity of CbiK (EC 4.99.1.4)	Porphobilinogen synthase (EC 4.2.1.24);Porphobilinogen deaminase (EC 2.5.1.61);Uroporphyrinogen-III synthase (EC 4.2.1.75);Uroporphyrinogen-III methyltransferase (EC 2.1.1.107)
Fermentations: Lactate	0.710034	1.91429	0.0184049	0.090131	10	8	Xylulose-5-phosphate phosphoketolase (EC 4.1.2.9);Fructose-6-phosphate phosphoketolase (EC 4.1.2.22);L-lactate dehydrogenase (EC 1.1.1.27);Phosphate acetyltransferase (EC 2.3.1.8);Acetaldehyde dehydrogenase (EC 1.2.1.10);Acetate kinase (EC 2.7.2.1);D-lactate dehydrogenase (EC 1.1.1.28);L-lactate dehydrogenase	Xylulose-5-phosphate phosphoketolase (EC 4.1.2.9);Fructose-6-phosphate phosphoketolase (EC 4.1.2.22);L-lactate dehydrogenase (EC 1.1.1.27);Phosphate acetyltransferase (EC 2.3.1.8)
Detection	0.702951	1.67388	0.0364146	0.338893	7	6	Carbamate kinase (EC 2.7.2.2);Triosephosphate isomerase (EC 5.3.1.1);Guanylate kinase (EC 2.7.4.8);Phosphate acetyltransferase (EC 2.3.1.8);Acetyl-CoA acetyltransferase (EC 2.3.1.9);Glycerol kinase (EC 2.7.1.30)	Carbamate kinase (EC 2.7.2.2);Triosephosphate isomerase (EC 5.3.1.1);Guanylate kinase (EC 2.7.4.8);Phosphate acetyltransferase (EC 2.3.1.8);Acetyl-CoA acetyltransferase (EC 2.3.1.9)
MLST	0.702951	1.69274	0.0254958	0.417727	7	6	Carbamate kinase (EC 2.7.2.2);Triosephosphate isomerase (EC 5.3.1.1);Guanylate kinase (EC 2.7.4.8);Phosphate acetyltransferase (EC 2.3.1.8);Acetyl-CoA acetyltransferase (EC 2.3.1.9);Glycerol kinase (EC 2.7.1.30)	Carbamate kinase (EC 2.7.2.2);Triosephosphate isomerase (EC 5.3.1.1);Guanylate kinase (EC 2.7.4.8);Phosphate acetyltransferase (EC 2.3.1.8);Acetyl-CoA acetyltransferase (EC 2.3.1.9)
Experimental tye	0.667746	1.99414	0.00324675	0.0877275	53	11	transmembrane protein, distant homology with ydbS;Porphobilinogen synthase (EC 4.2.1.24);Porphobilinogen deaminase (EC 2.5.1.61);Hypothetical protein, ydbT homolog;Uroporphyrinogen-III synthase (EC 4.2.1.75);Uroporphyrinogen-III methyltransferase (EC 2.1.1.107);Cytochrome c-type biogenesis protein CcdA (DsbD analog);Ribonuclease D (EC 3.1.26.3);Glutamate-1-semialdehyde aminotransferase (EC 5.4.3.…	transmembrane protein, distant homology with ydbS;Porphobilinogen synthase (EC 4.2.1.24);Porphobilinogen deaminase (EC 2.5.1.61);Hypothetical protein, ydbT homolog;Uroporphyrinogen-III synthase (EC 4.2.1.75);Uroporphyrinogen-III methyltransferase (EC 2.1.1.107);Cytochrome c-type biogenesis protein CcdA (DsbD analog);Ribonuclease D (EC 3.1.26.3)
Xanthine dehydrogenase subunits	0.626525	1.6848	0.00914634	0.36907	9	8	Xanthine dehydrogenase, FAD binding subunit (EC 1.17.1.4);Molybdenum cofactor cytidylyltransferase (EC 2.7.7.76);Xanthine and CO dehydrogenases maturation factor, XdhC/CoxF family;Xanthine dehydrogenase, molybdenum binding subunit (EC 1.17.1.4);Xanthine-uracil permease;Uracil-xanthine permease;Xanthine dehydrogenase iron-sulfur subunit (EC 1.17.1.4);Possible hypoxanthine oxidase XdhD (EC 1.-.-.-)	Xanthine dehydrogenase, FAD binding subunit (EC 1.17.1.4);Molybdenum cofactor cytidylyltransferase (EC 2.7.7.76);Xanthine and CO dehydrogenases maturation factor, XdhC/CoxF family;Xanthine dehydrogenase, molybdenum binding subunit (EC 1.17.1.4);Xanthine-uracil permease;Uracil-xanthine permease
Pyruvate metabolism I: anaplerotic reactions, PEP	0.541873	1.62363	0.03367	0.29563	39	11	Malate permease;Two-component response regulator, malate (EC 2.7.3.-);Pyruvate,phosphate dikinase (EC 2.7.9.1);Phosphoenolpyruvate synthase;Oxaloacetate decarboxylase beta chain (EC 4.1.1.3);Phosphoenolpyruvate carboxylase (EC 4.1.1.31);Pyruvate kinase (EC 2.7.1.40);Biotin carboxyl carrier protein of oxaloacetate decarboxylase;Pyruvate carboxylase (EC 6.4.1.1);NADP-dependent malic enzyme (EC 1.1.…	Malate permease;Two-component response regulator, malate (EC 2.7.3.-);Pyruvate,phosphate dikinase (EC 2.7.9.1)
Prophages, Transposable elements, Plasmids	0.525802	1.93864	0.00454545	0.0948045	175	20	Phage virion morphogenesis protein Mup30, F;Phage baseplate assembly protein GpJ;mRNA interferase RelE;Phage-encoded host-cell envelope protein Lom;Phage holin;Phage integrase;Phage protein Mup32, I;Phage head, major capsid protein E;Phage head, head-DNA stabilization protein D;Phage tail tip, assembly protein K;Co-activator of prophage gene expression IbrB;Phage head, scaffolding domain Nu3;Phag…	Phage virion morphogenesis protein Mup30, F;Phage baseplate assembly protein GpJ;mRNA interferase RelE;Phage-encoded host-cell envelope protein Lom;Phage holin;Phage integrase;Phage protein Mup32, I;Phage head, major capsid protein E
Pentose phosphate pathway	0.483268	1.56889	0.0348432	0.364396	20	13	Xylulose-5-phosphate phosphoketolase (EC 4.1.2.9);Fructose-6-phosphate phosphoketolase (EC 4.1.2.22);6-phosphogluconolactonase (EC 3.1.1.31);Ribose-phosphate pyrophosphokinase (EC 2.7.6.1);Ribose-5-phosphate isomerase A (EC 5.3.1.6);Transketolase, C-terminal section (EC 2.2.1.1);Transaldolase (EC 2.2.1.2);Transketolase (EC 2.2.1.1);Transketolase, N-terminal section (EC 2.2.1.1);Glucose-6-phosphat…	Xylulose-5-phosphate phosphoketolase (EC 4.1.2.9);Fructose-6-phosphate phosphoketolase (EC 4.1.2.22);6-phosphogluconolactonase (EC 3.1.1.31)
Stress Response: Heat/cold shock	0.471016	1.63237	0.012766	0.30933	47	18	Ribosomal protein L11 methyltransferase;Ribonuclease PH (EC 2.7.7.56);Nucleoside 5-triphosphatase RdgB (dHAPTP, dITP, XTP-specific) (EC 3.6.1.66);Cold shock protein of CSP family;Oxygen-independent coproporphyrinogen-III oxidase-like protein YggW;FIG009886: phosphoesterase;16S rRNA (uracil(1498)-N(3))-methyltransferase (EC 2.1.1.193);16S rRNA (cytidine(1402)-2'-O)-methyltransferase (EC 2.1.1.198)…	Ribosomal protein L11 methyltransferase;Ribonuclease PH (EC 2.7.7.56);Nucleoside 5-triphosphatase RdgB (dHAPTP, dITP, XTP-specific) (EC 3.6.1.66);Cold shock protein of CSP family;Oxygen-independent coproporphyrinogen-III oxidase-like protein YggW;FIG009886: phosphoesterase;16S rRNA (uracil(1498)-N(3))-methyltransferase (EC 2.1.1.193);16S rRNA (cytidine(1402)-2'-O)-methyltransferase (EC 2.1.1.198)
Ethanolamine utilization	0.443858	1.64214	0.012	0.324294	30	21	Acetaldehyde dehydrogenase (EC 1.2.1.10), ethanolamine utilization cluster;Ethanolamine utilization protein similar to PduT;Ethanolamine utilization protein EutA;Ethanolamine permease;Ethanolamine two-component response regulator;Ethanolamine utilization protein EutQ;ATP:Cob(I)alamin adenosyltransferase (EC 2.5.1.17), ethanolamine utilization;Phosphate acetyltransferase (EC 2.3.1.8);Ethanolamine …	Acetaldehyde dehydrogenase (EC 1.2.1.10), ethanolamine utilization cluster;Ethanolamine utilization protein similar to PduT;Ethanolamine utilization protein EutA;Ethanolamine permease;Ethanolamine two-component response regulator;Ethanolamine utilization protein EutQ;ATP:Cob(I)alamin adenosyltransferase (EC 2.5.1.17), ethanolamine utilization;Phosphate acetyltransferase (EC 2.3.1.8)
Heat shock dnaK gene cluster extended	0.439973	1.512	0.0325203	0.413458	37	17	Ribosomal protein L11 methyltransferase;Ribonuclease PH (EC 2.7.7.56);Nucleoside 5-triphosphatase RdgB (dHAPTP, dITP, XTP-specific) (EC 3.6.1.66);Oxygen-independent coproporphyrinogen-III oxidase-like protein YggW;FIG009886: phosphoesterase;16S rRNA (uracil(1498)-N(3))-methyltransferase (EC 2.1.1.193);16S rRNA (cytidine(1402)-2'-O)-methyltransferase (EC 2.1.1.198);tRNA t(6)A37-methylthiotransfera…	Ribosomal protein L11 methyltransferase;Ribonuclease PH (EC 2.7.7.56);Nucleoside 5-triphosphatase RdgB (dHAPTP, dITP, XTP-specific) (EC 3.6.1.66);Oxygen-independent coproporphyrinogen-III oxidase-like protein YggW;FIG009886: phosphoesterase;16S rRNA (uracil(1498)-N(3))-methyltransferase (EC 2.1.1.193);16S rRNA (cytidine(1402)-2'-O)-methyltransferase (EC 2.1.1.198)
Amino Acids and Derivatives	-0.315604	-1.36007	0.00713558	0.738665	850	250	Urease accessory protein UreF;Arginine decarboxylase (EC 4.1.1.19);3-isopropylmalate dehydratase small subunit (EC 4.2.1.33);Allophanate hydrolase 2 subunit 1 (EC 3.5.1.54);N-succinyl-L,L-diaminopimelate aminotransferase (EC 2.6.1.17);Aspartate-semialdehyde dehydrogenase (EC 1.2.1.11);Imidazoleglycerol-phosphate dehydratase (EC 4.2.1.19);3-hydroxyacyl-CoA dehydrogenase (EC 1.1.1.35);2-keto-3-deox…	Aspartate aminotransferase (EC 2.6.1.1);O-acetylhomoserine sulfhydrylase (EC 2.5.1.49);O-succinylhomoserine sulfhydrylase (EC 2.5.1.48);Sarcosine oxidase alpha subunit (EC 1.5.3.1);N-methylhydantoinase B (EC 3.5.2.14);Gamma-glutamyltranspeptidase (EC 2.3.2.2);Hydroxymethylglutaryl-CoA synthase (EC 2.3.3.10);4-hydroxy-tetrahydrodipicolinate reductase (EC 1.17.1.8);3-phosphoshikimate 1-carboxyvinyl…
Cofactors, Vitamins, Prosthetic Groups, Pigments	-0.365483	-1.46983	0.0127796	0.826856	489	118	Naphthoate synthase (EC 4.1.3.36);transmembrane protein, distant homology with ydbS;Porphobilinogen synthase (EC 4.2.1.24);Nicotinate-nucleotide--dimethylbenzimidazole phosphoribosyltransferase (EC 2.4.2.21);Predicted transcriptional regulator of pyridoxine metabolism;Para-aminobenzoate synthase, aminase component (EC 2.6.1.85);Duplicated ATPase component CbrU of energizing module of predicted co…	Cobalt-precorrin-6x reductase (EC 1.3.1.54);Nicotinamidase/isochorismatase family protein;Quinolinate synthetase (EC 2.5.1.72);5-formyltetrahydrofolate cyclo-ligase (EC 6.3.3.2);ADP-ribose pyrophosphatase (EC 3.6.1.13);Biotin-protein ligase (EC 6.3.4.15);Glutamyl-tRNA reductase (EC 1.2.1.70);Thiamin pyrophosphokinase (EC 2.7.6.2);Substrate-specific component BioY of biotin ECF transporter;Pyridox…
DNA Processing	-0.385188	-1.52045	0.0151679	0.848869	231	98	DNA polymerase III subunits gamma and tau (EC 2.7.7.7);DNA polymerase II (EC 2.7.7.7);DNA internalization-related competence protein ComEC/Rec2;DNA polymerase IV (EC 2.7.7.7);Gamma-glutamyl phosphate reductase (EC 1.2.1.41);Exonuclease SbcD;Methyl-directed repair DNA adenine methylase (EC 2.1.1.72);Glutamate 5-kinase (EC 2.7.2.11);DNA-3-methyladenine glycosylase (EC 3.2.2.20);Regulatory protein R…	MutS-related protein, family 1;DNA topoisomerase IV subunit B (EC 5.99.1.3);DNA-3-methyladenine glycosylase II (EC 3.2.2.21);Exodeoxyribonuclease VII small subunit (EC 3.1.11.6);Nicotinamide-nucleotide amidase (EC 3.5.1.42);DNA mismatch repair protein MutS;Endonuclease III (EC 4.2.99.18);Exonuclease SbcC;ComF operon protein A, DNA transporter ATPase;Probable transcriptional regulatory protein Yeb…
DNA repair	-0.392958	-1.49983	0.0182857	0.741046	175	69	DNA polymerase II (EC 2.7.7.7);DNA-damage-inducible protein J;DNA polymerase IV (EC 2.7.7.7);Gamma-glutamyl phosphate reductase (EC 1.2.1.41);Exonuclease SbcD;Methyl-directed repair DNA adenine methylase (EC 2.1.1.72);Glutamate 5-kinase (EC 2.7.2.11);DNA-3-methyladenine glycosylase (EC 3.2.2.20);Regulatory protein RecX;Methylated-DNA--protein-cysteine methyltransferase (EC 2.1.1.63);Formamidopyri…	MutS-related protein, family 1;DNA-3-methyladenine glycosylase II (EC 3.2.2.21);Exodeoxyribonuclease VII small subunit (EC 3.1.11.6);Nicotinamide-nucleotide amidase (EC 3.5.1.42);DNA mismatch repair protein MutS;Endonuclease III (EC 4.2.99.18);Exonuclease SbcC;DNA recombination and repair protein RecF;DNA polymerase I (EC 2.7.7.7);Antitoxin DinJ (binds YafQ toxin);putative ATP-dependent DNA helic…
Fatty Acids, Lipids, and Isoprenoids	-0.395729	-1.45701	0.0312139	0.735627	373	63	3-oxoacyl-[acyl-carrier-protein] synthase, KASII (EC 2.3.1.179);3-hydroxybutyryl-CoA dehydrogenase (EC 1.1.1.157);3-hydroxyacyl-CoA dehydrogenase (EC 1.1.1.35);Aldehyde dehydrogenase (EC 1.2.1.3);Hydroxymethylglutaryl-CoA reductase (EC 1.1.1.34);2-C-methyl-D-erythritol 4-phosphate cytidylyltransferase (EC 2.7.7.60);Biotin carboxylase of acetyl-CoA carboxylase (EC 6.3.4.14);Isopentenyl-diphosphate…	Glycerol-3-phosphate dehydrogenase (EC 1.1.5.3);Hydroxymethylglutaryl-CoA synthase (EC 2.3.3.10);1-deoxy-D-xylulose 5-phosphate synthase (EC 2.2.1.7);Holo-[acyl-carrier-protein] synthase (EC 2.7.8.7);3-oxoacyl-[acyl-carrier protein] reductase (EC 1.1.1.100);Biotin carboxyl carrier protein of acetyl-CoA carboxylase;3-oxosteroid 1-dehydrogenase (EC 1.3.99.4);Acetyl-coenzyme A carboxyl transferase a…
Di- and oligosaccharides	-0.412423	-1.55611	0.00677966	0.851274	251	70	Maltose/maltodextrin ABC transporter, permease protein MalG;PTS system, beta-glucoside-specific IIA component (EC 2.7.1.69);PTS system, beta-glucoside-specific IIC component (EC 2.7.1.69);Galactose/methyl galactoside ABC transport system, ATP-binding protein MglA (EC 3.6.3.17);beta-galactosidase small subunit (EC 3.2.1.23);Tagatose 1,6-bisphosphate aldolase (EC 4.1.2.40);Sucrose operon repressor …	MSM (multiple sugar metabolism) operon regulatory protein;Multiple sugar ABC transporter, membrane-spanning permease protein MsmF;Glucan 1,6-alpha-glucosidase (EC 3.2.1.70);Hyaluronoglucosaminidase (EC 3.2.1.35);Galactoside O-acetyltransferase (EC 2.3.1.18);alpha-mannosidase (EC 3.2.1.24);Galactose/methyl galactoside ABC transporter, ATP-binding protein MglA (EC 3.6.3.17);Trehalose-6-phosphate hy…
Sialic Acid Metabolism	-0.524032	-1.523	0.0312094	0.91238	40	19	Sialidase (EC 3.2.1.18);N-acetylneuraminate synthase (EC 2.5.1.56);N-acetylglucosamine-1-phosphate uridyltransferase (EC 2.7.7.23);UDP-N-acetylglucosamine 2-epimerase (EC 5.1.3.14);Glucosamine-6-phosphate deaminase (EC 3.5.99.6);ABC transporter, predicted N-acetylneuraminate-binding protein;Glucosamine-1-phosphate N-acetyltransferase (EC 2.3.1.157);TRAP-type transport system, small permease compo…	N-acetylmannosamine-6-phosphate 2-epimerase (EC 5.1.3.9);ABC transporter, predicted N-acetylneuraminate transport system permease protein 2;TRAP-type transport system, periplasmic component, predicted N-acetylneuraminate-binding protein;N-acetylmannosamine kinase (EC 2.7.1.60);N-acylglucosamine 2-epimerase (EC 5.1.3.8);Sialic acid utilization regulator, RpiR family;PTS system, mannose-specific II…
Phosphate Metabolism	-0.528908	-1.45389	0.0463483	0.688323	43	15	2-aminoethylphosphonate ABC transporter ATP-binding protein (TC 3.A.1.9.1);Phosphonoacetaldehyde hydrolase (EC 3.11.1.1);Phosphate ABC transporter, permease protein PstA (TC 3.A.1.7.1);Polyphosphate kinase (EC 2.7.4.1);Phosphate regulon transcriptional regulatory protein PhoB (SphR);Phosphate ABC transporter, permease protein PstC (TC 3.A.1.7.1);2-aminoethylphosphonate ABC transporter permease pr…	Phosphate regulon sensor protein PhoR (SphS) (EC 2.7.13.3);Phosphate transport system regulatory protein PhoU;Phosphate ABC transporter, ATP-binding protein PstB (TC 3.A.1.7.1);2-aminoethylphosphonate ABC transporter substrate-binding protein;Phosphate ABC transporter, substrate-binding protein PstS (TC 3.A.1.7.1)
Biotin	-0.575838	-1.5479	0.0248619	0.817026	43	13	Biotin carboxylase of acetyl-CoA carboxylase (EC 6.3.4.14);3-ketoacyl-CoA thiolase (EC 2.3.1.16);Biotin synthase (EC 2.8.1.6);Phosphoenolpyruvate carboxylase (EC 4.1.1.31);tRNA (cytidine(34)-2'-O)-methyltransferase (EC 2.1.1.207);Biotin operon repressor;Adenosylmethionine-8-amino-7-oxononanoate aminotransferase (EC 2.6.1.62);Biotin-protein ligase (EC 6.3.4.15);Substrate-specific component BioY of…	Biotin operon repressor;Adenosylmethionine-8-amino-7-oxononanoate aminotransferase (EC 2.6.1.62);Biotin-protein ligase (EC 6.3.4.15);Substrate-specific component BioY of biotin ECF transporter;Pyruvate carboxylase subunit B (biotin-containing) (EC 6.4.1.1);Dethiobiotin synthase BioD (EC 6.3.3.3);Biotin--protein ligase (EC 6.3.4.9)(EC 6.3.4.10)(EC 6.3.4.11)(EC 6.3.4.15);Long-chain-fatty-acid--CoA …
Amino sugars and nucleotide sugars	-0.584425	-1.76438	0.00258398	0.710385	44	22	Glutamine--fructose-6-phosphate transaminase (isomerizing), isomerase subunit (EC 2.6.1.16);UDP-N,N'-diacetylbacillosamine 2-epimerase (hydrolyzing) (EC 3.2.1.184);UDP-N-acetyl-D-glucosamine 6-dehydrogenase (EC 1.1.1.136);Glucosamine-1-phosphate guanylyltransferase;Glucosamine-6-phosphate deaminase (EC 3.5.99.6);D-glucosaminate-6-phosphate ammonia-lyase;2-dehydro-3-deoxyphosphogluconate aldolase …	N,N'-diacetyllegionaminic acid synthase (EC 2.5.1.101);N-acetylmannosamine-6-phosphate 2-epimerase (EC 5.1.3.9);predicted 4-deoxy-L-threo-5-hexosulose-uronate ketol-isomerase (EC 5.3.1.17);N-acetylmannosamine kinase (EC 2.7.1.60);4-deoxy-L-threo-5-hexosulose-uronate ketol-isomerase (EC 5.3.1.17);N-acylneuraminate cytidylyltransferase (EC 2.7.7.43);2-dehydro-3-deoxygluconokinase (EC 2.7.1.45);Unsa…
Cobalamin synthesis from Cob(II)yrinate a,c diamide	-0.605043	-1.50532	0.0307263	0.815771	19	11	Nicotinate-nucleotide--dimethylbenzimidazole phosphoribosyltransferase (EC 2.4.2.21);Adenosylcobinamide-phosphate synthase (EC 6.3.1.10);Putative amidotransferase similar to cobyric acid synthase;Cobalamin synthase (EC 2.7.8.26);Alpha-ribazole-5'-phosphate phosphatase (EC 3.1.3.73);Cobyric acid synthase (EC 6.3.5.10);Alpha-ribazole-5'-phosphate phosphatase;Adenosylcobinamide-phosphate guanylyltra…	Adenosylcobinamide-phosphate guanylyltransferase (EC 2.7.7.62);Adenosylcobinamide kinase (EC 2.7.1.156);L-threonine 3-O-phosphate decarboxylase (EC 4.1.1.81);Cob(I)alamin adenosyltransferase (EC 2.5.1.17)
Coenzyme B12 biosynthesis	-0.606697	-1.59537	0.0139082	0.783258	66	13	Nicotinate-nucleotide--dimethylbenzimidazole phosphoribosyltransferase (EC 2.4.2.21);Duplicated ATPase component CbrU of energizing module of predicted cobalamin ECF transporter;Uroporphyrinogen-III methyltransferase (EC 2.1.1.107);Cob(II)alamin reductase;Alpha-ribazole-5'-phosphate phosphatase (EC 3.1.3.73);Sirohydrochlorin cobaltochelatase CbiK (EC 4.99.1.3);Cobalt-precorrin-6x reductase (EC 1.…	Cobalamine-related hypothetical metal-binding protein CrdX;Adenosylcobinamide-phosphate guanylyltransferase (EC 2.7.7.62);L-threonine 3-O-phosphate decarboxylase (EC 4.1.1.81);Cobalt-precorrin-6y C5-methyltransferase (EC 2.1.1.-);Transmembrane component CbrV of energizing module of predicted cobalamin ECF transporter;Cob(I)alamin adenosyltransferase (EC 2.5.1.17)
Fructose utilization	-0.621855	-1.50391	0.0485714	0.766447	17	9	1-phosphofructokinase (EC 2.7.1.56);PTS system, fructose-specific IIB component (EC 2.7.1.69);PTS system, fructose-specific IIC component (EC 2.7.1.69);PTS system, fructose-specific IIA component (EC 2.7.1.69);Transaldolase (EC 2.2.1.2);Phosphoenolpyruvate-protein phosphotransferase of PTS system (EC 2.7.3.9);Phosphotransferase system, phosphocarrier protein HPr;Transcriptional repressor of the f…	Phosphotransferase system, phosphocarrier protein HPr;Transcriptional repressor of the fructose operon, DeoR family;Fructokinase (EC 2.7.1.4)
Galactose utilization	-0.635193	-1.64938	0.0041958	1	22	12	Galactose/methyl galactoside ABC transport system, ATP-binding protein MglA (EC 3.6.3.17);UDP-glucose 4-epimerase (EC 5.1.3.2);Galactose operon repressor, GalR-LacI family of transcriptional regulators;Galactose/methyl galactoside ABC transporter, ATP-binding protein MglA (EC 3.6.3.17);Aldose 1-epimerase (EC 5.1.3.3);alpha-galactosidase (EC 3.2.1.22);Galactose/methyl galactoside ABC transporter, …	Galactose/methyl galactoside ABC transporter, ATP-binding protein MglA (EC 3.6.3.17);Aldose 1-epimerase (EC 5.1.3.3);alpha-galactosidase (EC 3.2.1.22);Galactose/methyl galactoside ABC transporter, permease protein MglC (EC 3.6.3.17);Galactokinase (EC 2.7.1.6);Aldose 1-epimerase;Galactose-1-phosphate uridylyltransferase (EC 2.7.7.10);Galactose/methyl galactoside ABC transporter, substrate-binding …
Biotin biosynthesis	-0.657144	-1.56319	0.0300429	0.913043	30	9	3-ketoacyl-CoA thiolase (EC 2.3.1.16);Biotin synthase (EC 2.8.1.6);Biotin operon repressor;Adenosylmethionine-8-amino-7-oxononanoate aminotransferase (EC 2.6.1.62);Biotin-protein ligase (EC 6.3.4.15);Substrate-specific component BioY of biotin ECF transporter;Dethiobiotin synthase BioD (EC 6.3.3.3);Biotin--protein ligase (EC 6.3.4.9)(EC 6.3.4.10)(EC 6.3.4.11)(EC 6.3.4.15);Long-chain-fatty-acid--C…	Biotin operon repressor;Adenosylmethionine-8-amino-7-oxononanoate aminotransferase (EC 2.6.1.62);Biotin-protein ligase (EC 6.3.4.15);Substrate-specific component BioY of biotin ECF transporter;Dethiobiotin synthase BioD (EC 6.3.3.3);Biotin--protein ligase (EC 6.3.4.9)(EC 6.3.4.10)(EC 6.3.4.11)(EC 6.3.4.15);Long-chain-fatty-acid--CoA ligase (EC 6.2.1.3)
Fructooligosaccharides(FOS) and Raffinose Utilization	-0.661473	-1.50906	0.0390173	0.856852	16	8	Sucrose-6-phosphate hydrolase (EC 3.2.1.26);MSM (multiple sugar metabolism) operon regulatory protein;Multiple sugar ABC transporter, membrane-spanning permease protein MsmF;Glucan 1,6-alpha-glucosidase (EC 3.2.1.70);Hyaluronoglucosaminidase (EC 3.2.1.35);Multiple sugar ABC transporter, ATP-binding protein;Sucrose phosphorylase (EC 2.4.1.7);Two-component sensor kinase YesM (EC 2.7.3.-)	MSM (multiple sugar metabolism) operon regulatory protein;Multiple sugar ABC transporter, membrane-spanning permease protein MsmF;Glucan 1,6-alpha-glucosidase (EC 3.2.1.70);Hyaluronoglucosaminidase (EC 3.2.1.35);Multiple sugar ABC transporter, ATP-binding protein;Sucrose phosphorylase (EC 2.4.1.7);Two-component sensor kinase YesM (EC 2.7.3.-)
N-acetylneuraminate utilization	-0.665156	-1.48666	0.0452489	0.773205	12	7	Glucosamine-6-phosphate deaminase (EC 3.5.99.6);N-acetylglucosamine-6-phosphate deacetylase (EC 3.5.1.25);N-acetylmannosamine-6-phosphate 2-epimerase (EC 5.1.3.9);N-acetylmannosamine kinase (EC 2.7.1.60);N-acylneuraminate cytidylyltransferase (EC 2.7.7.43);Sialic acid utilization regulator, RpiR family;N-acetylneuraminate lyase (EC 4.1.3.3)	N-acetylmannosamine-6-phosphate 2-epimerase (EC 5.1.3.9);N-acetylmannosamine kinase (EC 2.7.1.60);N-acylneuraminate cytidylyltransferase (EC 2.7.7.43);Sialic acid utilization regulator, RpiR family;N-acetylneuraminate lyase (EC 4.1.3.3)
Biotin synthesis cluster	-0.665639	-1.46664	0.0433483	0.719076	24	7	Biotin synthase (EC 2.8.1.6);tRNA (cytidine(34)-2'-O)-methyltransferase (EC 2.1.1.207);Biotin operon repressor;Adenosylmethionine-8-amino-7-oxononanoate aminotransferase (EC 2.6.1.62);Substrate-specific component BioY of biotin ECF transporter;Dethiobiotin synthase BioD (EC 6.3.3.3);Biotin--protein ligase (EC 6.3.4.9)(EC 6.3.4.10)(EC 6.3.4.11)(EC 6.3.4.15)	Biotin operon repressor;Adenosylmethionine-8-amino-7-oxononanoate aminotransferase (EC 2.6.1.62);Substrate-specific component BioY of biotin ECF transporter;Dethiobiotin synthase BioD (EC 6.3.3.3);Biotin--protein ligase (EC 6.3.4.9)(EC 6.3.4.10)(EC 6.3.4.11)(EC 6.3.4.15)
Phenylalanine and Tyrosine Branches from Chorismate	-0.697969	-1.46867	0.048048	0.787157	16	6	Biosynthetic Aromatic amino acid aminotransferase alpha (EC 2.6.1.57);Prephenate dehydrogenase (EC 1.3.1.12);Prephenate and/or arogenate dehydrogenase (unknown specificity) (EC 1.3.1.12)(EC 1.3.1.43);Chorismate mutase I (EC 5.4.99.5);Prephenate dehydratase (EC 4.2.1.51);Arogenate dehydrogenase (EC 1.3.1.43)	Prephenate and/or arogenate dehydrogenase (unknown specificity) (EC 1.3.1.12)(EC 1.3.1.43);Chorismate mutase I (EC 5.4.99.5);Prephenate dehydratase (EC 4.2.1.51);Arogenate dehydrogenase (EC 1.3.1.43)
Phenylalanine and Tyrosine synthesis 1	-0.697969	-1.45501	0.0404984	0.71328	18	6	Biosynthetic Aromatic amino acid aminotransferase alpha (EC 2.6.1.57);Prephenate dehydrogenase (EC 1.3.1.12);Prephenate and/or arogenate dehydrogenase (unknown specificity) (EC 1.3.1.12)(EC 1.3.1.43);Chorismate mutase I (EC 5.4.99.5);Prephenate dehydratase (EC 4.2.1.51);Arogenate dehydrogenase (EC 1.3.1.43)	Prephenate and/or arogenate dehydrogenase (unknown specificity) (EC 1.3.1.12)(EC 1.3.1.43);Chorismate mutase I (EC 5.4.99.5);Prephenate dehydratase (EC 4.2.1.51);Arogenate dehydrogenase (EC 1.3.1.43)
Coenzyme A Biosynthesis cluster	-0.716774	-1.60205	0.0188679	0.875349	7	7	Pantoate--beta-alanine ligase (EC 6.3.2.1);Ketopantoate reductase PanG (EC 1.1.1.169);Pantothenate kinase type III, CoaX-like (EC 2.7.1.33);Ketol-acid reductoisomerase (NADP(+)) (EC 1.1.1.86);2-dehydropantoate 2-reductase (EC 1.1.1.169);3-methyl-2-oxobutanoate hydroxymethyltransferase (EC 2.1.2.11);Aspartate 1-decarboxylase (EC 4.1.1.11)	Ketol-acid reductoisomerase (NADP(+)) (EC 1.1.1.86);2-dehydropantoate 2-reductase (EC 1.1.1.169);3-methyl-2-oxobutanoate hydroxymethyltransferase (EC 2.1.2.11);Aspartate 1-decarboxylase (EC 4.1.1.11)
Hyaluronate utilization	-0.741785	-1.63935	0.00761035	1	15	7	2-dehydro-3-deoxyphosphogluconate aldolase (EC 4.1.2.14);predicted 4-deoxy-L-threo-5-hexosulose-uronate ketol-isomerase (EC 5.3.1.17);4-deoxy-L-threo-5-hexosulose-uronate ketol-isomerase (EC 5.3.1.17);2-dehydro-3-deoxygluconokinase (EC 2.7.1.45);Unsaturated glucuronyl hydrolase (EC 3.2.1.-);2-deoxy-D-gluconate 3-dehydrogenase (EC 1.1.1.125);Oligohyaluronate lyase (EC 4.2.2.-)	predicted 4-deoxy-L-threo-5-hexosulose-uronate ketol-isomerase (EC 5.3.1.17);4-deoxy-L-threo-5-hexosulose-uronate ketol-isomerase (EC 5.3.1.17);2-dehydro-3-deoxygluconokinase (EC 2.7.1.45);Unsaturated glucuronyl hydrolase (EC 3.2.1.-);2-deoxy-D-gluconate 3-dehydrogenase (EC 1.1.1.125);Oligohyaluronate lyase (EC 4.2.2.-)
DNA repair, bacterial UvrD and related helicases	-0.810523	-1.61579	0.00813008	0.948979	20	5	ATP-dependent DNA helicase UvrD/PcrA (EC 3.6.4.12);ATP-dependent DNA helicase UvrD/PcrA;putative ATP-dependent DNA helicase YjcD;Endonuclease Q, cleaves 5' to damaged DNA bases;ATP-dependent DNA helicase UvrD/PcrA-like protein	putative ATP-dependent DNA helicase YjcD;Endonuclease Q, cleaves 5' to damaged DNA bases;ATP-dependent DNA helicase UvrD/PcrA-like protein
