# Supplementary material for: Growth promotion and antibiotic induced metabolic shifts in the chicken gut microbiome
Source: Commun Biol. 2022 Apr 1;5:293. doi: 10.1038/s42003-022-03239-6 (PMC8975857; doi:10.1038/s42003-022-03239-6)
Supplement: Supplementary file 8 — Supplementary Data 5 [file 42003_2022_3239_MOESM8_ESM.xlsx]

## Sheet: Sheet1
Core genus	RAST roles	Metabolic roles	Reference genomes	Reference roles (mean)	Reference metabolic roles (mean)	Model reactions	Model metabolites	Mean relative abundance
Salmonella	985	137	87	5788.97	763.172	1594	1535	0.163464
Faecalibacterium	1796	488	54	2781.39	369.111	1076	1160	0.157626
Lachnoclostridium	2742	609	80	3809.93	428.012	1327	1373	0.084551
Blautia	2577	599	98	4189.47	469.592	1195	1250	0.0515189
Ruminococcus	2666	602	255	3279.51	413.169	1231	1274	0.0447605
Lactobacillus	1977	506	877	2381.3	371.164	1175	1196	0.0435642
Escherichia	995	174	127	5625.69	805.031	1634	1580	0.0420963
Clostridium	2635	609	553	3793.45	444.398	1244	1290	0.0415772
Pseudoflavonifractor	1740	460	8	3375.25	377.25	1053	1129	0.0347939
Clostridioides	111	24	12	6031.42	534.917	1206	1244	0.0280534
Subdoligranulum	1770	432	27	2864.37	362.259	1081	1173	0.0224308
Butyricicoccus	1795	484	37	3232.65	388.595	1100	1179	0.021366
Flavonifractor	2025	506	26	4213.12	413.654	1158	1218	0.0200555
Anaerostipes	1187	381	18	3328.94	469.111	1007	1109	0.0197006
Staphylococcus	1399	301	671	3057.98	552.106	1232	1264	0.0158622
Eubacterium	2199	544	134	3003.42	402.836	1177	1259	0.0154478
Drancourtella	1181	304	5	3355	435.8	1018	1115	0.0153255
Anaeromassilibacillus	1536	435	9	3147.67	366.778	1052	1134	0.012042
Merdimonas	1439	389	1	3477	437	987	1058	0.00910082
Mediterraneibacter	1375	390	29	3735.69	448.621	1019	1072	0.0077265
Enterocloster	860	217	30	6561.2	547.633	1244	1263	0.00717204
Gemmiger	1076	327	6	3293.67	386.5	968	1053	0.00715911
Enterococcus	963	313	274	3677.72	431.464	1012	1074	0.00626477
Anaerotignum	978	297	6	3414	390.667	927	989	0.00593349
Oscillibacter	1636	439	34	2629.38	334.118	1022	1105	0.00590853
