# Supplementary material for: Growth promotion and antibiotic induced metabolic shifts in the chicken gut microbiome
Source: Commun Biol. 2022 Apr 1;5:293. doi: 10.1038/s42003-022-03239-6 (PMC8975857; doi:10.1038/s42003-022-03239-6)
Supplement: Supplementary file 9 — Supplementary Data 6 [file 42003_2022_3239_MOESM9_ESM.xlsx]

## Sheet: Index
Table 1	Differentially abundant metabolites in the cecum of narasin treated birds
Table 2	Differentially abundant metabolites in the serum of narasin treated birds

## Sheet: Table 1
*Negative t-scores indicate higher abundance in narasin samples compared to controls
Metabolite	t-score	p-value	B-H corrected p-value
bilirubin (E,E)*	-5.19017	2.13922e-05	0.00302913
3-hydroxy-3-methylglutarate	-4.7267	6.67553e-05	0.00429662
adipoylcarnitine (C6-DC)	-4.69929	6.41239e-05	0.00429662
glucuronate	-4.61897	0.000153692	0.00733958
hypoxanthine	-4.27518	0.000465547	0.0126139
bilirubin	-4.03149	0.000605208	0.0138222
2,6-dihydroxybenzoic acid	-3.83199	0.000660202	0.0141643
S-carboxymethyl-L-cysteine	-3.81765	0.000691715	0.014404
biliverdin	-3.81164	0.000942496	0.0171099
tauroursodeoxycholic acid sulfate (2)	-3.71008	0.0010146	0.0175204
DIMBOA	-3.62278	0.00131013	0.0192742
creatinine	-3.5838	0.00128568	0.0192742
1-methylnicotinamide	-3.5004	0.00192419	0.0226189
dehydrophytosphingosine*	-3.43976	0.00201945	0.0227554
ferulate	-3.42035	0.0019488	0.0226189
taurochenodeoxycholic acid (7 or 27)-sulfate	-3.41592	0.0022179	0.0230923
4-hydroxycinnamate	-3.41265	0.00203633	0.0227554
creatine	-3.38443	0.0024595	0.0244116
bilirubin degradation product, C17H18N2O4 (3)	-3.37146	0.0022032	0.0230923
bilirubin degradation product, C17H18N2O4 (2)	-3.34922	0.00238088	0.0244116
raffinose	-3.32644	0.00248253	0.0244116
genistein	-3.26001	0.00389706	0.0331559
hexadecanedioate (C16)	-3.25126	0.003077	0.0290469
9,10-DiHOME sulfate	-3.2404	0.00409378	0.0333549
12,13-DiHOME	-3.21817	0.00460175	0.0362004
1-methylxanthine	-3.20565	0.00347458	0.0314596
methylphosphate	-3.19114	0.00546872	0.0395833
gamma-CEHC taurine*	-3.19005	0.0042402	0.0337311
1-palmitoyl-GPA (16:0)	-3.14086	0.00401952	0.0333549
tauroursodeoxycholic acid sulfate (1)	-3.11335	0.00472752	0.0363813
5-methylthioribose	-3.0992	0.00721428	0.0448045
naringenin	-3.0944	0.00547905	0.0395833
chenodeoxycholic acid sulfate (1)	-3.08687	0.00478216	0.0364061
chiro-inositol	-3.04862	0.00763345	0.045144
glucose	-3.04293	0.00558322	0.0399285
alpha-CEHC taurine*	-3.03346	0.00687245	0.0442336
N-acetyl-3-methylhistidine*	-3.01641	0.00671637	0.043896
1-methylhypoxanthine	-3.00481	0.00582547	0.040043
lyxonate	-2.99446	0.0057557	0.040043
sedoheptulose-7-phosphate	-2.95105	0.00764191	0.045144
allantoic acid	-2.94921	0.00637105	0.0429591
gentisate	-2.94882	0.00704028	0.0445047
sucrose	-2.93172	0.00668488	0.043896
3-(3-hydroxyphenyl)propionate	-2.91924	0.00747016	0.045144
N-acetyl-isoputreanine	-2.9158	0.00696606	0.0444321
pterin	-2.90371	0.00790658	0.045144
isocitric lactone	-2.88181	0.00759998	0.045144
pyruvate	-2.86355	0.0078772	0.045144
3-dehydroshikimate	-2.81664	0.00886352	0.0494124
palmitoleate (16:1n7)	2.84492	0.00824938	0.0467245
proline	2.84577	0.00841134	0.0472637
2'-O-methyluridine	2.87544	0.00771225	0.045144
alanine	2.9185	0.00787113	0.045144
alpha-hydroxyisovalerate	2.92538	0.00759331	0.045144
docosapentaenoate (n6 DPA; 22:5n6)	2.9363	0.006758	0.043896
spermine	2.94666	0.00783945	0.045144
pantoate	2.95824	0.0072096	0.0448045
alpha-ketoglutarate	2.98024	0.00597713	0.0406905
erucate (22:1n9)	2.98694	0.00580716	0.040043
N-acetylphenylalanine	2.99893	0.00667515	0.043896
gamma-glutamyltyrosine	3.01497	0.00564322	0.039954
2-oxoarginine*	3.02815	0.00529736	0.0390681
glycine	3.04175	0.00519713	0.0387323
methionine sulfone	3.06013	0.00502599	0.0378553
dipicolinate	3.10144	0.00468573	0.0363813
valine	3.12256	0.00420882	0.0337311
5,6-dihydrouridine	3.16615	0.0040987	0.0333549
isoleucine	3.18062	0.00370738	0.0324053
2-hydroxybehenate	3.18062	0.00359548	0.03182
gamma-glutamylglycine	3.21189	0.00351032	0.0314596
glycerate	3.21717	0.00331003	0.0304351
3-indoleglyoxylic acid	3.22732	0.00388048	0.0331559
3-methyl-2-oxobutyrate	3.24493	0.00317495	0.0295771
N-acetylvaline	3.24701	0.00393376	0.0331559
pantothenate (Vitamin B5)	3.31139	0.00262908	0.0251539
histidine	3.33089	0.002461	0.0244116
N-formylphenylalanine	3.34065	0.00262229	0.0251539
leucine	3.3949	0.00208912	0.0227554
val-val-ala	3.4086	0.00208861	0.0227554
N-butyryl-leucine	3.45149	0.00186923	0.0224307
2-hydroxy-3-methylvalerate	3.47905	0.00215145	0.0230792
diaminopimelate	3.48765	0.00163395	0.0202953
4-methylthio-2-oxobutanoate	3.51527	0.0016135	0.0202953
pentadecanoate (15:0)	3.53084	0.00185236	0.0224307
N-delta-acetylornithine	3.54275	0.00144284	0.0192742
N-acetyltyrosine	3.55691	0.00137784	0.0192742
phenylalanine	3.55779	0.00135935	0.0192742
aspartate	3.56793	0.00144074	0.0192742
tryptophan	3.57943	0.00143508	0.0192742
gamma-glutamylmethionine	3.5818	0.00127375	0.0192742
N-acetylmethionine	3.58283	0.00162855	0.0202953
urate	3.6077	0.00122316	0.0192444
tyrosine	3.62589	0.00114976	0.0189309
N-acetylisoleucine	3.64184	0.00149221	0.0195646
1-myristoylglycerol (14:0)	3.66047	0.00111766	0.0188405
N-butyryl-isoleucine	3.6731	0.00119556	0.0192377
N-acetyl-beta-glucosaminylamine	3.71836	0.000972142	0.0172069
phenylpyruvate	3.73884	0.000843257	0.0157112
N-acetylmuramate	3.78017	0.000785782	0.015036
myristate (14:0)	3.83266	0.000656955	0.0141643
p-hydroxybenzaldehyde	3.83312	0.000752838	0.0148058
gamma-glutamyl-alpha-lysine	3.8618	0.000713832	0.0144398
1-linoleoyl-GPG (18:2)*	3.90746	0.000551952	0.0134752
gamma-glutamylphenylalanine	3.90851	0.000604244	0.0138222
methionine	3.93095	0.000507271	0.0128267
phenyllactate (PLA)	3.96437	0.00048104	0.0126139
nervonate (24:1n9)*	4.13749	0.000312578	0.0100593
N-acetylleucine	4.14929	0.000367927	0.0104197
hydantoin-5-propionate	4.19141	0.000298391	0.0100593
allantoin	4.19465	0.000341572	0.0100764
homocitrulline	4.28259	0.000327373	0.0100764
2-hydroxy-4-(methylthio)butanoic acid	4.28323	0.000198921	0.00782424
pentadecanoylcarnitine (C15)*	4.29836	0.000190656	0.00782424
3-(4-hydroxyphenyl)lactate (HPLA)	4.33354	0.000235129	0.00832358
indolelactate	4.35145	0.000165866	0.00733958
1-palmitoyl-2-linoleoyl-digalactosylglycerol (16:0/18:2)*	4.41434	0.000148084	0.00733958
1-stearoyl-GPG (18:0)	4.52788	0.000162371	0.00733958
1-palmitoyl-2-linoleoyl-galactosylglycerol (16:0/18:2)*	4.5313	0.000221271	0.00824526
5-oxoproline	4.67595	9.11113e-05	0.00537557
formiminoglutamate	4.86735	4.09743e-05	0.00414426
1-oleoyl-GPG (18:1)*	4.93919	5.62241e-05	0.00429662
N-acetylaspartate (NAA)	4.95277	5.44414e-05	0.00429662
alpha-hydroxyisocaproate	5.13776	2.83371e-05	0.00334377
8-hydroxyguanine	5.43008	1.89928e-05	0.00302913
2-hydroxyglutarate	5.5263	1.01413e-05	0.00239334
alpha-ketoglutaramate*	5.55963	6.35921e-06	0.00225116
N-acetyltryptophan	6.80314	3.2073e-07	0.000227077

## Sheet: Table 2
*Negative t-scores indicate higher abundance in narasin samples compared to controls
Metabolite	t-score	p-value	B-H corrected p-value
hydroxy-N6,N6,N6-trimethyllysine*	-3.67753	0.00216701	0.0252002
4-methylbenzenesulfonate	-3.50604	0.00258004	0.0275782
glutamine_degradant*	-3.45559	0.00476684	0.0424308
carotene diol (3)	-3.2246	0.00556785	0.0467049
N6,N6,N6-trimethyllysine	3.07027	0.00665829	0.049491
palmitoyl sphingomyelin (d18:1/16:0)	3.07621	0.00661641	0.049491
pseudouridine	3.09534	0.00624301	0.0478569
isoleucylhydroxyproline*	3.12059	0.0063057	0.0478569
cyclo(pro-hydroxypro)*	3.13503	0.00588631	0.0476858
1-stearoyl-2-linoleoyl-GPC (18:0/18:2)*	3.13968	0.00605035	0.0478569
aconitate [cis or trans]	3.19122	0.00516003	0.0448238
1-stearoyl-2-arachidonoyl-GPS (18:0/20:4)	3.19378	0.00603483	0.0478569
5-hydroxyindoleacetate	3.19414	0.00582702	0.0476858
4-cholesten-3-one	3.19431	0.00557091	0.0467049
carboxy-methyl-arginine	3.20003	0.00627405	0.0478569
succinylcarnitine (C4-DC)	3.2083	0.00488563	0.0429578
glutamine	3.22869	0.00582384	0.0476858
7-methylguanine	3.24266	0.00621376	0.0478569
2-O-methylascorbic acid	3.2504	0.00530957	0.0455738
1-palmitoyl-2-dihomo-linolenoyl-GPC (16:0/20:3n3 or 6)*	3.29725	0.0043132	0.0388727
daidzein 7-O-glucuronide	3.36534	0.00347992	0.032935
histidine betaine (hercynine)*	3.37347	0.00425745	0.0388559
1-(1-enyl-palmitoyl)-GPC (P-16:0)*	3.38955	0.00355237	0.032935
citrate	3.4524	0.0029296	0.0281633
sphingomyelin (d18:2/18:1)*	3.46482	0.00282681	0.0281633
gamma-glutamylcitrulline*	3.47953	0.00273894	0.0278137
glycerol	3.49347	0.00356301	0.032935
1-(1-enyl-stearoyl)-2-oleoyl-GPE (P-18:0/18:1)	3.49789	0.00285567	0.0281633
5-methylthioadenosine (MTA)	3.50134	0.00260099	0.0275782
cholesterol	3.54174	0.0025627	0.0275782
stearoyl-arachidonoyl-glycerol (18:0/20:4) [2]*	3.5651	0.00289859	0.0281633
2'-deoxycytidine	3.57809	0.00269789	0.0277883
3,4-dihydroxybutyrate	3.61267	0.00199218	0.0239393
sphingomyelin (d18:1/14:0, d16:1/16:0)*	3.61855	0.0023632	0.0266229
N-acetylarginine	3.62167	0.00231509	0.0264949
glutamate	3.63639	0.00204863	0.0242141
phosphocholine	3.63999	0.0026422	0.0276091
deoxycarnitine	3.66943	0.0017809	0.0225268
gamma-glutamylphenylalanine	3.67394	0.00173663	0.0223591
chenodeoxycholate	3.74394	0.00188353	0.0234142
gamma-glutamyltryptophan	3.74645	0.00196858	0.0239393
N2,N5-diacetylornithine	3.81988	0.00160297	0.0210135
4-guanidinobutanoate	3.82245	0.00124963	0.0180197
urea	3.8255	0.00147477	0.0200625
hydroxyasparagine	3.85714	0.00120453	0.0180197
arabitol/xylitol	3.88174	0.00151144	0.0201805
5-methyluridine (ribothymidine)	3.90761	0.00144035	0.0199711
1-palmitoleoyl-2-linolenoyl-GPC (16:1/18:3)*	3.91256	0.00127619	0.0180419
palmitoyl-arachidonoyl-glycerol (16:0/20:4) [1]*	3.92074	0.00246289	0.0273192
adenosine 3',5'-cyclic monophosphate (cAMP)	3.93048	0.00123275	0.0180197
gamma-glutamylglutamate	3.98069	0.000879897	0.0147536
2'-O-methylcytidine	4.01251	0.000819085	0.0147291
1-stearoyl-2-linoleoyl-glycosyl-GPE (18:0/18:2)	4.0616	0.000861544	0.0147536
hydroxyproline	4.06231	0.000769241	0.014529
phenylalanine	4.06691	0.000729787	0.014529
2-oxoarginine*	4.09549	0.00107031	0.016776
1-(1-enyl-palmitoyl)-2-linoleoyl-GPC (P-16:0/18:2)*	4.18751	0.00121337	0.0180197
raffinose	4.18871	0.00104462	0.016776
1-myristoyl-2-palmitoyl-GPC (14:0/16:0)	4.20354	0.000560654	0.0118892
N-acetyl-beta-alanine	4.27236	0.000496459	0.0111792
2-hydroxyglutarate	4.29732	0.000442961	0.0111792
stachyose	4.29896	0.000782235	0.014529
choline	4.31118	0.000837578	0.0147291
N-acetylputrescine	4.32371	0.000428119	0.0111792
N6-carboxyethyllysine	4.33076	0.000451592	0.0111792
creatinine	4.35345	0.000485614	0.0111792
glycerophosphoserine*	4.35905	0.000511671	0.0111792
2-piperidinone	4.39528	0.000482381	0.0111792
valerate (5:0)	4.44271	0.00105126	0.016776
N-tetracosadienoyl-sphingosine (d18:1/24:2)*	4.45644	0.000306059	0.00959429
riboflavin (Vitamin B2)	4.4718	0.000506161	0.0111792
1-myristoyl-2-arachidonoyl-GPC (14:0/20:4)*	4.48511	0.00036551	0.0109805
sphingomyelin (d17:1/16:0, d18:1/15:0, d16:1/17:0)*	4.50948	0.000387367	0.0111717
butyrate/isobutyrate (4:0)	4.50963	0.000785898	0.014529
1-(1-enyl-stearoyl)-2-linoleoyl-GPE (P-18:0/18:2)*	4.56812	0.000238735	0.00782398
cysteine	4.69785	0.000223636	0.0077158
nicotianamine	4.70052	0.000741465	0.014529
methylphosphate	4.7069	0.000224732	0.0077158
argininate*	4.85124	0.000178376	0.00676891
dimethylarginine (ADMA + SDMA)	4.93715	0.00010985	0.00495013
5-methylcytidine	4.97875	0.000135046	0.00540934
1-(1-enyl-stearoyl)-GPE (P-18:0)*	4.9997	0.000126736	0.00537508
1-stearoyl-2-arachidonoyl-glycosyl-GPE (18:0/20:4)	5.02807	0.000109093	0.00495013
C-glycosyltryptophan	5.03004	0.000102737	0.00495013
glycosyl-N-palmitoyl-sphingosine (d18:1/16:0)	5.13943	7.76042e-05	0.00478004
1-(1-enyl-oleoyl)-GPE (P-18:1)*	5.16799	7.95568e-05	0.00478004
glycosyl-N-stearoyl-sphingosine (d18:1/18:0)	5.40804	7.41232e-05	0.00478004
1-(1-enyl-palmitoyl)-GPE (P-16:0)*	5.4862	8.77623e-05	0.00486743
N-formylmethionine	5.52066	3.06796e-05	0.002765
cytosine	5.52426	5.39757e-05	0.00432405
N,N-dimethyl-pro-pro	5.86141	2.1518e-05	0.00258575
isovalerate (C5)	6.12105	2.7434e-05	0.002765
N1-methylinosine	6.14108	9.4405e-06	0.00199431
N-acetylglucosaminylasparagine	6.17738	1.10642e-05	0.00199431
glycosyl ceramide (d18:2/24:1, d18:1/24:2)*	6.28005	1.7151e-05	0.00247317
2-pyrrolidinone	6.66852	5.07756e-06	0.00183046
1-(1-enyl-palmitoyl)-2-linoleoyl-GPE (P-16:0/18:2)*	6.81797	2.71877e-06	0.00183046
