# Supplementary material for: Growth promotion and antibiotic induced metabolic shifts in the chicken gut microbiome
Source: Commun Biol. 2022 Apr 1;5:293. doi: 10.1038/s42003-022-03239-6 (PMC8975857; doi:10.1038/s42003-022-03239-6)
Supplement: Supplementary file 10 — Supplementary Data 7 [file 42003_2022_3239_MOESM10_ESM.xlsx]

## Sheet: Index
Table 1	GSEA results for differentially abundant metabolites in the cecum of narasin treated birds
Table 2	GSEA results for differentially abundant metabolites in the serum of narasin treated birds

## Sheet: Table 1
*Negative enrichment scores indicate enrichment in narasin samples compared to controls
Term	es	nes	pval	fdr	geneset_size	matched_size	genes	ledge_genes
Disaccharides and Oligosaccharides	-0.906383	-1.62429	0.00201613	0.0976535	3	3	stachyose;sucrose;raffinose	stachyose;sucrose;raffinose
Inositol Metabolism	-0.893617	-1.55655	0.0200401	0.117929	3	3	myo-inositol;pinitol;chiro-inositol	myo-inositol;pinitol;chiro-inositol
Riboflavin Metabolism	-0.875177	-1.56153	0.00808081	0.125375	4	3	FMN;FAD;riboflavin (Vitamin B2)	FMN;FAD;riboflavin (Vitamin B2)
Hemoglobin and Porphyrin Metabolism	-0.825672	-2.00746	0.00229885	0.0267467	8	7	I-urobilinogen;heme;D-urobilin;protoporphyrin IX;biliverdin;bilirubin;bilirubin (E,E)*	protoporphyrin IX;biliverdin;bilirubin;bilirubin (E,E)*
Fructose, Mannose and Galactose Metabolism	-0.799716	-1.56737	0.035124	0.133115	5	4	fructose;galactonate;mannitol/sorbitol;mannose	fructose;galactonate;mannitol/sorbitol;mannose
Sphingolipid Synthesis	-0.775568	-1.54977	0.026749	0.112466	5	4	sphinganine;sphingadienine;phytosphingosine;dehydrophytosphingosine*	sphinganine;sphingadienine;phytosphingosine;dehydrophytosphingosine*
Partially Characterized Molecules	-0.771206	-1.65495	0.017316	0.0848572	9	5	glutamine_degradant*;pentose acid*;bilirubin degradation product, C17H18N2O4 (1);bilirubin degradation product, C17H18N2O4 (2);bilirubin degradation product, C17H18N2O4 (3)	bilirubin degradation product, C17H18N2O4 (1);bilirubin degradation product, C17H18N2O4 (2);bilirubin degradation product, C17H18N2O4 (3)
Fatty Acid, Dihydroxy	-0.742795	-1.67108	0.0146138	0.0861839	6	6	2R,3R-dihydroxybutyrate;2S,3R-dihydroxybutyrate;9,10-DiHOME;3,4-dihydroxybutyrate;12,13-DiHOME;9,10-DiHOME sulfate	9,10-DiHOME;3,4-dihydroxybutyrate;12,13-DiHOME;9,10-DiHOME sulfate
Nicotinate and Nicotinamide Metabolism	-0.704607	-1.82005	0.00234192	0.0482927	9	8	nicotinate;nicotinate ribonucleoside;nicotinamide riboside;nicotinic acid mononucleotide (NaMN);nicotinamide;quinolinate;trigonelline (N'-methylnicotinate);1-methylnicotinamide	nicotinamide riboside;nicotinic acid mononucleotide (NaMN);nicotinamide;quinolinate;trigonelline (N'-methylnicotinate);1-methylnicotinamide
Tocopherol Metabolism	-0.623539	-1.82291	0.00923788	0.0707674	12	12	gamma-CEHC sulfate;gamma-tocotrienol;delta-CEHC sulfate;alpha-CEHC sulfate;alpha-tocotrienol;delta-tocopherol;gamma-tocopherol/beta-tocopherol;gamma-CEHC;alpha-tocopherol;alpha-tocopherol acetate;alpha-CEHC taurine*;gamma-CEHC taurine*	alpha-CEHC sulfate;alpha-tocotrienol;delta-tocopherol;gamma-tocopherol/beta-tocopherol;gamma-CEHC;alpha-tocopherol;alpha-tocopherol acetate;alpha-CEHC taurine*;gamma-CEHC taurine*
Pentose Metabolism	-0.554347	-1.50856	0.0804598	0.139992	10	10	ribitol;sedoheptulose;ribose;xylose;ribonate;arabitol/xylitol;arabonate/xylonate;ribulose/xylulose;arabinose;lyxonate	ribonate;arabitol/xylitol;arabonate/xylonate;ribulose/xylulose;arabinose;lyxonate
Sphingomyelins	-0.547551	-1.76133	0.0184758	0.0604588	30	15	lignoceroyl sphingomyelin (d18:1/24:0);behenoyl sphingomyelin (d18:1/22:0)*;sphingomyelin (d18:2/24:1, d18:1/24:2)*;sphingomyelin (d18:1/24:1, d18:2/24:0)*;tricosanoyl sphingomyelin (d18:1/23:0)*;stearoyl sphingomyelin (d18:1/18:0);palmitoyl sphingomyelin (d18:1/16:0);sphingomyelin (d18:1/20:0, d16:1/22:0)*;sphingomyelin (d18:1/14:0, d16:1/16:0)*;sphingomyelin (d18:1/17:0, d17:1/18:0, d19:1/16:0)…	tricosanoyl sphingomyelin (d18:1/23:0)*;stearoyl sphingomyelin (d18:1/18:0);palmitoyl sphingomyelin (d18:1/16:0);sphingomyelin (d18:1/20:0, d16:1/22:0)*;sphingomyelin (d18:1/14:0, d16:1/16:0)*;sphingomyelin (d18:1/17:0, d17:1/18:0, d19:1/16:0);sphingomyelin (d18:1/18:1, d18:2/18:0);sphingomyelin (d17:1/16:0, d18:1/15:0, d16:1/17:0)*;sphingomyelin (d18:1/19:0, d19:1/18:0)*;sphingomyelin (d18:2/16:…
Food Component/Plant	-0.397754	-1.74143	0.00330033	0.0572826	76	51	3-indoleglyoxylic acid;dipicolinate;3-formylindole;methyl indole-3-acetate;pyrraline;2-piperidinone;glycitein sulfate (2);mannonate*;2,3-dihydroxyisovalerate;indolin-2-one;deoxymugineic acid;soyasaponin III;piperidine;soyasaponin II;nicotianamine;beta-guanidinopropanoate;quinate;genistein sulfate*;sitostanol;enterodiol;2,8-quinolinediol sulfate;2-dimethylaminoethanol;gluconate;caffeic acid sulfat…	ergothioneine;maltol;dihydroferulic acid sulfate;daidzein sulfate (2);vanillate;dihydrocaffeate sulfate (2);soyasaponin I;histidine betaine (hercynine)*;glycitein;dihydroferulate;syringic acid;erythrose;stachydrine;N1,N10-dicoumaroylspermidine;daidzein;3-dehydroshikimate;naringenin;genistein;4-hydroxycinnamate;ferulate;DIMBOA
Methionine, Cysteine, SAM and Taurine Metabolism	0.473358	1.55168	0.031457	0.116244	29	22	2-hydroxy-4-(methylthio)butanoic acid;methionine;N-acetylmethionine;4-methylthio-2-oxobutanoate;methionine sulfone;N-formylmethionine;methionine sulfoxide;N-acetylmethionine sulfoxide;taurine;cysteine;N-acetyltaurine;cystine;hypotaurine;cysteine s-sulfate;N-acetylcysteine;cystathionine;3-sulfo-L-alanine;cysteine sulfinic acid;S-methylcysteine;succinoyltaurine;S-methylmethionine;5-methylthioribose	2-hydroxy-4-(methylthio)butanoic acid;methionine;N-acetylmethionine;4-methylthio-2-oxobutanoate;methionine sulfone;N-formylmethionine;methionine sulfoxide;N-acetylmethionine sulfoxide;taurine;cysteine;N-acetyltaurine;cystine;hypotaurine
Tryptophan Metabolism	0.520075	1.55791	0.0357751	0.121248	30	16	N-acetyltryptophan;indolelactate;tryptophan;kynurenate;N-formylanthranilic acid;indoleacetate;xanthurenate;indolepropionate;N-acetylserotonin;oxindolylalanine;tryptamine;anthranilate;picolinate;5-hydroxyindoleacetate;serotonin;kynurenine	N-acetyltryptophan;indolelactate;tryptophan
Pyrimidine Metabolism, Uracil containing	0.608622	1.59077	0.0311958	0.103585	14	10	5,6-dihydrouridine;2'-O-methyluridine;pseudouridine;5-methyluridine (ribothymidine);uracil;2'-deoxyuridine;3-ureidopropionate;uridine;N-acetyl-beta-alanine;beta-alanine	5,6-dihydrouridine;2'-O-methyluridine;pseudouridine;5-methyluridine (ribothymidine);uracil;2'-deoxyuridine
Long Chain Polyunsaturated Fatty Acid (n3 and n6)	0.617203	1.72572	0.00176056	0.0383476	23	13	docosapentaenoate (n6 DPA; 22:5n6);hexadecatrienoate (16:3n3);docosadienoate (22:2n6);hexadecadienoate (16:2n6);docosahexaenoate (DHA; 22:6n3);eicosapentaenoate (EPA; 20:5n3);adrenate (22:4n6);dihomolinolenate (20:3n3 or 3n6);linoleate (18:2n6);linolenate (18:3n3 or 3n6);docosapentaenoate (DPA; 22:5n3);dihomolinoleate (20:2n6);arachidonate (20:4n6)	docosapentaenoate (n6 DPA; 22:5n6);hexadecatrienoate (16:3n3);docosadienoate (22:2n6);hexadecadienoate (16:2n6);docosahexaenoate (DHA; 22:6n3);eicosapentaenoate (EPA; 20:5n3);adrenate (22:4n6);dihomolinolenate (20:3n3 or 3n6);linoleate (18:2n6);linolenate (18:3n3 or 3n6);docosapentaenoate (DPA; 22:5n3)
Dipeptide	0.628647	1.96056	0.0017094	0.00680152	20	18	tyrosylglycine;leucylglycine;glycylisoleucine;glycylvaline;phenylalanylalanine;valylglutamine;isoleucylglycine;threonylphenylalanine;prolylglycine;phenylalanylglycine;glutaminylleucine;valylglycine;leucylglutamine*;tryptophylglycine;glycylleucine;valylleucine;alanylleucine;lysylleucine	tyrosylglycine;leucylglycine;glycylisoleucine;glycylvaline;phenylalanylalanine;valylglutamine;isoleucylglycine;threonylphenylalanine;prolylglycine;phenylalanylglycine;glutaminylleucine;valylglycine;leucylglutamine*;tryptophylglycine;glycylleucine;valylleucine
Purine Metabolism, Adenine containing	0.659715	1.50233	0.0610413	0.140076	11	6	N6-methyladenosine;AMP;1-methyladenine;2'-deoxyadenosine;adenine;adenosine	N6-methyladenosine;AMP;1-methyladenine
Gamma-glutamyl Amino Acid	0.663459	1.90909	0.00353982	0.0102779	18	13	gamma-glutamylphenylalanine;gamma-glutamyl-alpha-lysine;gamma-glutamylmethionine;gamma-glutamylglycine;gamma-glutamyltyrosine;gamma-glutamylglutamine;gamma-glutamylvaline;gamma-glutamylisoleucine*;gamma-glutamylthreonine;gamma-glutamylleucine;gamma-glutamylglutamate;gamma-glutamyl-epsilon-lysine;gamma-glutamylhistidine	gamma-glutamylphenylalanine;gamma-glutamyl-alpha-lysine;gamma-glutamylmethionine;gamma-glutamylglycine;gamma-glutamyltyrosine;gamma-glutamylglutamine;gamma-glutamylvaline;gamma-glutamylisoleucine*;gamma-glutamylthreonine
Monoacylglycerol	0.670759	1.6486	0.0191205	0.0716427	15	8	1-myristoylglycerol (14:0);1-pentadecanoylglycerol (15:0);2-palmitoylglycerol (16:0);1-oleoylglycerol (18:1);1-palmitoylglycerol (16:0);2-oleoylglycerol (18:1);1-linoleoylglycerol (18:2);2-linoleoylglycerol (18:2)	1-myristoylglycerol (14:0);1-pentadecanoylglycerol (15:0);2-palmitoylglycerol (16:0)
Leucine, Isoleucine and Valine Metabolism	0.690947	2.35769	0	0	36	27	alpha-hydroxyisocaproate;N-acetylleucine;N-butyryl-isoleucine;N-acetylisoleucine;2-hydroxy-3-methylvalerate;N-butyryl-leucine;leucine;N-acetylvaline;3-methyl-2-oxobutyrate;isoleucine;valine;alpha-hydroxyisovalerate;4-methyl-2-oxopentanoate;3-methyl-2-oxovalerate;1-carboxyethylvaline;isovalerate (C5);isovalerylglycine;1-carboxyethylleucine;isobutyrylglycine (C4);methylsuccinate;beta-hydroxyisovale…	alpha-hydroxyisocaproate;N-acetylleucine;N-butyryl-isoleucine;N-acetylisoleucine;2-hydroxy-3-methylvalerate;N-butyryl-leucine;leucine;N-acetylvaline;3-methyl-2-oxobutyrate;isoleucine;valine;alpha-hydroxyisovalerate;4-methyl-2-oxopentanoate;3-methyl-2-oxovalerate;1-carboxyethylvaline;isovalerate (C5);isovalerylglycine;1-carboxyethylleucine
Long Chain Saturated Fatty Acid	0.692012	1.72808	0.0106007	0.0436809	8	8	myristate (14:0);pentadecanoate (15:0);behenate (22:0)*;palmitate (16:0);arachidate (20:0);margarate (17:0);nonadecanoate (19:0);stearate (18:0)	myristate (14:0);pentadecanoate (15:0);behenate (22:0)*;palmitate (16:0);arachidate (20:0);margarate (17:0)
Purine Metabolism, Guanine containing	0.703334	1.48679	0.0571429	0.143544	7	5	8-hydroxyguanine;guanine;2'-deoxyguanosine;7-methylguanine;guanosine	8-hydroxyguanine;guanine;2'-deoxyguanosine
Alanine and Aspartate Metabolism	0.703781	1.78288	0.0106952	0.0306522	11	9	N-acetylaspartate (NAA);aspartate;alanine;N-acetylasparagine;asparagine;N-carbamoylalanine;N-acetylalanine;N-methylalanine;N,N-dimethylalanine	N-acetylaspartate (NAA);aspartate;alanine;N-acetylasparagine;asparagine
Galactosyl Glycerolipids	0.723946	1.51272	0.0349515	0.140867	5	5	1-palmitoyl-2-linoleoyl-galactosylglycerol (16:0/18:2)*;1-palmitoyl-2-linoleoyl-digalactosylglycerol (16:0/18:2)*;1-palmitoyl-digalactosylglycerol (16:0)*;1-palmitoyl-galactosylglycerol (16:0)*;2-palmitoyl-galactosylglycerol (16:0)*	1-palmitoyl-2-linoleoyl-galactosylglycerol (16:0/18:2)*;1-palmitoyl-2-linoleoyl-digalactosylglycerol (16:0/18:2)*;1-palmitoyl-digalactosylglycerol (16:0)*;1-palmitoyl-galactosylglycerol (16:0)*
Long Chain Monounsaturated Fatty Acid	0.726441	1.48118	0.0733083	0.139235	9	5	nervonate (24:1n9)*;erucate (22:1n9);palmitoleate (16:1n7);eicosenoate (20:1n9 or 1n11);oleate/vaccenate (18:1)	nervonate (24:1n9)*;erucate (22:1n9);palmitoleate (16:1n7);eicosenoate (20:1n9 or 1n11)
Phenylalanine Metabolism	0.741152	1.83274	0.00172712	0.0226717	11	8	phenyllactate (PLA);phenylpyruvate;phenylalanine;N-acetylphenylalanine;phenylacetate;4-hydroxyphenylacetate;phenethylamine;3-hydroxyphenylacetate	phenyllactate (PLA);phenylpyruvate;phenylalanine;N-acetylphenylalanine
Pantothenate and CoA Metabolism	0.829263	1.4664	0.0505263	0.143625	4	3	pantothenate (Vitamin B5);pantoate;pantetheine	pantothenate (Vitamin B5);pantoate

## Sheet: Table 2
*Negative enrichment scores indicate enrichment in narasin samples compared to controls
Term	es	nes	pval	fdr	geneset_size	matched_size	genes	ledge_genes
Drug - Topical Agents	-0.89415	-1.7053	0.00346021	0.056028	4	3	salicylate;2,6-dihydroxybenzoic acid;hydroquinone sulfate	salicylate;2,6-dihydroxybenzoic acid;hydroquinone sulfate
Benzoate Metabolism	-0.827311	-3.37177	0	0	31	14	p-hydroxybenzaldehyde;4-acetylphenyl sulfate;4-vinylphenol sulfate;3-(4-hydroxyphenyl)propionate;4-ethylphenyl sulfate;4-methylcatechol sulfate;4-vinylcatechol sulfate;catechol sulfate;guaiacol sulfate;3-phenylpropionate (hydrocinnamate);2-(4-hydroxyphenyl)propionate;benzoate;3-methoxycatechol sulfate (1);3-(3-hydroxyphenyl)propionate	4-methylcatechol sulfate;4-vinylcatechol sulfate;catechol sulfate;guaiacol sulfate;3-phenylpropionate (hydrocinnamate);2-(4-hydroxyphenyl)propionate;benzoate;3-methoxycatechol sulfate (1);3-(3-hydroxyphenyl)propionate
Secondary Bile Acid Metabolism	-0.807149	-2.24961	0	0.00203	19	6	taurolithocholate;taurohyodeoxycholic acid;tauroursodeoxycholate;taurolithocholate 3-sulfate;deoxycholate;taurochenodeoxycholic acid 3-sulfate	taurohyodeoxycholic acid;tauroursodeoxycholate;taurolithocholate 3-sulfate;deoxycholate;taurochenodeoxycholic acid 3-sulfate
Vitamin A Metabolism	-0.758179	-2.02596	0	0.00947333	6	6	retinal;retinol (Vitamin A);carotene diol (1);beta-cryptoxanthin;carotene diol (2);carotene diol (3)	carotene diol (1);beta-cryptoxanthin;carotene diol (2);carotene diol (3)
Partially Characterized Molecules	-0.646154	-1.77358	0.00632911	0.04669	9	6	pentose acid*;bilirubin degradation product, C17H20N2O5 (1);bilirubin degradation product, C17H20N2O5 (2);bilirubin degradation product, C17H18N2O4 (3);bilirubin degradation product, C17H18N2O4 (2);glutamine_degradant*	pentose acid*;bilirubin degradation product, C17H20N2O5 (1);bilirubin degradation product, C17H20N2O5 (2);bilirubin degradation product, C17H18N2O4 (3);bilirubin degradation product, C17H18N2O4 (2);glutamine_degradant*
Phosphatidylethanolamine (PE)	-0.430791	-1.69655	0.0322581	0.0500733	13	13	1,2-dilinoleoyl-GPE (18:2/18:2)*;1-stearoyl-2-arachidonoyl-GPE (18:0/20:4);1-linoleoyl-2-arachidonoyl-GPE (18:2/20:4)*;1-stearoyl-2-linoleoyl-GPE (18:0/18:2)*;1-palmitoyl-2-docosahexaenoyl-GPE (16:0/22:6)*;1-oleoyl-2-linoleoyl-GPE (18:1/18:2)*;1-palmitoyl-2-arachidonoyl-GPE (16:0/20:4)*;1-palmitoyl-2-linoleoyl-GPE (16:0/18:2);1-stearoyl-2-oleoyl-GPE (18:0/18:1);1-palmitoyl-2-oleoyl-GPE (16:0/18:1…	1,2-dilinoleoyl-GPE (18:2/18:2)*;1-stearoyl-2-arachidonoyl-GPE (18:0/20:4);1-linoleoyl-2-arachidonoyl-GPE (18:2/20:4)*;1-stearoyl-2-linoleoyl-GPE (18:0/18:2)*;1-palmitoyl-2-docosahexaenoyl-GPE (16:0/22:6)*;1-oleoyl-2-linoleoyl-GPE (18:1/18:2)*;1-palmitoyl-2-arachidonoyl-GPE (16:0/20:4)*;1-palmitoyl-2-linoleoyl-GPE (16:0/18:2);1-stearoyl-2-oleoyl-GPE (18:0/18:1);1-palmitoyl-2-oleoyl-GPE (16:0/18:1…
Fatty Acid, Dicarboxylate	-0.349388	-1.48766	0.025641	0.13746	38	18	2-hydroxyglutarate;hexadecenedioate (C16:1-DC)*;sebacate (C10-DC);azelate (C9-DC);4-hydroxy-2-oxoglutaric acid;pimelate (C7-DC);tetradecanedioate (C14);hexadecanedioate (C16);glutarate (C5-DC);adipate;maleate;octadecanedioate (C18);octadecenedioate (C18:1-DC);octadecadienedioate (C18:2-DC)*;suberate (C8-DC);nonadecanedioate (C19-DC);docosadioate (C22-DC);eicosanedioate (C20-DC)	octadecanedioate (C18);octadecenedioate (C18:1-DC);octadecadienedioate (C18:2-DC)*;suberate (C8-DC);nonadecanedioate (C19-DC);docosadioate (C22-DC);eicosanedioate (C20-DC)
Urea cycle; Arginine and Proline Metabolism	0.620418	1.70727	0.00103627	0.104293	30	21	dimethylarginine (ADMA + SDMA);argininate*;2-oxoarginine*;hydroxyproline;urea;N2,N5-diacetylornithine;N-acetylarginine;carboxy-methyl-arginine;citrulline;argininosuccinate;N-delta-acetylornithine;arginine;homocitrulline;3-amino-2-piperidone;proline;N,N,N-trimethyl-alanylproline betaine (TMAP);homoarginine;N-acetylproline;N-methylproline;ornithine;prolylhydroxyproline	dimethylarginine (ADMA + SDMA);argininate*;2-oxoarginine*;hydroxyproline;urea;N2,N5-diacetylornithine;N-acetylarginine;carboxy-methyl-arginine;citrulline;argininosuccinate;N-delta-acetylornithine;arginine;homocitrulline
Hexosylceramides (HCER)	0.874581	1.63524	0.00406504	0.0876063	5	4	glycosyl ceramide (d18:2/24:1, d18:1/24:2)*;glycosyl-N-stearoyl-sphingosine (d18:1/18:0);glycosyl-N-palmitoyl-sphingosine (d18:1/16:0);glycosyl-N-(2-hydroxynervonoyl)-sphingosine (d18:1/24:1(2OH))*	glycosyl ceramide (d18:2/24:1, d18:1/24:2)*;glycosyl-N-stearoyl-sphingosine (d18:1/18:0);glycosyl-N-palmitoyl-sphingosine (d18:1/16:0)
Lysoplasmalogen	0.900976	1.69497	0.002574	0.0621588	4	4	1-(1-enyl-palmitoyl)-GPE (P-16:0)*;1-(1-enyl-oleoyl)-GPE (P-18:1)*;1-(1-enyl-stearoyl)-GPE (P-18:0)*;1-(1-enyl-palmitoyl)-GPC (P-16:0)*	1-(1-enyl-palmitoyl)-GPE (P-16:0)*;1-(1-enyl-oleoyl)-GPE (P-18:1)*;1-(1-enyl-stearoyl)-GPE (P-18:0)*;1-(1-enyl-palmitoyl)-GPC (P-16:0)*
