# Supplementary material for: Growth promotion and antibiotic induced metabolic shifts in the chicken gut microbiome
Source: Commun Biol. 2022 Apr 1;5:293. doi: 10.1038/s42003-022-03239-6 (PMC8975857; doi:10.1038/s42003-022-03239-6)
Supplement: Supplementary file 11 — Supplementary Data 8 [file 42003_2022_3239_MOESM11_ESM.xlsx]

## Sheet: Index
Table 1	GSEA results for the correlation between metabolite abundances in the cecum and day 35 weight in control birds
Table 2	GSEA results for the correlation between metabolite abundances in the cecum and day 35 weight in narasin treated birds
Table 3	GSEA results for the correlation between metabolite abundances in the serum and day 35 weight in control birds
Table 4	GSEA results for the correlation between metabolite abundances in the serum and day 35 weight in narasin treated birds

## Sheet: Table 1
*Negative enrichment scores indicate anticorrelation of abundance and weight ad day 35
Term	es	nes	pval	fdr	geneset_size	matched_size	genes	ledge_genes
Galactosyl Glycerolipids	-0.860364	-1.83196	0.00197239	0.028239	5	5	1-palmitoyl-2-linoleoyl-galactosylglycerol (16:0/18:2)*;1-palmitoyl-galactosylglycerol (16:0)*;2-palmitoyl-galactosylglycerol (16:0)*;1-palmitoyl-digalactosylglycerol (16:0)*;1-palmitoyl-2-linoleoyl-digalactosylglycerol (16:0/18:2)*	1-palmitoyl-galactosylglycerol (16:0)*;2-palmitoyl-galactosylglycerol (16:0)*;1-palmitoyl-digalactosylglycerol (16:0)*;1-palmitoyl-2-linoleoyl-digalactosylglycerol (16:0/18:2)*
Sterol	-0.774106	-2.08691	0	0.00475939	13	11	coprostanol;cholesterol sulfate;stigmastadienone;7-hydroxycholesterol (alpha or beta);stigmasterol;4-cholesten-3-one;beta-sitosterol;desmosterol;campesterol;ergosterol;cholesterol	7-hydroxycholesterol (alpha or beta);stigmasterol;4-cholesten-3-one;beta-sitosterol;desmosterol;campesterol;ergosterol;cholesterol
Ceramides	-0.704278	-1.7109	0.0173077	0.0639662	11	8	ceramide (d18:1/14:0, d16:1/16:0)*;ceramide (d18:2/24:1, d18:1/24:2)*;ceramide (d18:1/20:0, d16:1/22:0, d20:1/18:0)*;ceramide (d18:1/17:0, d17:1/18:0)*;N-palmitoyl-sphingosine (d18:1/16:0);N-palmitoyl-sphingadienine (d18:2/16:0)*;N-stearoyl-sphingosine (d18:1/18:0)*;N-(2-hydroxypalmitoyl)-sphingosine (d18:1/16:0(2OH))	ceramide (d18:1/20:0, d16:1/22:0, d20:1/18:0)*;ceramide (d18:1/17:0, d17:1/18:0)*;N-palmitoyl-sphingosine (d18:1/16:0);N-palmitoyl-sphingadienine (d18:2/16:0)*;N-stearoyl-sphingosine (d18:1/18:0)*;N-(2-hydroxypalmitoyl)-sphingosine (d18:1/16:0(2OH))
Aminosugar Metabolism	-0.633621	-1.71018	0.019685	0.0536224	11	11	glucuronate;N-glycolylneuraminate;diacetylchitobiose;N-acetylglucosamine/N-acetylgalactosamine;N-acetylmuramate;N-acetyl-beta-glucosaminylamine;erythronate*;N-acetylneuraminate;N-acetylglucosaminitol;glucosamine 6-sulfate;N-acetylglucosaminylasparagine	glucuronate;N-glycolylneuraminate;diacetylchitobiose;N-acetylglucosamine/N-acetylgalactosamine;N-acetylmuramate;N-acetyl-beta-glucosaminylamine;erythronate*;N-acetylneuraminate;N-acetylglucosaminitol;glucosamine 6-sulfate;N-acetylglucosaminylasparagine
Sphingomyelins	-0.623409	-1.86326	0	0.031412	30	15	sphingomyelin (d18:1/19:0, d19:1/18:0)*;tricosanoyl sphingomyelin (d18:1/23:0)*;sphingomyelin (d18:1/18:1, d18:2/18:0);stearoyl sphingomyelin (d18:1/18:0);lignoceroyl sphingomyelin (d18:1/24:0);sphingomyelin (d18:2/16:0, d18:1/16:1)*;sphingomyelin (d18:2/24:1, d18:1/24:2)*;sphingomyelin (d18:1/24:1, d18:2/24:0)*;sphingomyelin (d18:1/20:0, d16:1/22:0)*;sphingomyelin (d18:1/17:0, d17:1/18:0, d19:1/…	stearoyl sphingomyelin (d18:1/18:0);lignoceroyl sphingomyelin (d18:1/24:0);sphingomyelin (d18:2/16:0, d18:1/16:1)*;sphingomyelin (d18:2/24:1, d18:1/24:2)*;sphingomyelin (d18:1/24:1, d18:2/24:0)*;sphingomyelin (d18:1/20:0, d16:1/22:0)*;sphingomyelin (d18:1/17:0, d17:1/18:0, d19:1/16:0);behenoyl sphingomyelin (d18:1/22:0)*;sphingomyelin (d18:1/14:0, d16:1/16:0)*;palmitoyl sphingomyelin (d18:1/16:0)…
Long Chain Polyunsaturated Fatty Acid (n3 and n6)	-0.597351	-1.72022	0.0094697	0.0728186	23	13	dihomolinoleate (20:2n6);docosadienoate (22:2n6);linolenate (18:3n3 or 3n6);hexadecatrienoate (16:3n3);hexadecadienoate (16:2n6);linoleate (18:2n6);dihomolinolenate (20:3n3 or 3n6);adrenate (22:4n6);eicosapentaenoate (EPA; 20:5n3);docosahexaenoate (DHA; 22:6n3);arachidonate (20:4n6);docosapentaenoate (DPA; 22:5n3);docosapentaenoate (n6 DPA; 22:5n6)	dihomolinolenate (20:3n3 or 3n6);adrenate (22:4n6);eicosapentaenoate (EPA; 20:5n3);docosahexaenoate (DHA; 22:6n3);arachidonate (20:4n6);docosapentaenoate (DPA; 22:5n3);docosapentaenoate (n6 DPA; 22:5n6)
Dipeptide	-0.551017	-1.70747	0.0172745	0.0473219	20	18	glutaminylleucine;glycylisoleucine;threonylphenylalanine;glycylvaline;phenylalanylalanine;leucylglycine;prolylglycine;tyrosylglycine;phenylalanylglycine;tryptophylglycine;glycylleucine;leucylglutamine*;valylleucine;valylglycine;valylglutamine;alanylleucine;isoleucylglycine;lysylleucine	tryptophylglycine;glycylleucine;leucylglutamine*;valylleucine;valylglycine;valylglutamine;alanylleucine;isoleucylglycine;lysylleucine
Leucine, Isoleucine and Valine Metabolism	0.452019	1.63916	0.0178174	0.100209	36	27	beta-hydroxyisovaleroylcarnitine;N-acetylleucine;N-acetylisoleucine;3-methyl-2-oxovalerate;methylsuccinate;4-methyl-2-oxopentanoate;N-butyryl-isoleucine;ethylmalonate;N-butyryl-leucine;3-methyl-2-oxobutyrate;isovalerate (C5);N-acetylvaline;valine;isoleucine;alpha-hydroxyisocaproate;leucine;2-hydroxy-3-methylvalerate;1-carboxyethylleucine;isobutyrylcarnitine (C4);3-methylglutaconate;1-carboxyethyl…	beta-hydroxyisovaleroylcarnitine;N-acetylleucine;N-acetylisoleucine;3-methyl-2-oxovalerate;methylsuccinate;4-methyl-2-oxopentanoate;N-butyryl-isoleucine;ethylmalonate;N-butyryl-leucine;3-methyl-2-oxobutyrate;isovalerate (C5);N-acetylvaline
Fatty Acid, Dicarboxylate	0.561951	1.85934	0.0041841	0.0250146	38	20	sebacate (C10-DC);dodecanedioate (C12);hexadecanedioate (C16);azelate (C9-DC);dimethylmalonic acid;pimelate (C7-DC);suberate (C8-DC);octadecanedioate (C18);adipate;glutarate (C5-DC);3-methylglutarate/2-methylglutarate;dodecenedioate (C12:1-DC)*;branched chain 14:0 dicarboxylic acid;2-hydroxyglutarate;3-hydroxyadipate;octadecenedioate (C18:1-DC);tetradecanedioate (C14);octadecadienedioate (C18:2-D…	sebacate (C10-DC);dodecanedioate (C12);hexadecanedioate (C16);azelate (C9-DC);dimethylmalonic acid;pimelate (C7-DC);suberate (C8-DC);octadecanedioate (C18);adipate;glutarate (C5-DC);3-methylglutarate/2-methylglutarate;dodecenedioate (C12:1-DC)*
Secondary Bile Acid Metabolism	0.667878	1.98649	0	0.00842598	19	13	3-dehydrodeoxycholate;7-ketolithocholate;isohyodeoxycholate;ursodeoxycholate;7-ketodeoxycholate;lithocholate;taurochenodeoxycholic acid (7 or 27)-sulfate;ursocholate;taurochenodeoxycholic acid 3-sulfate;tauroursodeoxycholic acid sulfate (2);3-dehydrocholate;taurocholenate sulfate*;tauroursodeoxycholic acid sulfate (1)	3-dehydrodeoxycholate;7-ketolithocholate;isohyodeoxycholate;ursodeoxycholate;7-ketodeoxycholate;lithocholate;taurochenodeoxycholic acid (7 or 27)-sulfate;ursocholate
Phosphatidylcholine (PC)	0.694042	2.08185	0	0.00421299	22	13	1-stearoyl-2-docosahexaenoyl-GPC (18:0/22:6);1-palmitoyl-2-arachidonoyl-GPC (16:0/20:4n6);1-palmitoyl-2-docosahexaenoyl-GPC (16:0/22:6);1-stearoyl-2-arachidonoyl-GPC (18:0/20:4);1-stearoyl-2-oleoyl-GPC (18:0/18:1);1-stearoyl-2-linoleoyl-GPC (18:0/18:2)*;1-palmitoyl-2-linoleoyl-GPC (16:0/18:2);1-palmitoyl-2-stearoyl-GPC (16:0/18:0);1-palmitoyl-2-oleoyl-GPC (16:0/18:1);1-oleoyl-2-linoleoyl-GPC (18:…	1-stearoyl-2-docosahexaenoyl-GPC (18:0/22:6);1-palmitoyl-2-arachidonoyl-GPC (16:0/20:4n6);1-palmitoyl-2-docosahexaenoyl-GPC (16:0/22:6);1-stearoyl-2-arachidonoyl-GPC (18:0/20:4);1-stearoyl-2-oleoyl-GPC (18:0/18:1);1-stearoyl-2-linoleoyl-GPC (18:0/18:2)*;1-palmitoyl-2-linoleoyl-GPC (16:0/18:2);1-palmitoyl-2-stearoyl-GPC (16:0/18:0);1-palmitoyl-2-oleoyl-GPC (16:0/18:1);1-oleoyl-2-linoleoyl-GPC (18:…
Tocopherol Metabolism	0.697685	2.02894	0.00204499	0.00789936	12	12	alpha-tocopherol;gamma-CEHC;gamma-tocotrienol;alpha-tocotrienol;delta-CEHC sulfate;gamma-tocopherol/beta-tocopherol;gamma-CEHC taurine*;alpha-tocopherol acetate;delta-tocopherol;gamma-CEHC sulfate;alpha-CEHC taurine*;alpha-CEHC sulfate	alpha-tocopherol;gamma-CEHC;gamma-tocotrienol;alpha-tocotrienol;delta-CEHC sulfate;gamma-tocopherol/beta-tocopherol;gamma-CEHC taurine*;alpha-tocopherol acetate;delta-tocopherol;gamma-CEHC sulfate;alpha-CEHC taurine*
Primary Bile Acid Metabolism	0.714033	1.72281	0.0238612	0.0533645	9	7	chenodeoxycholate;cholate;chenodeoxycholic acid sulfate (1);taurochenodeoxycholate;taurocholate;chenodeoxycholic acid sulfate (3);cholate sulfate	chenodeoxycholate;cholate;chenodeoxycholic acid sulfate (1);taurochenodeoxycholate;taurocholate;chenodeoxycholic acid sulfate (3)
Vitamin A Metabolism	0.836058	1.79156	0.00217865	0.0349678	6	5	carotene diol (3);carotene diol (2);carotene diol (1);beta-cryptoxanthin;retinol (Vitamin A)	carotene diol (3);carotene diol (2);carotene diol (1);beta-cryptoxanthin

## Sheet: Table 2
*Negative enrichment scores indicate anticorrelation of abundance and weight ad day 35
Term	es	nes	pval	fdr	geneset_size	matched_size	genes	ledge_genes
Galactosyl Glycerolipids	-0.860364	-1.83196	0.00197239	0.028239	5	5	1-palmitoyl-2-linoleoyl-galactosylglycerol (16:0/18:2)*;1-palmitoyl-galactosylglycerol (16:0)*;2-palmitoyl-galactosylglycerol (16:0)*;1-palmitoyl-digalactosylglycerol (16:0)*;1-palmitoyl-2-linoleoyl-digalactosylglycerol (16:0/18:2)*	1-palmitoyl-galactosylglycerol (16:0)*;2-palmitoyl-galactosylglycerol (16:0)*;1-palmitoyl-digalactosylglycerol (16:0)*;1-palmitoyl-2-linoleoyl-digalactosylglycerol (16:0/18:2)*
Sterol	-0.774106	-2.08691	0	0.00475939	13	11	coprostanol;cholesterol sulfate;stigmastadienone;7-hydroxycholesterol (alpha or beta);stigmasterol;4-cholesten-3-one;beta-sitosterol;desmosterol;campesterol;ergosterol;cholesterol	7-hydroxycholesterol (alpha or beta);stigmasterol;4-cholesten-3-one;beta-sitosterol;desmosterol;campesterol;ergosterol;cholesterol
Ceramides	-0.704278	-1.7109	0.0173077	0.0639662	11	8	ceramide (d18:1/14:0, d16:1/16:0)*;ceramide (d18:2/24:1, d18:1/24:2)*;ceramide (d18:1/20:0, d16:1/22:0, d20:1/18:0)*;ceramide (d18:1/17:0, d17:1/18:0)*;N-palmitoyl-sphingosine (d18:1/16:0);N-palmitoyl-sphingadienine (d18:2/16:0)*;N-stearoyl-sphingosine (d18:1/18:0)*;N-(2-hydroxypalmitoyl)-sphingosine (d18:1/16:0(2OH))	ceramide (d18:1/20:0, d16:1/22:0, d20:1/18:0)*;ceramide (d18:1/17:0, d17:1/18:0)*;N-palmitoyl-sphingosine (d18:1/16:0);N-palmitoyl-sphingadienine (d18:2/16:0)*;N-stearoyl-sphingosine (d18:1/18:0)*;N-(2-hydroxypalmitoyl)-sphingosine (d18:1/16:0(2OH))
Aminosugar Metabolism	-0.633621	-1.71018	0.019685	0.0536224	11	11	glucuronate;N-glycolylneuraminate;diacetylchitobiose;N-acetylglucosamine/N-acetylgalactosamine;N-acetylmuramate;N-acetyl-beta-glucosaminylamine;erythronate*;N-acetylneuraminate;N-acetylglucosaminitol;glucosamine 6-sulfate;N-acetylglucosaminylasparagine	glucuronate;N-glycolylneuraminate;diacetylchitobiose;N-acetylglucosamine/N-acetylgalactosamine;N-acetylmuramate;N-acetyl-beta-glucosaminylamine;erythronate*;N-acetylneuraminate;N-acetylglucosaminitol;glucosamine 6-sulfate;N-acetylglucosaminylasparagine
Sphingomyelins	-0.623409	-1.86326	0	0.031412	30	15	sphingomyelin (d18:1/19:0, d19:1/18:0)*;tricosanoyl sphingomyelin (d18:1/23:0)*;sphingomyelin (d18:1/18:1, d18:2/18:0);stearoyl sphingomyelin (d18:1/18:0);lignoceroyl sphingomyelin (d18:1/24:0);sphingomyelin (d18:2/16:0, d18:1/16:1)*;sphingomyelin (d18:2/24:1, d18:1/24:2)*;sphingomyelin (d18:1/24:1, d18:2/24:0)*;sphingomyelin (d18:1/20:0, d16:1/22:0)*;sphingomyelin (d18:1/17:0, d17:1/18:0, d19:1/…	stearoyl sphingomyelin (d18:1/18:0);lignoceroyl sphingomyelin (d18:1/24:0);sphingomyelin (d18:2/16:0, d18:1/16:1)*;sphingomyelin (d18:2/24:1, d18:1/24:2)*;sphingomyelin (d18:1/24:1, d18:2/24:0)*;sphingomyelin (d18:1/20:0, d16:1/22:0)*;sphingomyelin (d18:1/17:0, d17:1/18:0, d19:1/16:0);behenoyl sphingomyelin (d18:1/22:0)*;sphingomyelin (d18:1/14:0, d16:1/16:0)*;palmitoyl sphingomyelin (d18:1/16:0)…
Long Chain Polyunsaturated Fatty Acid (n3 and n6)	-0.597351	-1.72022	0.0094697	0.0728186	23	13	dihomolinoleate (20:2n6);docosadienoate (22:2n6);linolenate (18:3n3 or 3n6);hexadecatrienoate (16:3n3);hexadecadienoate (16:2n6);linoleate (18:2n6);dihomolinolenate (20:3n3 or 3n6);adrenate (22:4n6);eicosapentaenoate (EPA; 20:5n3);docosahexaenoate (DHA; 22:6n3);arachidonate (20:4n6);docosapentaenoate (DPA; 22:5n3);docosapentaenoate (n6 DPA; 22:5n6)	dihomolinolenate (20:3n3 or 3n6);adrenate (22:4n6);eicosapentaenoate (EPA; 20:5n3);docosahexaenoate (DHA; 22:6n3);arachidonate (20:4n6);docosapentaenoate (DPA; 22:5n3);docosapentaenoate (n6 DPA; 22:5n6)
Dipeptide	-0.551017	-1.70747	0.0172745	0.0473219	20	18	glutaminylleucine;glycylisoleucine;threonylphenylalanine;glycylvaline;phenylalanylalanine;leucylglycine;prolylglycine;tyrosylglycine;phenylalanylglycine;tryptophylglycine;glycylleucine;leucylglutamine*;valylleucine;valylglycine;valylglutamine;alanylleucine;isoleucylglycine;lysylleucine	tryptophylglycine;glycylleucine;leucylglutamine*;valylleucine;valylglycine;valylglutamine;alanylleucine;isoleucylglycine;lysylleucine
Leucine, Isoleucine and Valine Metabolism	0.452019	1.63916	0.0178174	0.100209	36	27	beta-hydroxyisovaleroylcarnitine;N-acetylleucine;N-acetylisoleucine;3-methyl-2-oxovalerate;methylsuccinate;4-methyl-2-oxopentanoate;N-butyryl-isoleucine;ethylmalonate;N-butyryl-leucine;3-methyl-2-oxobutyrate;isovalerate (C5);N-acetylvaline;valine;isoleucine;alpha-hydroxyisocaproate;leucine;2-hydroxy-3-methylvalerate;1-carboxyethylleucine;isobutyrylcarnitine (C4);3-methylglutaconate;1-carboxyethyl…	beta-hydroxyisovaleroylcarnitine;N-acetylleucine;N-acetylisoleucine;3-methyl-2-oxovalerate;methylsuccinate;4-methyl-2-oxopentanoate;N-butyryl-isoleucine;ethylmalonate;N-butyryl-leucine;3-methyl-2-oxobutyrate;isovalerate (C5);N-acetylvaline
Fatty Acid, Dicarboxylate	0.561951	1.85934	0.0041841	0.0250146	38	20	sebacate (C10-DC);dodecanedioate (C12);hexadecanedioate (C16);azelate (C9-DC);dimethylmalonic acid;pimelate (C7-DC);suberate (C8-DC);octadecanedioate (C18);adipate;glutarate (C5-DC);3-methylglutarate/2-methylglutarate;dodecenedioate (C12:1-DC)*;branched chain 14:0 dicarboxylic acid;2-hydroxyglutarate;3-hydroxyadipate;octadecenedioate (C18:1-DC);tetradecanedioate (C14);octadecadienedioate (C18:2-D…	sebacate (C10-DC);dodecanedioate (C12);hexadecanedioate (C16);azelate (C9-DC);dimethylmalonic acid;pimelate (C7-DC);suberate (C8-DC);octadecanedioate (C18);adipate;glutarate (C5-DC);3-methylglutarate/2-methylglutarate;dodecenedioate (C12:1-DC)*
Secondary Bile Acid Metabolism	0.667878	1.98649	0	0.00842598	19	13	3-dehydrodeoxycholate;7-ketolithocholate;isohyodeoxycholate;ursodeoxycholate;7-ketodeoxycholate;lithocholate;taurochenodeoxycholic acid (7 or 27)-sulfate;ursocholate;taurochenodeoxycholic acid 3-sulfate;tauroursodeoxycholic acid sulfate (2);3-dehydrocholate;taurocholenate sulfate*;tauroursodeoxycholic acid sulfate (1)	3-dehydrodeoxycholate;7-ketolithocholate;isohyodeoxycholate;ursodeoxycholate;7-ketodeoxycholate;lithocholate;taurochenodeoxycholic acid (7 or 27)-sulfate;ursocholate
Phosphatidylcholine (PC)	0.694042	2.08185	0	0.00421299	22	13	1-stearoyl-2-docosahexaenoyl-GPC (18:0/22:6);1-palmitoyl-2-arachidonoyl-GPC (16:0/20:4n6);1-palmitoyl-2-docosahexaenoyl-GPC (16:0/22:6);1-stearoyl-2-arachidonoyl-GPC (18:0/20:4);1-stearoyl-2-oleoyl-GPC (18:0/18:1);1-stearoyl-2-linoleoyl-GPC (18:0/18:2)*;1-palmitoyl-2-linoleoyl-GPC (16:0/18:2);1-palmitoyl-2-stearoyl-GPC (16:0/18:0);1-palmitoyl-2-oleoyl-GPC (16:0/18:1);1-oleoyl-2-linoleoyl-GPC (18:…	1-stearoyl-2-docosahexaenoyl-GPC (18:0/22:6);1-palmitoyl-2-arachidonoyl-GPC (16:0/20:4n6);1-palmitoyl-2-docosahexaenoyl-GPC (16:0/22:6);1-stearoyl-2-arachidonoyl-GPC (18:0/20:4);1-stearoyl-2-oleoyl-GPC (18:0/18:1);1-stearoyl-2-linoleoyl-GPC (18:0/18:2)*;1-palmitoyl-2-linoleoyl-GPC (16:0/18:2);1-palmitoyl-2-stearoyl-GPC (16:0/18:0);1-palmitoyl-2-oleoyl-GPC (16:0/18:1);1-oleoyl-2-linoleoyl-GPC (18:…
Tocopherol Metabolism	0.697685	2.02894	0.00204499	0.00789936	12	12	alpha-tocopherol;gamma-CEHC;gamma-tocotrienol;alpha-tocotrienol;delta-CEHC sulfate;gamma-tocopherol/beta-tocopherol;gamma-CEHC taurine*;alpha-tocopherol acetate;delta-tocopherol;gamma-CEHC sulfate;alpha-CEHC taurine*;alpha-CEHC sulfate	alpha-tocopherol;gamma-CEHC;gamma-tocotrienol;alpha-tocotrienol;delta-CEHC sulfate;gamma-tocopherol/beta-tocopherol;gamma-CEHC taurine*;alpha-tocopherol acetate;delta-tocopherol;gamma-CEHC sulfate;alpha-CEHC taurine*
Primary Bile Acid Metabolism	0.714033	1.72281	0.0238612	0.0533645	9	7	chenodeoxycholate;cholate;chenodeoxycholic acid sulfate (1);taurochenodeoxycholate;taurocholate;chenodeoxycholic acid sulfate (3);cholate sulfate	chenodeoxycholate;cholate;chenodeoxycholic acid sulfate (1);taurochenodeoxycholate;taurocholate;chenodeoxycholic acid sulfate (3)
Vitamin A Metabolism	0.836058	1.79156	0.00217865	0.0349678	6	5	carotene diol (3);carotene diol (2);carotene diol (1);beta-cryptoxanthin;retinol (Vitamin A)	carotene diol (3);carotene diol (2);carotene diol (1);beta-cryptoxanthin

## Sheet: Table 3
*Negative enrichment scores indicate anticorrelation of abundance and weight ad day 35
Term	es	nes	pval	fdr	geneset_size	matched_size	genes	ledge_genes
Long Chain Monounsaturated Fatty Acid	-0.890756	-2.38091	0	0.000467557	9	7	erucate (22:1n9);10-nonadecenoate (19:1n9);nervonate (24:1n9)*;10-heptadecenoate (17:1n7);eicosenoate (20:1n9 or 1n11);oleate/vaccenate (18:1);palmitoleate (16:1n7)	erucate (22:1n9);10-nonadecenoate (19:1n9);nervonate (24:1n9)*;10-heptadecenoate (17:1n7);eicosenoate (20:1n9 or 1n11);oleate/vaccenate (18:1);palmitoleate (16:1n7)
Endocannabinoid	-0.854206	-2.41123	0	0.000701335	15	9	N-stearoylserine*;N-arachidonoyltaurine;N-oleoylserine;N-stearoyltaurine;linoleoyl ethanolamide;N-linoleoyltaurine*;N-oleoyltaurine;N-palmitoyltaurine;palmitoyl ethanolamide	N-stearoyltaurine;linoleoyl ethanolamide;N-linoleoyltaurine*;N-oleoyltaurine;N-palmitoyltaurine;palmitoyl ethanolamide
Long Chain Polyunsaturated Fatty Acid (n3 and n6)	-0.761364	-2.65856	0	0	23	17	arachidonate (20:4n6);nisinate (24:6n3);docosahexaenoate (DHA; 22:6n3);adrenate (22:4n6);docosapentaenoate (n6 DPA; 22:5n6);docosapentaenoate (DPA; 22:5n3);eicosapentaenoate (EPA; 20:5n3);linoleate (18:2n6);dihomolinolenate (20:3n3 or 3n6);linolenate (18:3n3 or 3n6);mead acid (20:3n9);dihomolinoleate (20:2n6);tetradecadienoate (14:2)*;hexadecatrienoate (16:3n3);docosadienoate (22:2n6);hexadecadie…	arachidonate (20:4n6);nisinate (24:6n3);docosahexaenoate (DHA; 22:6n3);adrenate (22:4n6);docosapentaenoate (n6 DPA; 22:5n6);docosapentaenoate (DPA; 22:5n3);eicosapentaenoate (EPA; 20:5n3);linoleate (18:2n6);dihomolinolenate (20:3n3 or 3n6);linolenate (18:3n3 or 3n6);mead acid (20:3n9);dihomolinoleate (20:2n6);tetradecadienoate (14:2)*;hexadecatrienoate (16:3n3);docosadienoate (22:2n6);hexadecadie…
Purine Metabolism, Adenine containing	-0.703728	-1.62024	0.0367232	0.112915	11	5	adenosine 3',5'-cyclic monophosphate (cAMP);N6-carbamoylthreonyladenosine;AMP;N6-succinyladenosine;adenine	N6-succinyladenosine;adenine
Long Chain Saturated Fatty Acid	-0.636419	-1.57408	0.0323529	0.128266	8	6	behenate (22:0)*;arachidate (20:0);nonadecanoate (19:0);margarate (17:0);palmitate (16:0);stearate (18:0)	arachidate (20:0);nonadecanoate (19:0);margarate (17:0);palmitate (16:0);stearate (18:0)
Fatty Acid, Monohydroxy	-0.615419	-2.05377	0	0.00701335	24	13	5-hydroxyhexanoate;2-hydroxyheptanoate*;3-hydroxystearate;13-HODE + 9-HODE;alpha-hydroxycaproate;2-hydroxyoctanoate;2-hydroxypalmitate;2-hydroxyarachidate*;2-hydroxybehenate;2-hydroxystearate;2-hydroxynervonate*;2-hydroxydecanoate;3-hydroxyhexanoate	2-hydroxyoctanoate;2-hydroxypalmitate;2-hydroxyarachidate*;2-hydroxybehenate;2-hydroxystearate;2-hydroxynervonate*;2-hydroxydecanoate;3-hydroxyhexanoate
Pyrimidine Metabolism, Uracil containing	-0.580669	-1.81488	0.0117647	0.0462881	14	12	beta-alanine;3-(3-amino-3-carboxypropyl)uridine*;2'-deoxyuridine;2'-O-methyluridine;uridine;5-methyluridine (ribothymidine);pseudouridine;N-acetyl-beta-alanine;3-ureidopropionate;5,6-dihydrouracil;5,6-dihydrouridine;uracil	pseudouridine;N-acetyl-beta-alanine;3-ureidopropionate;5,6-dihydrouracil;5,6-dihydrouridine;uracil
Fatty Acid, Dicarboxylate	-0.568943	-2.08454	0	0.00561068	38	18	pimelate (C7-DC);docosadioate (C22-DC);eicosanedioate (C20-DC);nonadecanedioate (C19-DC);azelate (C9-DC);adipate;4-hydroxy-2-oxoglutaric acid;suberate (C8-DC);sebacate (C10-DC);octadecenedioate (C18:1-DC);hexadecenedioate (C16:1-DC)*;glutarate (C5-DC);octadecadienedioate (C18:2-DC)*;2-hydroxyglutarate;maleate;tetradecanedioate (C14);octadecanedioate (C18);hexadecanedioate (C16)	4-hydroxy-2-oxoglutaric acid;suberate (C8-DC);sebacate (C10-DC);octadecenedioate (C18:1-DC);hexadecenedioate (C16:1-DC)*;glutarate (C5-DC);octadecadienedioate (C18:2-DC)*;2-hydroxyglutarate;maleate;tetradecanedioate (C14);octadecanedioate (C18);hexadecanedioate (C16)
Monoacylglycerol	-0.498588	-1.70525	0.015625	0.0793511	15	13	1-palmitoylglycerol (16:0);1-linolenoylglycerol (18:3);1-linoleoylglycerol (18:2);1-myristoylglycerol (14:0);1-arachidonylglycerol (20:4);2-linoleoylglycerol (18:2);1-oleoylglycerol (18:1);2-arachidonoylglycerol (20:4);1-dihomo-linolenylglycerol (20:3);1-palmitoleoylglycerol (16:1)*;2-oleoylglycerol (18:1);1-docosahexaenoylglycerol (22:6);1-dihomo-linoleoylglycerol (20:2)	1-palmitoylglycerol (16:0);1-linolenoylglycerol (18:3);1-linoleoylglycerol (18:2);1-myristoylglycerol (14:0);1-arachidonylglycerol (20:4);2-linoleoylglycerol (18:2);1-oleoylglycerol (18:1);2-arachidonoylglycerol (20:4);1-dihomo-linolenylglycerol (20:3);1-palmitoleoylglycerol (16:1)*;2-oleoylglycerol (18:1);1-docosahexaenoylglycerol (22:6);1-dihomo-linoleoylglycerol (20:2)
Food Component/Plant	0.485763	1.75165	0.00118906	0.0366547	76	39	quinate;2-keto-3-deoxy-gluconate;ethyl alpha-glucopyranoside;2,3-dihydroxyisovalerate;furaneol sulfate;gluconate;4-hydroxycinnamate;syringic acid;4-vinylguaiacol sulfate;N-acetylpyrraline;genistein;indolin-2-one;3-indoleglyoxylic acid;daidzein;2,8-quinolinediol sulfate;maltol sulfate;ethyl beta-glucopyranoside;cinnamate;glycitein sulfate (2);ferulic acid 4-sulfate;nicotianamine;dihydroferulate;da…	quinate;2-keto-3-deoxy-gluconate;ethyl alpha-glucopyranoside;2,3-dihydroxyisovalerate;furaneol sulfate;gluconate;4-hydroxycinnamate;syringic acid;4-vinylguaiacol sulfate;N-acetylpyrraline;genistein;indolin-2-one;3-indoleglyoxylic acid;daidzein;2,8-quinolinediol sulfate;maltol sulfate;ethyl beta-glucopyranoside;cinnamate;glycitein sulfate (2);ferulic acid 4-sulfate;nicotianamine;dihydroferulate;da…
Diacylglycerol	0.523985	1.63828	0.0184453	0.0787111	23	19	palmitoyl-arachidonoyl-glycerol (16:0/20:4) [1]*;linoleoyl-linoleoyl-glycerol (18:2/18:2) [1]*;linoleoyl-linolenoyl-glycerol (18:2/18:3) [2]*;oleoyl-linoleoyl-glycerol (18:1/18:2) [1];palmitoyl-linoleoyl-glycerol (16:0/18:2) [1]*;oleoyl-arachidonoyl-glycerol (18:1/20:4) [2]*;oleoyl-arachidonoyl-glycerol (18:1/20:4) [1]*;diacylglycerol (16:1/18:2 [2], 16:0/18:3 [1])*;stearoyl-arachidonoyl-glycerol…	palmitoyl-arachidonoyl-glycerol (16:0/20:4) [1]*;linoleoyl-linoleoyl-glycerol (18:2/18:2) [1]*;linoleoyl-linolenoyl-glycerol (18:2/18:3) [2]*;oleoyl-linoleoyl-glycerol (18:1/18:2) [1];palmitoyl-linoleoyl-glycerol (16:0/18:2) [1]*;oleoyl-arachidonoyl-glycerol (18:1/20:4) [2]*;oleoyl-arachidonoyl-glycerol (18:1/20:4) [1]*;diacylglycerol (16:1/18:2 [2], 16:0/18:3 [1])*;stearoyl-arachidonoyl-glycerol…
Gamma-glutamyl Amino Acid	0.581866	1.66026	0.0174263	0.0781323	18	16	gamma-glutamyltyrosine;gamma-glutamylglycine;gamma-glutamylglutamate;gamma-glutamylthreonine;gamma-glutamyl-2-aminobutyrate;gamma-glutamylalanine;gamma-glutamylglutamine;gamma-glutamyl-alpha-lysine;gamma-glutamylhistidine;gamma-glutamylvaline;gamma-glutamylmethionine;gamma-glutamylleucine;gamma-glutamylisoleucine*;gamma-glutamylcitrulline*;gamma-glutamylphenylalanine;gamma-glutamyltryptophan	gamma-glutamyltyrosine;gamma-glutamylglycine;gamma-glutamylglutamate;gamma-glutamylthreonine;gamma-glutamyl-2-aminobutyrate;gamma-glutamylalanine;gamma-glutamylglutamine;gamma-glutamyl-alpha-lysine;gamma-glutamylhistidine;gamma-glutamylvaline;gamma-glutamylmethionine;gamma-glutamylleucine
Plasmalogen	0.599137	1.56406	0.0199468	0.0946683	11	11	1-(1-enyl-palmitoyl)-2-oleoyl-GPC (P-16:0/18:1)*;1-(1-enyl-palmitoyl)-2-palmitoleoyl-GPC (P-16:0/16:1)*;1-(1-enyl-palmitoyl)-2-palmitoyl-GPC (P-16:0/16:0)*;1-(1-enyl-stearoyl)-2-arachidonoyl-GPE (P-18:0/20:4)*;1-(1-enyl-palmitoyl)-2-arachidonoyl-GPE (P-16:0/20:4)*;1-(1-enyl-palmitoyl)-2-oleoyl-GPE (P-16:0/18:1)*;1-(1-enyl-palmitoyl)-2-arachidonoyl-GPC (P-16:0/20:4)*;1-(1-enyl-stearoyl)-2-linoleoy…	1-(1-enyl-palmitoyl)-2-oleoyl-GPC (P-16:0/18:1)*;1-(1-enyl-palmitoyl)-2-palmitoleoyl-GPC (P-16:0/16:1)*;1-(1-enyl-palmitoyl)-2-palmitoyl-GPC (P-16:0/16:0)*;1-(1-enyl-stearoyl)-2-arachidonoyl-GPE (P-18:0/20:4)*;1-(1-enyl-palmitoyl)-2-arachidonoyl-GPE (P-16:0/20:4)*;1-(1-enyl-palmitoyl)-2-oleoyl-GPE (P-16:0/18:1)*
Sphingomyelins	0.602233	1.907	0.00250941	0.0107484	30	21	sphingomyelin (d18:1/20:0, d16:1/22:0)*;sphingomyelin (d18:1/19:0, d19:1/18:0)*;stearoyl sphingomyelin (d18:1/18:0);sphingomyelin (d18:1/22:2, d18:2/22:1, d16:1/24:2)*;sphingomyelin (d18:2/24:1, d18:1/24:2)*;sphingomyelin (d18:2/23:0, d18:1/23:1, d17:1/24:1)*;sphingomyelin (d18:1/21:0, d17:1/22:0, d16:1/23:0)*;sphingomyelin (d18:1/17:0, d17:1/18:0, d19:1/16:0);sphingomyelin (d18:2/16:0, d18:1/16:…	sphingomyelin (d18:1/20:0, d16:1/22:0)*;sphingomyelin (d18:1/19:0, d19:1/18:0)*;stearoyl sphingomyelin (d18:1/18:0);sphingomyelin (d18:1/22:2, d18:2/22:1, d16:1/24:2)*;sphingomyelin (d18:2/24:1, d18:1/24:2)*;sphingomyelin (d18:2/23:0, d18:1/23:1, d17:1/24:1)*;sphingomyelin (d18:1/21:0, d17:1/22:0, d16:1/23:0)*;sphingomyelin (d18:1/17:0, d17:1/18:0, d19:1/16:0);sphingomyelin (d18:2/16:0, d18:1/16:…
Dipeptide	0.698346	1.60501	0.0176471	0.0766559	20	7	cyclo(pro-hydroxypro)*;phenylalanylhydroxyproline*;isoleucylglycine;valylglycine;glycylvaline;glycylleucine;prolylglycine	cyclo(pro-hydroxypro)*;phenylalanylhydroxyproline*;isoleucylglycine;valylglycine
Pentose Metabolism	0.702985	1.62374	0.0133136	0.0759275	10	7	lyxonate;ribonate;arabonate/xylonate;xylose;sedoheptulose;arabitol/xylitol;ribitol	lyxonate;ribonate;arabonate/xylonate;xylose
Alanine and Aspartate Metabolism	0.751324	1.84872	0.00140252	0.0186029	11	9	hydroxyasparagine;N-methylalanine;N-acetylasparagine;aspartate;alanine;N-acetylaspartate (NAA);N,N-dimethylalanine;asparagine;N-acetylalanine	hydroxyasparagine;N-methylalanine;N-acetylasparagine;aspartate;alanine;N-acetylaspartate (NAA);N,N-dimethylalanine

## Sheet: Table 4
*Negative enrichment scores indicate anticorrelation of abundance and weight ad day 35
Term	es	nes	pval	fdr	geneset_size	matched_size	genes	ledge_genes
Vitamin B6 Metabolism	-0.898045	-1.61007	0.01341	0.118484	4	3	pyridoxal;pyridoxamine;pyridoxate	pyridoxal;pyridoxamine;pyridoxate
Tocopherol Metabolism	-0.829298	-1.62057	0.0141129	0.124323	12	4	gamma-tocopherol/beta-tocopherol;alpha-tocopherol;gamma-CEHC;gamma-CEHC sulfate	gamma-CEHC;gamma-CEHC sulfate
Nicotinate and Nicotinamide Metabolism	-0.809129	-1.55312	0.0178571	0.113237	9	4	trigonelline (N'-methylnicotinate);nicotinamide;quinolinate;N1-Methyl-2-pyridone-5-carboxamide	nicotinamide;quinolinate;N1-Methyl-2-pyridone-5-carboxamide
Aminosugar Metabolism	-0.718454	-1.57212	0.0398323	0.111229	11	6	N-acetylneuraminate;N-acetylglucosamine/N-acetylgalactosamine;N-acetylglucosaminylasparagine;erythronate*;glucuronate;N-glycolylneuraminate	erythronate*;glucuronate;N-glycolylneuraminate
Tyrosine Metabolism	-0.708032	-2.08894	0	0.00152647	23	14	4-hydroxyphenylpyruvate;3-methoxytyrosine;gentisate;vanillactate;4-hydroxycinnamate sulfate;tyrosine;vanillylmandelate (VMA);vanillic alcohol sulfate;1-carboxyethyltyrosine;3-(4-hydroxyphenyl)lactate (HPLA);catechol glucuronide;N-acetyltyrosine;N-formylphenylalanine;phenol sulfate	vanillylmandelate (VMA);vanillic alcohol sulfate;1-carboxyethyltyrosine;3-(4-hydroxyphenyl)lactate (HPLA);catechol glucuronide;N-acetyltyrosine;N-formylphenylalanine;phenol sulfate
Long Chain Polyunsaturated Fatty Acid (n3 and n6)	-0.707805	-2.20655	0	0	23	17	linoleate (18:2n6);linolenate (18:3n3 or 3n6);docosadienoate (22:2n6);dihomolinoleate (20:2n6);docosahexaenoate (DHA; 22:6n3);docosapentaenoate (n6 DPA; 22:5n6);mead acid (20:3n9);dihomolinolenate (20:3n3 or 3n6);adrenate (22:4n6);hexadecadienoate (16:2n6);eicosapentaenoate (EPA; 20:5n3);nisinate (24:6n3);hexadecatrienoate (16:3n3);stearidonate (18:4n3);arachidonate (20:4n6);tetradecadienoate (14…	dihomolinoleate (20:2n6);docosahexaenoate (DHA; 22:6n3);docosapentaenoate (n6 DPA; 22:5n6);mead acid (20:3n9);dihomolinolenate (20:3n3 or 3n6);adrenate (22:4n6);hexadecadienoate (16:2n6);eicosapentaenoate (EPA; 20:5n3);nisinate (24:6n3);hexadecatrienoate (16:3n3);stearidonate (18:4n3);arachidonate (20:4n6);tetradecadienoate (14:2)*;docosapentaenoate (DPA; 22:5n3)
Long Chain Monounsaturated Fatty Acid	-0.679155	-1.63614	0.0385439	0.13148	9	7	nervonate (24:1n9)*;10-nonadecenoate (19:1n9);10-heptadecenoate (17:1n7);eicosenoate (20:1n9 or 1n11);oleate/vaccenate (18:1);palmitoleate (16:1n7);erucate (22:1n9)	10-nonadecenoate (19:1n9);10-heptadecenoate (17:1n7);eicosenoate (20:1n9 or 1n11);oleate/vaccenate (18:1);palmitoleate (16:1n7);erucate (22:1n9)
Endocannabinoid	-0.621944	-1.57475	0.0407725	0.121666	15	9	N-oleoylserine;N-stearoylserine*;N-palmitoyltaurine;N-oleoyltaurine;N-linoleoyltaurine*;N-stearoyltaurine;N-arachidonoyltaurine;palmitoyl ethanolamide;linoleoyl ethanolamide	N-oleoyltaurine;N-linoleoyltaurine*;N-stearoyltaurine;N-arachidonoyltaurine;palmitoyl ethanolamide;linoleoyl ethanolamide
Fatty Acid, Monohydroxy	-0.605194	-1.77357	0.0123711	0.0437589	24	13	13-HODE + 9-HODE;alpha-hydroxycaproate;3-hydroxystearate;2-hydroxypalmitate;2-hydroxyheptanoate*;2-hydroxystearate;2-hydroxydecanoate;2-hydroxyarachidate*;2-hydroxynervonate*;2-hydroxybehenate;2-hydroxyoctanoate;5-hydroxyhexanoate;3-hydroxyhexanoate	2-hydroxystearate;2-hydroxydecanoate;2-hydroxyarachidate*;2-hydroxynervonate*;2-hydroxybehenate;2-hydroxyoctanoate;5-hydroxyhexanoate;3-hydroxyhexanoate
Histidine Metabolism	-0.589425	-1.81062	0.00808081	0.0417236	24	17	histidine;imidazole lactate;N-acetylcarnosine;N-acetylhistamine;carnosine;histamine;imidazole propionate;4-imidazoleacetate;1-methyl-4-imidazoleacetate;1-ribosyl-imidazoleacetate*;anserine;1-methylhistidine;formiminoglutamate;3-methylhistidine;1-methyl-5-imidazoleacetate;1-methyl-5-imidazolelactate;N-acetylhistidine	anserine;1-methylhistidine;formiminoglutamate;3-methylhistidine;1-methyl-5-imidazoleacetate;1-methyl-5-imidazolelactate;N-acetylhistidine
Tryptophan Metabolism	-0.480126	-1.57728	0.0375783	0.134075	30	21	picolinate;5-hydroxyindoleacetate;tryptamine;tryptophan;N-acetylserotonin;oxindolylalanine;indoleacetoylcarnitine*;serotonin;indolelactate;kynurenine;indolepropionate;N-formylanthranilic acid;kynurenate;3-hydroxykynurenine;indole-3-carboxylate;xanthurenate;N-acetylkynurenine (2);N-acetyltryptophan;3-indoxyl sulfate;C-glycosyltryptophan;indoleacetate	N-formylanthranilic acid;kynurenate;3-hydroxykynurenine;indole-3-carboxylate;xanthurenate;N-acetylkynurenine (2);N-acetyltryptophan;3-indoxyl sulfate;C-glycosyltryptophan;indoleacetate
Sphingomyelins	0.501465	1.62292	0.021611	0.0642195	30	21	sphingomyelin (d18:2/18:1)*;sphingomyelin (d18:1/22:2, d18:2/22:1, d16:1/24:2)*;sphingomyelin (d18:1/22:1, d18:2/22:0, d16:1/24:1)*;sphingomyelin (d18:1/18:1, d18:2/18:0);sphingomyelin (d18:2/23:0, d18:1/23:1, d17:1/24:1)*;sphingomyelin (d18:1/17:0, d17:1/18:0, d19:1/16:0);sphingomyelin (d18:2/24:1, d18:1/24:2)*;sphingomyelin (d17:1/16:0, d18:1/15:0, d16:1/17:0)*;hydroxypalmitoyl sphingomyelin (d…	sphingomyelin (d18:2/18:1)*;sphingomyelin (d18:1/22:2, d18:2/22:1, d16:1/24:2)*;sphingomyelin (d18:1/22:1, d18:2/22:0, d16:1/24:1)*;sphingomyelin (d18:1/18:1, d18:2/18:0);sphingomyelin (d18:2/23:0, d18:1/23:1, d17:1/24:1)*;sphingomyelin (d18:1/17:0, d17:1/18:0, d19:1/16:0);sphingomyelin (d18:2/24:1, d18:1/24:2)*;sphingomyelin (d17:1/16:0, d18:1/15:0, d16:1/17:0)*;hydroxypalmitoyl sphingomyelin (d…
Lysine Metabolism	0.526665	1.65925	0.023766	0.0719193	23	18	N2-acetyllysine;N,N,N-trimethyl-5-aminovalerate;N2,N6-diacetyllysine;lysine;5-hydroxylysine;pipecolate;2-aminoadipate;N6,N6,N6-trimethyllysine;fructosyllysine;N6-carboxyethyllysine;6-oxopiperidine-2-carboxylate;N6,N6-dimethyllysine;N6-acetyllysine;N6-methyllysine;2-oxoadipate;5-(galactosylhydroxy)-L-lysine;hydroxy-N6,N6,N6-trimethyllysine*;N,N-dimethyl-5-aminovalerate	N2-acetyllysine;N,N,N-trimethyl-5-aminovalerate;N2,N6-diacetyllysine;lysine;5-hydroxylysine;pipecolate;2-aminoadipate;N6,N6,N6-trimethyllysine;fructosyllysine;N6-carboxyethyllysine;6-oxopiperidine-2-carboxylate;N6,N6-dimethyllysine
Lysophospholipid	0.552485	1.9314	0	0.0235908	39	28	1-oleoyl-GPG (18:1)*;1-linoleoyl-GPG (18:2)*;1-linoleoyl-GPS (18:2)*;1-lignoceroyl-GPC (24:0);1-oleoyl-GPI (18:1);2-palmitoyl-GPC* (16:0)*;1-stearoyl-GPG (18:0);1-linolenoyl-GPC (18:3)*;1-palmitoyl-GPG (16:0)*;1-linoleoyl-GPE (18:2)*;1-linoleoyl-GPI* (18:2)*;1-palmitoyl-GPE (16:0);1-stearoyl-GPE (18:0);1-linoleoyl-GPC (18:2);1-palmitoyl-GPC (16:0);1-palmitoyl-GPI* (16:0);1-arachidonoyl-GPI* (20:4…	1-oleoyl-GPG (18:1)*;1-linoleoyl-GPG (18:2)*;1-linoleoyl-GPS (18:2)*;1-lignoceroyl-GPC (24:0);1-oleoyl-GPI (18:1);2-palmitoyl-GPC* (16:0)*;1-stearoyl-GPG (18:0);1-linolenoyl-GPC (18:3)*;1-palmitoyl-GPG (16:0)*;1-linoleoyl-GPE (18:2)*
Diacylglycerol	0.593257	1.8543	0	0.0270312	23	19	oleoyl-linoleoyl-glycerol (18:1/18:2) [1];palmitoyl-linoleoyl-glycerol (16:0/18:2) [2]*;diacylglycerol (16:1/18:2 [2], 16:0/18:3 [1])*;oleoyl-linoleoyl-glycerol (18:1/18:2) [2];linoleoyl-linoleoyl-glycerol (18:2/18:2) [1]*;linoleoyl-linolenoyl-glycerol (18:2/18:3) [2]*;stearoyl-linoleoyl-glycerol (18:0/18:2) [1]*;palmitoyl-linoleoyl-glycerol (16:0/18:2) [1]*;stearoyl-linoleoyl-glycerol (18:0/18:2…	oleoyl-linoleoyl-glycerol (18:1/18:2) [1];palmitoyl-linoleoyl-glycerol (16:0/18:2) [2]*;diacylglycerol (16:1/18:2 [2], 16:0/18:3 [1])*;oleoyl-linoleoyl-glycerol (18:1/18:2) [2];linoleoyl-linoleoyl-glycerol (18:2/18:2) [1]*;linoleoyl-linolenoyl-glycerol (18:2/18:3) [2]*;stearoyl-linoleoyl-glycerol (18:0/18:2) [1]*;palmitoyl-linoleoyl-glycerol (16:0/18:2) [1]*
Phosphatidylethanolamine (PE)	0.603399	1.73995	0.0159046	0.0444294	13	13	1-palmitoyl-2-linoleoyl-GPE (16:0/18:2);1-linoleoyl-2-arachidonoyl-GPE (18:2/20:4)*;1-stearoyl-2-linoleoyl-GPE (18:0/18:2)*;1,2-dilinoleoyl-GPE (18:2/18:2)*;1-oleoyl-2-linoleoyl-GPE (18:1/18:2)*;1-stearoyl-2-arachidonoyl-GPE (18:0/20:4);1-palmitoyl-2-docosahexaenoyl-GPE (16:0/22:6)*;1-palmitoyl-2-arachidonoyl-GPE (16:0/20:4)*;1,2-dipalmitoyl-GPE (16:0/16:0)*;1-stearoyl-2-docosahexaenoyl-GPE (18:0…	1-palmitoyl-2-linoleoyl-GPE (16:0/18:2);1-linoleoyl-2-arachidonoyl-GPE (18:2/20:4)*;1-stearoyl-2-linoleoyl-GPE (18:0/18:2)*;1,2-dilinoleoyl-GPE (18:2/18:2)*;1-oleoyl-2-linoleoyl-GPE (18:1/18:2)*;1-stearoyl-2-arachidonoyl-GPE (18:0/20:4);1-palmitoyl-2-docosahexaenoyl-GPE (16:0/22:6)*;1-palmitoyl-2-arachidonoyl-GPE (16:0/20:4)*;1,2-dipalmitoyl-GPE (16:0/16:0)*;1-stearoyl-2-docosahexaenoyl-GPE (18:0…
Gamma-glutamyl Amino Acid	0.60773	1.82687	0.00426439	0.0275227	18	16	gamma-glutamylhistidine;gamma-glutamylthreonine;gamma-glutamyl-alpha-lysine;gamma-glutamylglutamate;gamma-glutamylglycine;gamma-glutamylisoleucine*;gamma-glutamylleucine;gamma-glutamylvaline;gamma-glutamylphenylalanine;gamma-glutamylglutamine;gamma-glutamylmethionine;gamma-glutamylalanine;gamma-glutamyl-2-aminobutyrate;gamma-glutamyltryptophan;gamma-glutamyltyrosine;gamma-glutamylcitrulline*	gamma-glutamylhistidine;gamma-glutamylthreonine;gamma-glutamyl-alpha-lysine;gamma-glutamylglutamate;gamma-glutamylglycine;gamma-glutamylisoleucine*;gamma-glutamylleucine;gamma-glutamylvaline;gamma-glutamylphenylalanine;gamma-glutamylglutamine;gamma-glutamylmethionine
Purine Metabolism, (Hypo)Xanthine/Inosine containing	0.619825	1.62968	0.0302419	0.0688066	11	10	inosine;hypoxanthine;inosine 5'-monophosphate (IMP);xanthine;urate;2'-deoxyinosine;1-methylhypoxanthine;allantoin;xanthosine;N1-methylinosine	inosine;hypoxanthine;inosine 5'-monophosphate (IMP);xanthine;urate;2'-deoxyinosine
Primary Bile Acid Metabolism	0.716626	1.49477	0.0489796	0.141992	9	5	tauro-alpha-muricholate;taurochenodeoxycholate;chenodeoxycholate;taurocholate;cholate	tauro-alpha-muricholate
Partially Characterized Molecules	0.812581	1.75636	0	0.045953	9	6	bilirubin degradation product, C17H20N2O5 (1);bilirubin degradation product, C17H20N2O5 (2);bilirubin degradation product, C17H18N2O4 (3);bilirubin degradation product, C17H18N2O4 (2);glutamine_degradant*;pentose acid*	bilirubin degradation product, C17H20N2O5 (1);bilirubin degradation product, C17H20N2O5 (2);bilirubin degradation product, C17H18N2O4 (3);bilirubin degradation product, C17H18N2O4 (2)
Pyrimidine Metabolism, Thymine containing	0.861633	1.63759	0.0118812	0.072598	5	4	5,6-dihydrothymine;3-aminoisobutyrate;thymidine;thymine	5,6-dihydrothymine;3-aminoisobutyrate;thymidine
Glycerolipid Metabolism	0.865485	1.52543	0.0193798	0.12454	3	3	glycerol 3-phosphate;glycerophosphoglycerol;glycerol	glycerol 3-phosphate
