# Supplementary material for: Growth promotion and antibiotic induced metabolic shifts in the chicken gut microbiome
Source: Commun Biol. 2022 Apr 1;5:293. doi: 10.1038/s42003-022-03239-6 (PMC8975857; doi:10.1038/s42003-022-03239-6)
Supplement: Supplementary file 12 — Supplementary Data 9 [file 42003_2022_3239_MOESM12_ESM.xlsx]

## Sheet: Index
Table 1	Raw metabolomics data for cecal samples in the control and narasin treatments
Table 2	Raw metabolomics data for serum samples in the control and narasin treatments

## Sheet: Table 1
Sample ID	treatment	glycine	sarcosine	dimethylglycine	betaine	serine	N-acetylserine	2-methylserine	threonine	N-acetylthreonine	alanine	N-acetylalanine	N-methylalanine	N,N-dimethylalanine	N-carbamoylalanine	aspartate	N-acetylaspartate (NAA)	asparagine	N-acetylasparagine	glutamate	glutamine	alpha-ketoglutaramate*	N-acetylglutamate	N-acetylglutamine	4-hydroxyglutamate	glutamate, gamma-methyl ester	beta-citrylglutamate	carboxyethyl-GABA	N-methyl-GABA	histidine	3-methylhistidine	N-acetylhistidine	N-acetyl-3-methylhistidine*	N-acetyl-1-methylhistidine*	hydantoin-5-propionate	trans-urocanate	cis-urocanate	imidazole propionate	formiminoglutamate	imidazole lactate	N-acetylcarnosine	anserine	histamine	1-methyl-4-imidazoleacetate	1-methyl-5-imidazoleacetate	1-methyl-5-imidazolelactate	4-imidazoleacetate	N-acetylhistamine	lysine
Pen_78_Bird_312	Control	40295812	4269861	9791098	12821733	93039960	4052676	6864973	346961344	327039744	415870048	44553876	894188	16617644	0	660514240	28165990	56307960	10012353	5158629376	362281184	12405322	143866896	31696276	1310850	15436022	31576	126409928	6.75252e+06	2024501	12544591	12283209	815280	5.41813e+06	214991	66875216	4734922	18778702	29413172	3427007	0	659679	1233433	830789	14097898	353085	5350121	3093398	891788864
Pen_51_Bird_73	Control	191578240	9596683	11434207	18634340	223898528	4752458	4776778	650464512	115089880	1837347840	30997140	10568024	67486064	136077	961859840	127384856	365890496	15649336	6302045696	613346560	73121664	156477248	23997332	1228071	4073313	28486	20653044	4715675	3728260	8291049	15885604	1011740	635673	1181244	99822312	9490492	14146441	190658288	1.71241e+06	0	1246903	0	978344	37499140	188967	1976069	611779	1650653440
Pen_58_Bird_212	Control	173193344	8.26235e+06	20387652	24504136	175548416	3803589	3300765	676639680	111077096	885827520	35751540	4380290	203266784	302643	1169504000	114221632	211654688	13608974	7068346368	498011552	27610974	147004224	22737370	1499410	4311022	40445	53903700	8587042	3994100	12739775	10871174	939270	601239	645239	127953248	8824662	11975073	78283232	1966916	0	2481505	2951485	1372206	84611552	1004118	9102006	5968650	1262857472
Pen_51_Bird_72	Control	142456256	4482284	16651256	21653906	234975888	4267184	6023906	703487424	156016256	1169382528	44294740	1516498	146047312	0	730692544	80894424	257258144	10635200	4885129216	596548224	31691510	149636992	28053346	1048714	8847331	111225	37932268	49213856	2563065	5897034	8715066	1273343	505966	577747	68915848	5586749	29600558	74250896	1162725	1393311	1463825	0	559239	18772582	270424	1922397	785847	1228296576
Pen_51_Bird_74	Control	160183488	15722532	26443472	20757166	215348480	6979211	3561403	571173184	172613888	1586127744	34778016	7.82478e+06	33157924	243165	822615424	210131184	339436288	21396792	5825754112	561917888	32506388	231646592	29933006	917432	1777482	0	7298507	6.90316e+06	3113255	12742269	9308035	1.19251e+06	590781	760173	106072304	9142977	3.31617e+06	114242160	2.8705e+06	0	1950934	0	1476555	78485112	290425	1062210	417087	1340575104
Pen_73_Bird_414	Control	20570592	1527182	9672294	28447136	59882840	2699297	5708337	204432800	72433552	290335872	14223532	1349559	197713456	60194	411262912	17879656	81473136	2.82778e+06	2422280960	260646976	12744603	67632960	5529912	507133	10179175	85028	58730060	8502677	1494169	13831532	4367858	3349000	0	382753	24102434	2098459	26377660	29235224	1380143	0	3124531	574138	398293	27596916	156188	1.84463e+06	971330	679991296
Pen_55_Bird_153	Control	188042208	10625132	11031748	25632720	199980800	3241051	7497256	546006720	291262976	1293785088	24531956	7941602	11292871	110192	1437481728	167765296	15647599	9465147	8487664128	446683104	29186822	118886104	24889312	2903810	5.49509e+06	58293	19597776	8599886	3410101	12693335	4162356	1.19387e+06	1072970	828745	84320568	6290675	14050515	199670464	3.03049e+06	0	1640238	123180	1121029	32897600	103352	3300204	2770318	1102158592
Pen_73_Bird_413	Control	123142720	8468999	8375038	18666030	151114496	1923274	919670	507178848	80363544	770136064	17390210	2983044	26282766	121198	480650912	81737504	200797600	6.67368e+06	5825310208	327779104	27046716	121485776	17983974	656639	5851533	20822	7319860	3610105	2466371	4.15281e+06	7496163	435170	472791	775131	105824856	8.29356e+06	5501174	108654528	1340323	0	1150856	0	503543	28857636	26755	1071016	66914	1181405184
Pen_58_Bird_213	Control	92586840	8.10187e+06	14853136	11840686	131134424	3564917	5465655	458344480	105024392	851177216	37391088	4471355	66515416	245815	663120384	83051896	136646112	16045408	6182875648	294828736	34121656	190684400	38815492	1484969	13219591	55502	10171347	14123301	2404949	11619971	19517292	2380342	1414807	568947	69263432	5467774	21770592	98881560	1586990	465310	2063350	0	1916263	134292752	526056	1782643	791437	1032272000
Pen_55_Bird_152	Control	115071160	2152059	15715384	14608916	222836640	6440126	1409343	636227456	265362368	659170816	49594844	11052031	35403240	69421	831211072	141018832	176457872	12397620	5292097536	550641280	31709832	73441960	24435348	757209	11489024	0	54573912	1104791	6412934	3550472	5046470	158563	688752	499248	78786936	9566502	50501960	162497680	1312977	300580	879486	442588	1296820	72967776	44428	987707	682961	1055810112
Pen_58_Bird_214	Control	103107048	14249979	9505053	18490658	114320416	2970385	2236769	266183920	70571792	636505024	23243068	2776310	54375040	0	508207136	104277384	140453008	10298073	4268502528	329491904	28164566	138800000	18575542	742797	3669502	0	9930030	3649087	1974979	3607337	7238346	377833	245331	654268	80943568	7089093	2912503	72522968	1194209	0	1452879	0	594105	33525608	84198	999337	306700	982546176
Pen_55_Bird_154	Control	206922560	11789769	13476117	39121208	221063616	5151764	5591021	650052608	169229728	1934068480	49915624	10510859	55828424	0	793600768	78173184	537368576	13959378	5429675520	550576640	53465048	67891752	23373412	889343	4114341	47990	90072384	63632888	4155436	9706219	8361586	1110168	470259	743365	127302928	13717598	28574638	152499200	2.9304e+06	577502	1827323	2860189	881414	64304528	351233	15227562	10535039	1489272576
Pen_73_Bird_412	Control	98779672	16466118	10518655	18376780	158452784	4527914	2942657	450728576	249927504	1019555712	39646368	5656506	38980928	143640	555147840	92530688	196870048	13229575	5431247872	384465888	35351320	189904176	25472142	825923	6679459	36922	37047240	4675471	1810734	15588817	9803357	2561907	247102	554094	65131732	6052461	6.03059e+06	82402608	3.09486e+06	0	1296995	634742	595358	55901504	122326	7712000	5109694	1091672704
Pen_78_Bird_313	Control	122058664	4093528	16119338	36092396	204907760	2624322	7.90495e+06	626430336	82047360	711701824	35476596	2303557	394560320	0	702340160	40829156	190106560	7.23382e+06	5768155136	502560704	39503672	115737392	20252856	762397	15141499	63076	42503636	32869262	2823326	13566831	15466216	2622078	907097	717429	108091864	8040584	27351548	105718800	1416484	0	4298597	163920	459185	42641600	468491	2406894	1135031	1365488896
Pen_78_Bird_314	Control	34375300	3670483	12105748	14448499	79033088	2608730	5216851	269476096	91575192	422993696	13778433	427231	76462800	0	723642048	35849556	49774528	6595959	4029042432	244640464	16173782	115211376	16167849	596248	15714174	173831	94754056	18068924	2074726	19621622	11737303	1842615	593192	655293	90089912	7468384	51350400	27968328	1560319	0	2204911	1273217	176343	27783842	337612	1987859	2367765	1092598400
Pen_50_Bird_54	Narasin	29172908	2439375	22491864	19528300	68023552	2006379	7007614	314668672	74916688	587566848	43091720	18713978	349675072	111260	441319680	14011110	138113600	6.50509e+06	3184260096	242296384	6.93442e+06	59293376	19413844	562105	11615549	0	50684420	22875688	2136404	8740387	8789324	2893033	0	697432	50256416	3784560	83829248	11392953	1528317	0	2095720	532236	0	121360904	653177	4836152	1.36603e+06	1052804224
Pen_60_Bird_253	Narasin	32422258	6835440	16275726	21576272	78321968	2297009	5123237	268281328	81668120	524880960	17405976	3026310	67376112	78645	432996640	24436336	136273168	2533466	4202561536	213067024	13391538	129255824	3.82623e+06	1299628	21624986	38791	16499283	12025351	2060150	8774374	16357805	4215566	0	361367	51552164	3433656	20277408	17582444	1586170	653834	2184609	1277306	376211	34184156	811425	8127018	4470572	966646528
Pen_74_Bird_393	Narasin	20907700	3069254	16412923	13426947	54102760	3356424	3946626	190107424	72469936	326628224	24577292	3599163	70982816	147436	318933344	19144900	23546796	2708423	2767996672	175047088	9816783	83289808	6935281	1092455	13730588	60184	18110370	19709244	1057697	4450110	5333715	3.11402e+06	0	382472	29868736	1982132	12619806	15182506	571156	0	1308490	241952	0	60716016	80057	6647590	1.2644e+06	609115136
Pen_74_Bird_392	Narasin	28879248	4539862	15533935	24909560	75894440	5059381	2508853	230978912	183381488	305041024	29064740	591057	48216632	86850	406969696	25008584	22248756	5542310	3226003968	329050112	10274504	81973088	9612728	1093942	11820912	127386	62943504	31482664	1186544	6057071	6264762	2.67237e+06	0	305580	38397284	2908441	14741525	14810197	1020793	0	2372959	619439	613210	46447448	362985	5577593	2349310	705591168
Pen_56_Bird_172	Narasin	86705696	1840702	38345532	46141780	179146944	3980434	3280018	530876128	139748176	569236224	44746544	10156662	59810952	96832	724870464	28446662	163968816	7596377	5280815616	466947200	17605078	118129952	40935364	890127	10867050	108766	71741032	16291524	2354237	10879615	8705917	840100	773973	286969	70640416	7163955	9683695	31631662	2066219	2052867	5324718	0	566972	57250816	210293	3.63655e+06	496326	866938048
Pen_74_Bird_394	Narasin	56891544	5222092	9486848	20321302	124189112	3457594	2233483	388384000	71128632	443558080	24234416	4591258	61726512	103549	497157728	30098328	92739216	7370835	4414042624	318712640	14175012	116394424	15514836	1043227	12313063	85772	31981252	9180245	1486107	9612391	9110134	1780845	1184253	398955	66388872	4808818	8297740	33171144	1165081	0	2354609	241994	987587	80147000	464301	2416147	1084652	959479936
Pen_56_Bird_173	Narasin	118476736	4145616	23711080	28073372	194174576	3933537	4219593	567320192	109484416	990366912	38629644	4987619	94951944	122015	686966336	48699848	12126928	9868189	5741434880	395502848	11420089	141903936	23942772	1001460	9890831	67643	15133278	16001499	1847592	7.79009e+06	12762827	1474264	319012	512091	89632208	7369293	8101779	102184696	1771373	0	3864635	0	301810	23353942	318978	1647519	202230	1052828672
Pen_71_Bird_452	Narasin	87697592	3289076	30427468	10009018	160854320	2530404	2102753	483019136	240456944	492166240	74388920	3.16862e+06	190687936	80012	585445120	21238856	207141392	10710333	5861384704	341812640	13245057	138458752	29864936	1082839	13706638	102319	135916624	36582864	1732141	9438299	10395715	1905469	320943	442507	98967984	8021961	6788532	43337256	1750147	0	1702108	442535	488063	45282924	657288	6.985e+06	1901157	1093597824
Pen_71_Bird_453	Narasin	73892304	5023125	16349421	46034240	142862272	5161038	3640739	413800864	99562504	811326848	21542174	6440761	49017184	0	500384544	37099772	125590184	8437127	4957624320	348099168	16871016	130530616	21639496	1182746	12587276	42597	28133298	13505425	1696265	9921917	10974321	2895027	0	276337	62619020	4746159	7311167	37489024	1888165	3037024	2222407	509809	524576	32271820	188195	7845869	3537696	960717376
Pen_50_Bird_53	Narasin	62889168	2497050	11019314	20338436	130030624	2545205	2973537	427252512	62010256	528808992	34914348	3066580	519811392	0	449995808	37613976	137383216	10016145	4571725312	343455936	13778278	105232768	25138486	917704	9815510	39608	48323148	9644344	1993757	14337019	11387030	2535100	0	381818	121837688	8972110	13466691	36438444	1154960	0	2381295	259309	543849	111529984	339087	1.50673e+06	242552	1241154304
Pen_50_Bird_52	Narasin	122441416	6027448	34160160	17718426	216097504	11952465	2756604	670123904	254669616	734329280	39371564	4398000	57417624	120554	740708736	52408464	205959152	12628280	4805048832	579051008	24368530	135720736	37397848	1140031	5479834	75035	111676056	50136612	2837359	21292520	17580288	1864139	1.27469e+06	374260	94366912	9267944	9372025	44180412	1526384	9474386	3125900	351383	1994058	82562144	925544	7585164	3836675	1212649600
Pen_71_Bird_454	Narasin	59700344	1881764	9483259	22871918	144442512	1861386	3295934	407580960	201648640	566614208	26181988	3.05706e+06	241976528	0	504794016	13561549	27076834	2738166	3388605184	348705344	4952112	53557348	2063283	666412	11256219	36596	51976180	11503429	2623727	6134281	7163695	1563641	242079	332386	84077368	5097749	27127502	36228844	1137596	0	1401152	473800	497341	30774092	546518	2513575	766563	1142296960
Pen_60_Bird_252	Narasin	36389252	3182972	6824870	11267813	73197264	2643722	2080847	266368176	71553416	369992416	12933042	2940183	106219720	0	363943840	28936036	60060496	5429505	4900467712	182418400	7978978	140394416	9386351	1147964	16995666	37845	17080968	2405309	2662174	4380659	10453764	2272054	0	375070	64096520	3601041	21754598	35549352	1327338	0	907623	92439	465167	33908412	87057	1.04036e+06	205981	894652544
Pen_60_Bird_254	Narasin	32339432	8654406	22126372	33517748	74601616	5755617	3814649	237181728	172277456	448475808	44949760	3038945	29043436	136743	450832864	26589896	69659408	7470956	3496714240	248663872	8.17107e+06	108522376	22577464	1135916	12620409	44225	86906856	69370800	897750	34247928	4144680	3591276	0	371249	52952184	3890108	8240497	13430011	2491850	0	3766978	970452	399062	14953807	105582	5150432	1978142	770708864
Pen_56_Bird_174	Narasin	35199392	1945318	24745018	34683744	98158392	5085141	10841005	276949600	144693024	492525184	24451876	3841885	64587552	0	552926656	42833608	24891016	5.79128e+06	3011319552	419556096	17750272	139167952	48027112	779832	9054961	111107	70282144	27273818	1420179	23794624	14134917	2422745	661887	0	35219764	2978115	14497957	33230446	3067106	1943770	4983748	429902	452595	16129263	508123	8517557	2440543	651492288
[truncated: 664 more columns]

## Sheet: Table 2
Sample ID	treatment	glycine	N-acetylglycine	sarcosine	dimethylglycine	betaine	serine	N-acetylserine	2-methylserine	threonine	N-acetylthreonine	alanine	N-acetylalanine	N-methylalanine	N,N-dimethylalanine	aspartate	N-acetylaspartate (NAA)	asparagine	N-acetylasparagine	hydroxyasparagine	glutamate	glutamine	alpha-ketoglutaramate*	N-acetylglutamate	N-acetylglutamine	4-hydroxyglutamate	beta-citrylglutamate	carboxyethyl-GABA	N-methyl-GABA	2-pyrrolidinone	S-1-pyrroline-5-carboxylate	histidine	1-methylhistidine	3-methylhistidine	N-acetylhistidine	imidazole propionate	formiminoglutamate	imidazole lactate	carnosine	N-acetylcarnosine	anserine	histamine	1-methyl-4-imidazoleacetate	1-methyl-5-imidazoleacetate	1-methyl-5-imidazolelactate	1-ribosyl-imidazoleacetate*	4-imidazoleacetate	N-acetylhistamine	lysine
Pen_51_Bird_72	Control	433973664	21776546	95016656	317549984	3695684352	889904384	105216864	13005114	2471897344	5726979	3095222	26634848	2432482	150186592	319636704	165013920	429834432	10394614	2387022	1343616768	5500344832	55655192	2276571	28994202	6870878	92538	524779	96186312	14012344	2609208	6462080	185779	662493	746969	202465	468900	1134204	297769472	12395402	3740827	249792	0	432568	112867	744204	340421	1566545	371460192
Pen_51_Bird_73	Control	412774944	23773368	81669568	378609408	4346390528	807083328	82592112	12016414	2700294656	8623529	2280867	22681364	2133237	19303656	173901824	147369440	711336000	10306664	1947464	1386699392	4825917952	41564784	2737311	15131801	3671514	99316	617150	70459976	16192806	2349178	8888445	321415	1176838	671148	143359	281846	1577577	164559408	8584083	5449212	1432474	0	179625	213257	971376	751567	2.9592e+06	425565280
Pen_55_Bird_152	Control	386310048	19631740	111762032	374352256	3031757568	781447680	62383716	8849675	1122770304	3557446	2510718	20270932	2411122	18301760	316728352	236711952	135993776	6042692	2099508	1216895488	3624148480	53736488	4420460	13734778	4079681	53823	261282	64599704	15002725	655848	6087993	430415	1357688	482303	184543	1596565	1111771	298399392	19690112	8.05e+06	560851	253754	248765	325646	1336946	241201	1264267	519823520
Pen_55_Bird_153	Control	347843072	12203978	147798384	400812448	4249790464	747953792	69544944	13281628	1966493312	4329837	1555804	23530440	0	28936232	257192144	237554736	369703488	7454673	2118059	1355860736	4913162752	54181608	2221395	24704512	4647623	43130	460327	85242168	14379261	1868822	6166644	264711	1495807	771514	144386	997153	1687428	296062016	7.62151e+06	9861010	415575	556974	413506	313302	1384204	430691	2621645	543661248
Pen_58_Bird_212	Control	560468544	24362190	126807296	387512224	5000727040	1148687488	95187672	10837411	2537062144	6315610	2795333	24704340	2148520	97845368	409224000	190789504	594858432	13288041	2257251	1330075392	5823456256	66424904	2133154	28724540	5364055	66451	540459	72405840	15210837	2055576	9611608	346281	1189437	1310905	212221	408450	1205246	258369488	13672711	5367083	440808	518615	563713	287980	953169	1010611	2481488	715182912
Pen_58_Bird_213	Control	564533440	21466720	159828672	485762368	4344292864	1393750912	76048176	16832292	4867290112	5348711	5631439	29502344	2988124	94834072	264118256	171803360	1109951872	10289259	2729418	1733999488	6178839040	67141096	2165541	20915412	8.29847e+06	42615	0	85833840	14703458	3240795	7.8975e+06	361716	1195338	699091	260576	159635	506894	367206816	15302823	10102532	379938	0	1191562	348758	1302503	221013	1333652	853671680
Pen_73_Bird_412	Control	449184640	25736832	185498560	431959136	3935706368	878367936	99895000	21391140	3542484480	8704259	3015018	33335964	3174827	35401944	256913888	241229664	675264640	17859940	2373524	1241830400	4042521088	60256104	2349680	26533888	4876851	54661	470104	127063072	17372832	1571519	9444311	245837	1097688	1589646	304157	2968115	1435342	246256608	15199279	8.1735e+06	10187738	650125	961402	242078	1303201	424955	2823544	898792512
Pen_73_Bird_413	Control	482600864	25311118	118025512	457910048	3788452864	822357504	73795888	11777679	2531271424	5124320	2513898	22217852	2800166	39760328	130919472	183765440	734373632	9197131	1942565	1148165504	4697970176	58391288	1805809	20224632	2640447	48565	406523	57879336	15956739	1.89155e+06	5587702	221397	871708	669115	244759	303068	1104582	203570688	14218623	6246133	0	117324	180498	165120	906944	596061	1.38706e+06	280866880
Pen_78_Bird_312	Control	272273280	16842092	103940016	326453056	2586927104	751742080	75286592	7302413	1401485824	3648291	1.62696e+06	22859316	1429556	21447764	119594448	147887952	369308224	4807110	1656144	1015227456	3369929216	49679216	1991247	21894398	2713442	33237	368505	52687872	10729109	1440920	5701135	181000	808276	679812	168643	6598335	1727510	218006752	6832909	5658194	215260	156507	227018	256639	817312	0	671578	391197152
Pen_78_Bird_313	Control	312112800	12980659	100360392	354463968	3876198912	730674944	71797656	12717948	2029233920	5146182	1814113	17960832	2066895	76133552	296931328	204904304	177354752	9875115	2554170	970154240	4206478336	65951716	2717293	28366644	3550635	51912	270117	82563912	15463715	1191954	4676414	269199	1322578	790278	222514	1678776	1022743	400328448	10467732	9502569	265437	0	661175	282729	712190	210795	1035016	287834688
Pen_50_Bird_52	Narasin	293022880	18800552	66848004	304153472	2896433408	717321792	69460224	9489597	2358144256	4539738	2425871	12138580	1562026	25692768	119471584	173794896	508463424	8409092	1905946	894322880	3672717312	47953556	2.70232e+06	17282040	3376373	59155	240690	29527934	10531487	0	4800347	236564	834957	714470	213941	252979	600287	158057104	11908865	6000181	0	244147	399745	158665	1068113	0	1086857	275046656
Pen_50_Bird_53	Narasin	308394016	13819929	67060340	304766528	2324817408	697345408	62055528	9912075	1893642624	3851728	1927114	15433402	1072590	100147272	233171760	175881920	356507968	5706932	1712211	1145714048	3887214080	44391312	2355088	24196980	2832660	113433	424505	36376328	10180108	1854681	5609379	281565	983732	808699	511761	1544802	828797	232563056	6657097	6487164	0	0	456861	298827	755797	0	839872	324476448
Pen_56_Bird_172	Narasin	262975168	13162101	84005928	346016608	3548795648	701725312	54096804	8175954	2306339584	4148061	1733565	14654020	1241385	21156628	105522752	167445072	438741216	5.84047e+06	1576940	976806144	3636560384	50649064	1493788	17583746	2778431	83814	550805	59927276	7.84705e+06	1507325	6.84655e+06	240992	991647	562065	232081	363398	1224046	349228960	20324988	6142256	335116	331749	196943	246953	876311	476190	1401772	528925184
Pen_56_Bird_173	Narasin	348089280	19011606	63714960	312331584	3342109440	721505152	85964992	10291605	1502908800	4921536	4863834	21243744	1174109	61164164	94007952	123978008	624099328	8621987	1174308	962863936	3030674176	40182392	2473355	18174380	4618698	51808	376676	60561512	6310409	1714419	5907180	129402	637692	741082	173669	59378	891832	113868288	8.12796e+06	4792878	0	173559	303725	141425	773353	0	644849	365505696
Pen_60_Bird_252	Narasin	210224144	17352466	83822784	319690752	2665129216	587831168	64711440	7.74108e+06	1570935936	4466394	1.78026e+06	17087268	1980356	50839536	198030736	221136032	216765936	7764668	1535631	806944448	3352997888	53246544	2505276	24536330	2920336	31745	449051	16640892	9343440	1027770	4689018	258278	1.39268e+06	1149350	203919	519456	893899	200794928	12286749	8406073	410035	355709	633819	393149	978293	442592	931553	242062720
Pen_60_Bird_253	Narasin	218874800	10357712	71902240	219976752	2572691968	583527424	58310848	7140591	1678213632	3.70731e+06	2087834	14363233	1912415	73865864	276185888	136445904	29387044	4259671	2072826	947513152	3189958656	41422372	1.44047e+06	17838626	3619914	47459	362037	27812708	7879179	704033	5378483	241438	1359552	568805	112175	420018	723876	281069120	10422735	6.54053e+06	247805	0	719126	312225	1095634	362342	1105364	240047520
Pen_71_Bird_452	Narasin	430115072	20201726	119941008	382865024	3080590592	698978048	75681560	7084888	3327376128	5575286	2571744	21743288	3286830	54066680	118340176	154718656	659013440	8072538	1410431	1189259136	3546006784	52856944	2099835	16141271	3998797	42741	714072	65477516	11504950	1346058	6.67591e+06	199299	1060010	753056	283770	131509	1274781	252031520	14324744	7886390	469783	428812	743247	255522	1.03779e+06	669142	995193	660028416
Pen_71_Bird_453	Narasin	452455392	25965856	106143232	346287648	3768709376	759522752	94041560	11739300	2161793792	5976026	4183653	26065238	2340073	30585376	196494992	198304352	693777856	15333108	1639016	1039999296	4279336192	56675332	2607176	19082032	5083156	73781	441101	74139792	10492037	2029116	6220824	175134	523280	805396	252017	44830	883291	284308000	12752412	4.14612e+06	0	0	423570	125465	762035	545626	713372	514589312
Pen_74_Bird_392	Narasin	468328352	16294931	182402208	417073856	4285219584	911567104	75685264	13809734	2871343104	4560799	3595002	21908476	2822202	42643868	309357440	184597168	629235328	8781258	2071834	1130387456	4330366976	46849144	1330647	13920272	4503576	36054	392130	95168040	9327725	2178377	8795139	186756	921894	672212	272264	380434	819745	254833216	12542807	8672842	3217381	162968	443890	175044	855607	243434	1.67184e+06	914042240
Pen_74_Bird_393	Narasin	448076288	20556304	93312176	399132832	3971803392	917459392	73776696	7.83954e+06	2965555712	6149343	3612053	22687030	3011390	36759840	72442736	172187104	882752832	13511632	1662355	860112768	3890430976	56873068	1630402	24668252	3824962	34384	336627	79774848	10278970	1.93323e+06	5567105	169833	743610	1114531	304601	309753	670401	135913184	8621547	6152372	370075	233730	719096	202916	870828	372885	836149	428719264
[truncated: 675 more columns]
