# Supplementary material for: Growth promotion and antibiotic induced metabolic shifts in the chicken gut microbiome
Source: Commun Biol. 2022 Apr 1;5:293. doi: 10.1038/s42003-022-03239-6 (PMC8975857; doi:10.1038/s42003-022-03239-6)
Supplement: Supplementary file 13 — Supplementary Data 10 [file 42003_2022_3239_MOESM13_ESM.xlsx]

## Sheet: Sheet1
Pathway	Metabolite
Acetylated Peptides	phenylacetylalanine
Acetylated Peptides	phenylacetylglutamine
Acetylated Peptides	phenylacetylglycine
Acetylated Peptides	4-hydroxyphenylacetylglycine
Acetylated Peptides	phenylacetyltaurine
Acetylated Peptides	phenylacetylthreonine
Advanced Glycation End-product	N6-carboxymethyllysine
Alanine and Aspartate Metabolism	alanine
Alanine and Aspartate Metabolism	N-acetylalanine
Alanine and Aspartate Metabolism	N-methylalanine
Alanine and Aspartate Metabolism	N,N-dimethylalanine
Alanine and Aspartate Metabolism	aspartate
Alanine and Aspartate Metabolism	N-acetylaspartate (NAA)
Alanine and Aspartate Metabolism	asparagine
Alanine and Aspartate Metabolism	N-acetylasparagine
Alanine and Aspartate Metabolism	hydroxyasparagine**
Aminosugar Metabolism	glucuronate
Aminosugar Metabolism	N-acetylneuraminate
Aminosugar Metabolism	N-acetylglucosaminylasparagine
Aminosugar Metabolism	erythronate*
Aminosugar Metabolism	N-glycolylneuraminate
Ascorbate and Aldarate Metabolism	ascorbic acid 2-sulfate
Ascorbate and Aldarate Metabolism	ascorbic acid 3-sulfate*
Ascorbate and Aldarate Metabolism	2-O-methylascorbic acid
Ascorbate and Aldarate Metabolism	threonate
Ascorbate and Aldarate Metabolism	oxalate (ethanedioate)
Ascorbate and Aldarate Metabolism	gulonate*
Bacterial/Fungal	N-methylpipecolate
Benzoate Metabolism	hippurate
Benzoate Metabolism	4-hydroxymandelate
Benzoate Metabolism	benzoate
Benzoate Metabolism	catechol sulfate
Benzoate Metabolism	guaiacol sulfate
Benzoate Metabolism	3-methyl catechol sulfate (1)
Benzoate Metabolism	3-methyl catechol sulfate (2)
Benzoate Metabolism	4-methylcatechol sulfate
Benzoate Metabolism	4-allylcatechol sulfate
Benzoate Metabolism	4-hydroxycatechol sulfate
Benzoate Metabolism	p-hydroxybenzaldehyde
Benzoate Metabolism	4-acetylphenol sulfate
Benzoate Metabolism	4-ethylphenylsulfate
Benzoate Metabolism	4-vinylphenol sulfate
Benzoate Metabolism	4-vinylcatechol sulfate
Benzoate Metabolism	3-methoxycatechol sulfate (2)
Benzoate Metabolism	methyl-4-hydroxybenzoate sulfate
Benzoate Metabolism	p-cresol sulfate
Benzoate Metabolism	3-(3-hydroxyphenyl)propionate sulfate
Benzoate Metabolism	3-hydroxy-3-phenylpropionate
Benzoate Metabolism	3-(3-hydroxyphenyl)propionate
Benzoate Metabolism	3-(4-hydroxyphenyl)propionate
Benzoate Metabolism	3-phenylpropionate (hydrocinnamate)
Benzoate Metabolism	2-methoxyhydroquinone sulfate (1)
Benzoate Metabolism	2-methoxyhydroquinone sulfate (2)
Carnitine Metabolism	deoxycarnitine
Carnitine Metabolism	carnitine
Ceramide PEs	palmitoyl-sphingosine-phosphoethanolamine (d18:1/16:0)
Ceramides	N-palmitoyl-sphingosine (d18:1/16:0)
Ceramides	N-stearoyl-sphingosine (d18:1/18:0)*
Ceramides	N-palmitoyl-sphingadienine (d18:2/16:0)*
Ceramides	N-behenoyl-sphingadienine (d18:2/22:0)*
Ceramides	ceramide (d18:1/17:0, d17:1/18:0)*
Ceramides	ceramide (d16:1/24:1, d18:1/22:1)*
Ceramides	ceramide (d18:2/24:1, d18:1/24:2)*
Chemical	sulfate*
Chemical	O-sulfo-L-tyrosine
Chemical	3-acetylphenol sulfate
Chemical	S-(3-hydroxypropyl)mercapturic acid (HPMA)
Chemical	dimethyl sulfone
Chemical	ectoine
Chemical	methylnaphthyl sulfate (1)*
Chemical	methylnaphthyl sulfate (2)*
Chemical	2-naphthol sulfate
Chemical	2,4-di-tert-butylphenol
Chemical	3-methylbutanol sulfate
Chemical	benzoylcarnitine*
Chemical	perfluorooctanesulfonate (PFOS)
Chemical	1,2,3-benzenetriol sulfate (2)
Chemical	3-hydroxypyridine sulfate
Chemical	6-hydroxyindole sulfate
Chemical	thioproline
Chemical	3-hydroxy-2-methylpyridine sulfate
Chemical	3,5-dichloro-2,6-dihydroxybenzoic acid
Chemical	3-bromo-5-chloro-2,6-dihydroxybenzoic acid*
Chemical	4-chlorobenzoic acid
Corticosteroids	cortisol
Corticosteroids	cortisone
Creatine Metabolism	guanidinoacetate
Creatine Metabolism	creatine
Creatine Metabolism	creatinine
Diacylglycerol	diacylglycerol (16:1/18:2 [2], 16:0/18:3 [1])*
Diacylglycerol	palmitoyl-linoleoyl-glycerol (16:0/18:2) [1]*
Diacylglycerol	palmitoyl-linoleoyl-glycerol (16:0/18:2) [2]*
Diacylglycerol	palmitoleoyl-linoleoyl-glycerol (16:1/18:2) [1]*
Diacylglycerol	palmitoyl-arachidonoyl-glycerol (16:0/20:4) [1]*
Diacylglycerol	palmitoyl-arachidonoyl-glycerol (16:0/20:4) [2]*
Diacylglycerol	palmitoleoyl-arachidonoyl-glycerol (16:1/20:4) [2]*
Diacylglycerol	oleoyl-linoleoyl-glycerol (18:1/18:2) [1]
Diacylglycerol	oleoyl-linoleoyl-glycerol (18:1/18:2) [2]
Diacylglycerol	linoleoyl-linoleoyl-glycerol (18:2/18:2) [1]*
Diacylglycerol	linoleoyl-linoleoyl-glycerol (18:2/18:2) [2]*
Diacylglycerol	linoleoyl-linolenoyl-glycerol (18:2/18:3) [2]*
Diacylglycerol	stearoyl-arachidonoyl-glycerol (18:0/20:4) [1]*
Diacylglycerol	stearoyl-arachidonoyl-glycerol (18:0/20:4) [2]*
Diacylglycerol	oleoyl-arachidonoyl-glycerol (18:1/20:4) [2]*
Diacylglycerol	linoleoyl-arachidonoyl-glycerol (18:2/20:4) [1]*
Diacylglycerol	linoleoyl-arachidonoyl-glycerol (18:2/20:4) [2]*
Diacylglycerol	linoleoyl-docosahexaenoyl-glycerol (18:2/22:6) [2]*
Dihydroceramides	N-palmitoyl-sphinganine (d18:0/16:0)
Dihydroceramides	N-stearoyl-sphinganine (d18:0/18:0)*
Dihydrosphingomyelins	myristoyl dihydrosphingomyelin (d18:0/14:0)*
Dihydrosphingomyelins	palmitoyl dihydrosphingomyelin (d18:0/16:0)*
Dihydrosphingomyelins	behenoyl dihydrosphingomyelin (d18:0/22:0)*
Dihydrosphingomyelins	sphingomyelin (d18:0/18:0, d19:0/17:0)*
Dihydrosphingomyelins	sphingomyelin (d18:0/20:0, d16:0/22:0)*
Dipeptide	glycylleucine
Dipeptide	isoleucylglycine
Dipeptide	leucylglycine
Dipeptide	phenylalanylglycine
Dipeptide	prolylglycine
Dipeptide	valylglutamine
Dipeptide	valylglycine
Dipeptide	leucylglutamine*
Disaccharides and Oligosaccharides	sucrose
Drug - Analgesics, Anesthetics	4-aminophenol sulfate (2)
Drug - Neurological	gabapentin
Drug - Other	S-carboxymethyl-L-cysteine
Drug - Topical Agents	salicylate
Drug - Topical Agents	2,6-dihydroxybenzoic acid
Drug - Topical Agents	hydroquinone sulfate
Eicosanoid	thromboxane B2
Eicosanoid	12-HETE
Eicosanoid	12-HHTrE
Endocannabinoid	oleoyl ethanolamide
Endocannabinoid	palmitoyl ethanolamide
Endocannabinoid	N-oleoyltaurine
Endocannabinoid	N-stearoyltaurine
Endocannabinoid	N-palmitoyltaurine
Endocannabinoid	hexanoyltaurine
Fatty Acid Metabolism (Acyl Carnitine, Dicarboxylate)	adipoylcarnitine (C6-DC)
Fatty Acid Metabolism (Acyl Carnitine, Dicarboxylate)	octadecanedioylcarnitine (C18-DC)*
Fatty Acid Metabolism (Acyl Carnitine, Dicarboxylate)	octadecenedioylcarnitine (C18:1-DC)*
Fatty Acid Metabolism (Acyl Carnitine, Hydroxy)	3-hydroxydecanoylcarnitine
Fatty Acid Metabolism (Acyl Carnitine, Hydroxy)	3-hydroxyoleoylcarnitine
Fatty Acid Metabolism (Acyl Carnitine, Long Chain Saturated)	myristoylcarnitine (C14)
Fatty Acid Metabolism (Acyl Carnitine, Long Chain Saturated)	palmitoylcarnitine (C16)
Fatty Acid Metabolism (Acyl Carnitine, Long Chain Saturated)	margaroylcarnitine (C17)*
Fatty Acid Metabolism (Acyl Carnitine, Long Chain Saturated)	stearoylcarnitine (C18)
Fatty Acid Metabolism (Acyl Carnitine, Long Chain Saturated)	arachidoylcarnitine (C20)*
Fatty Acid Metabolism (Acyl Carnitine, Long Chain Saturated)	lignoceroylcarnitine (C24)*
Fatty Acid Metabolism (Acyl Carnitine, Long Chain Saturated)	cerotoylcarnitine (C26)*
Fatty Acid Metabolism (Acyl Carnitine, Medium Chain)	hexanoylcarnitine (C6)
Fatty Acid Metabolism (Acyl Carnitine, Medium Chain)	octanoylcarnitine (C8)
Fatty Acid Metabolism (Acyl Carnitine, Medium Chain)	cis-3,4-methyleneheptanoylcarnitine
Fatty Acid Metabolism (Acyl Carnitine, Medium Chain)	decanoylcarnitine (C10)
Fatty Acid Metabolism (Acyl Carnitine, Medium Chain)	laurylcarnitine (C12)
Fatty Acid Metabolism (Acyl Carnitine, Monounsaturated)	butenoylcarnitine (C4:1)
Fatty Acid Metabolism (Acyl Carnitine, Monounsaturated)	3-decenoylcarnitine
Fatty Acid Metabolism (Acyl Carnitine, Monounsaturated)	cis-4-decenoylcarnitine (C10:1)
Fatty Acid Metabolism (Acyl Carnitine, Monounsaturated)	undecenoylcarnitine (C11:1)
Fatty Acid Metabolism (Acyl Carnitine, Monounsaturated)	5-dodecenoylcarnitine (C12:1)
Fatty Acid Metabolism (Acyl Carnitine, Monounsaturated)	myristoleoylcarnitine (C14:1)*
Fatty Acid Metabolism (Acyl Carnitine, Monounsaturated)	palmitoleoylcarnitine (C16:1)*
Fatty Acid Metabolism (Acyl Carnitine, Monounsaturated)	oleoylcarnitine (C18:1)
Fatty Acid Metabolism (Acyl Carnitine, Monounsaturated)	eicosenoylcarnitine (C20:1)*
Fatty Acid Metabolism (Acyl Carnitine, Monounsaturated)	ximenoylcarnitine (C26:1)*
Fatty Acid Metabolism (Acyl Carnitine, Polyunsaturated)	linoleoylcarnitine (C18:2)*
Fatty Acid Metabolism (Acyl Carnitine, Polyunsaturated)	linolenoylcarnitine (C18:3)*
Fatty Acid Metabolism (Acyl Carnitine, Polyunsaturated)	dihomo-linoleoylcarnitine (C20:2)*
Fatty Acid Metabolism (Acyl Carnitine, Polyunsaturated)	arachidonoylcarnitine (C20:4)
Fatty Acid Metabolism (Acyl Carnitine, Polyunsaturated)	dihomo-linolenoylcarnitine (C20:3n3 or 6)*
Fatty Acid Metabolism (Acyl Carnitine, Polyunsaturated)	adrenoylcarnitine (C22:4)*
Fatty Acid Metabolism (Acyl Carnitine, Polyunsaturated)	docosahexaenoylcarnitine (C22:6)*
Fatty Acid Metabolism (Acyl Carnitine, Short Chain)	acetylcarnitine (C2)
Fatty Acid Metabolism (Acyl Choline)	palmitoylcholine
Fatty Acid Metabolism (Acyl Choline)	oleoylcholine
Fatty Acid Metabolism (Acyl Choline)	palmitoloelycholine
Fatty Acid Metabolism (Acyl Choline)	dihomo-linolenoyl-choline
Fatty Acid Metabolism (Acyl Choline)	linoleoylcholine*
Fatty Acid Metabolism (Acyl Choline)	stearoylcholine*
Fatty Acid Metabolism (Acyl Choline)	arachidonoylcholine
Fatty Acid Metabolism (Acyl Glycine)	hexanoylglycine
Fatty Acid Metabolism (Acyl Glycine)	cis-3,4-methyleneheptanoylglycine
Fatty Acid Metabolism (also BCAA Metabolism)	butyrylcarnitine (C4)
Fatty Acid Metabolism (also BCAA Metabolism)	butyrylglycine
Fatty Acid Metabolism (also BCAA Metabolism)	propionylcarnitine (C3)
Fatty Acid Metabolism (also BCAA Metabolism)	propionylglycine
Fatty Acid Metabolism (also BCAA Metabolism)	methylmalonate (MMA)
Fatty Acid Synthesis	malonylcarnitine
Fatty Acid Synthesis	malonate
Fatty Acid, Amino	2-aminoheptanoate
Fatty Acid, Branched	(12 or 13)-methylmyristate (a15:0 or i15:0)
Fatty Acid, Branched	(14 or 15)-methylpalmitate (a17:0 or i17:0)
Fatty Acid, Branched	cis-3,4-methyleneheptanoate
Fatty Acid, Branched	branched-chain fatty acid 18:0 (2)**
Fatty Acid, Branched	(16 or 17)-methylstearate (a19:0 or i19:0)
Fatty Acid, Branched	18-methylnonadecanoate (i20:0)
Fatty Acid, Dicarboxylate	dimethylmalonic acid
Fatty Acid, Dicarboxylate	glutarate (C5-DC)
Fatty Acid, Dicarboxylate	3-methylglutarate/2-methylglutarate
Fatty Acid, Dicarboxylate	2-hydroxyglutarate
Fatty Acid, Dicarboxylate	adipate (C6-DC)
Fatty Acid, Dicarboxylate	2-hydroxyadipate
Fatty Acid, Dicarboxylate	3-hydroxyadipate
Fatty Acid, Dicarboxylate	maleate
Fatty Acid, Dicarboxylate	pimelate (C7-DC)
Fatty Acid, Dicarboxylate	heptenedioate (C7:1-DC)*
Fatty Acid, Dicarboxylate	suberate (C8-DC)
Fatty Acid, Dicarboxylate	azelate (C9-DC)
Fatty Acid, Dicarboxylate	sebacate (C10-DC)
Fatty Acid, Dicarboxylate	undecanedioate (C11-DC)
Fatty Acid, Dicarboxylate	dodecanedioate (C12-DC)
Fatty Acid, Dicarboxylate	3-hydroxydodecanedioate*
Fatty Acid, Dicarboxylate	dodecadienoate (12:2)*
Fatty Acid, Dicarboxylate	tridecenedioate (C13:1-DC)*
Fatty Acid, Dicarboxylate	branched chain 14:0 dicarboxylic acid**
Fatty Acid, Dicarboxylate	hexadecanedioate (C16-DC)
Fatty Acid, Dicarboxylate	hexadecenedioate (C16:1-DC)*
Fatty Acid, Dicarboxylate	heptadecanedioate (C17-DC)
Fatty Acid, Dicarboxylate	octadecanedioate (C18-DC)
Fatty Acid, Dicarboxylate	octadecenedioate (C18:1-DC)
Fatty Acid, Dicarboxylate	octadecadienedioate (C18:2-DC)*
Fatty Acid, Dicarboxylate	nonadecanedioate (C19-DC)
Fatty Acid, Dicarboxylate	eicosanedioate (C20-DC)
Fatty Acid, Dicarboxylate	eicosenedioate (C20:1-DC)*
Fatty Acid, Dicarboxylate	docosadioate (C22-DC)
Fatty Acid, Dicarboxylate	2-hydroxysebacate
Fatty Acid, Dihydroxy	12,13-DiHOME
Fatty Acid, Dihydroxy	9,10-DiHOME
Fatty Acid, Dihydroxy	2S,3R-dihydroxybutyrate
Fatty Acid, Dihydroxy	2R,3R-dihydroxybutyrate
Fatty Acid, Dihydroxy	3,4-dihydroxybutyrate
Fatty Acid, Monohydroxy	alpha-hydroxycaproate
Fatty Acid, Monohydroxy	2-hydroxyheptanoate*
Fatty Acid, Monohydroxy	2-hydroxyoctanoate
Fatty Acid, Monohydroxy	2-hydroxydecanoate
Fatty Acid, Monohydroxy	2-hydroxylaurate
Fatty Acid, Monohydroxy	2-hydroxymyristate
Fatty Acid, Monohydroxy	2-hydroxypalmitate
Fatty Acid, Monohydroxy	2-hydroxyoleate
Fatty Acid, Monohydroxy	2-hydroxystearate
Fatty Acid, Monohydroxy	2-hydroxyarachidate*
Fatty Acid, Monohydroxy	2-hydroxybehenate
Fatty Acid, Monohydroxy	2-hydroxynervonate*
Fatty Acid, Monohydroxy	3-hydroxyhexanoate
Fatty Acid, Monohydroxy	3-hydroxyoctanoate
Fatty Acid, Monohydroxy	3-hydroxylaurate
Fatty Acid, Monohydroxy	3-hydroxymyristate
Fatty Acid, Monohydroxy	3-hydroxystearate
Fatty Acid, Monohydroxy	3-hydroxyoleate*
Fatty Acid, Monohydroxy	5-hydroxyhexanoate
Fatty Acid, Monohydroxy	16-hydroxypalmitate
Fatty Acid, Monohydroxy	13-HODE + 9-HODE
Fatty Acid, Oxidized	4-hydroxynonenal
Food Component/Plant	2-piperidinone
Food Component/Plant	2,3-dihydroxyisovalerate
Food Component/Plant	2-oxindole-3-acetate
Food Component/Plant	3-formylindole
Food Component/Plant	gluconate
Food Component/Plant	4-acetylcatechol sulfate (1)
Food Component/Plant	beta-guanidinopropanoate
Food Component/Plant	dihydrocaffeate sulfate (2)
Food Component/Plant	cinnamate
Food Component/Plant	cinnamoylglycine
Food Component/Plant	genistein sulfate*
Food Component/Plant	dihydroferulate
Food Component/Plant	dihydroferulic acid sulfate
Food Component/Plant	equol sulfate
Food Component/Plant	ergothioneine
Food Component/Plant	erythritol
Food Component/Plant	ferulic acid 4-sulfate
Food Component/Plant	quinate
Food Component/Plant	histidine betaine (hercynine)*
Food Component/Plant	homostachydrine*
Food Component/Plant	indolin-2-one
Food Component/Plant	mannonate*
Food Component/Plant	methyl indole-3-acetate
Food Component/Plant	S-propylcysteine
Food Component/Plant	stachydrine
Food Component/Plant	4-allylphenol sulfate
Food Component/Plant	ethyl alpha-glucopyranoside
Food Component/Plant	methyl glucopyranoside (alpha + beta)
Food Component/Plant	4-vinylguaiacol sulfate
Food Component/Plant	pyrraline
Food Component/Plant	daidzein sulfate (2)
Food Component/Plant	eugenol sulfate
Food Component/Plant	3-hydroxycinnamate sulfate
Food Component/Plant	tartronate (hydroxymalonate)
Food Component/Plant	3-indoleglyoxylic acid
Food Component/Plant	ethyl beta-glucopyranoside
Food Component/Plant	2-aminophenol sulfate
Fructose, Mannose and Galactose Metabolism	fructose
Fructose, Mannose and Galactose Metabolism	mannitol/sorbitol
Fructose, Mannose and Galactose Metabolism	mannose
Fructose, Mannose and Galactose Metabolism	2-ketogulonate
Fructose, Mannose and Galactose Metabolism	galactonate
Gamma-glutamyl Amino Acid	gamma-glutamylalanine
Gamma-glutamyl Amino Acid	gamma-glutamylglutamate
Gamma-glutamyl Amino Acid	gamma-glutamylglutamine
Gamma-glutamyl Amino Acid	gamma-glutamylglycine
Gamma-glutamyl Amino Acid	gamma-glutamylhistidine
Gamma-glutamyl Amino Acid	gamma-glutamylisoleucine*
Gamma-glutamyl Amino Acid	gamma-glutamylleucine
Gamma-glutamyl Amino Acid	gamma-glutamyl-alpha-lysine
Gamma-glutamyl Amino Acid	gamma-glutamyl-epsilon-lysine
Gamma-glutamyl Amino Acid	gamma-glutamylmethionine
Gamma-glutamyl Amino Acid	gamma-glutamylphenylalanine
Gamma-glutamyl Amino Acid	gamma-glutamylthreonine
Gamma-glutamyl Amino Acid	gamma-glutamyltryptophan
Gamma-glutamyl Amino Acid	gamma-glutamyltyrosine
Gamma-glutamyl Amino Acid	gamma-glutamylvaline
Gamma-glutamyl Amino Acid	gamma-glutamylserine
Gamma-glutamyl Amino Acid	gamma-glutamylcitrulline*
Gamma-glutamyl Amino Acid	gamma-glutamyl-2-aminobutyrate
Glutamate Metabolism	glutamate
Glutamate Metabolism	glutamine
Glutamate Metabolism	alpha-ketoglutaramate*
Glutamate Metabolism	N-acetylglutamate
Glutamate Metabolism	N-acetylglutamine
Glutamate Metabolism	carboxyethyl-GABA
Glutamate Metabolism	S-1-pyrroline-5-carboxylate
Glutathione Metabolism	glutathione, oxidized (GSSG)
Glutathione Metabolism	cysteine-glutathione disulfide
Glutathione Metabolism	cysteinylglycine
Glutathione Metabolism	cysteinylglycine disulfide*
Glutathione Metabolism	cys-gly, oxidized
Glutathione Metabolism	5-oxoproline
Glutathione Metabolism	2-aminobutyrate
Glutathione Metabolism	2-hydroxybutyrate/2-hydroxyisobutyrate
Glutathione Metabolism	ophthalmate
Glycerolipid Metabolism	glycerol
Glycerolipid Metabolism	glycerol 3-phosphate
Glycine, Serine and Threonine Metabolism	glycine
Glycine, Serine and Threonine Metabolism	N-acetylglycine
Glycine, Serine and Threonine Metabolism	sarcosine
Glycine, Serine and Threonine Metabolism	dimethylglycine
Glycine, Serine and Threonine Metabolism	betaine
Glycine, Serine and Threonine Metabolism	serine
Glycine, Serine and Threonine Metabolism	N-acetylserine
Glycine, Serine and Threonine Metabolism	2-methylserine
Glycine, Serine and Threonine Metabolism	threonine
Glycine, Serine and Threonine Metabolism	N-acetylthreonine
Glycolysis, Gluconeogenesis, and Pyruvate Metabolism	1,5-anhydroglucitol (1,5-AG)
Glycolysis, Gluconeogenesis, and Pyruvate Metabolism	glucose
Glycolysis, Gluconeogenesis, and Pyruvate Metabolism	3-phosphoglycerate
Glycolysis, Gluconeogenesis, and Pyruvate Metabolism	pyruvate
Glycolysis, Gluconeogenesis, and Pyruvate Metabolism	lactate
Glycolysis, Gluconeogenesis, and Pyruvate Metabolism	glycerate
Guanidino and Acetamido Metabolism	1-methylguanidine
Guanidino and Acetamido Metabolism	4-guanidinobutanoate
Guanidino and Acetamido Metabolism	guanidinosuccinate
Hemoglobin and Porphyrin Metabolism	heme
Hemoglobin and Porphyrin Metabolism	bilirubin (Z,Z)
Hemoglobin and Porphyrin Metabolism	bilirubin (E,E)*
Hemoglobin and Porphyrin Metabolism	biliverdin
Hexosylceramides (HCER)	glycosyl-N-palmitoyl-sphingosine (d18:1/16:0)
Hexosylceramides (HCER)	glycosyl-N-stearoyl-sphingosine (d18:1/18:0)
Hexosylceramides (HCER)	glycosyl-N-(2-hydroxynervonoyl)-sphingosine (d18:1/24:1(2OH))*
Hexosylceramides (HCER)	glycosyl ceramide (d18:1/20:0, d16:1/22:0)*
Hexosylceramides (HCER)	glycosyl ceramide (d18:2/24:1, d18:1/24:2)*
Histidine Metabolism	histidine
Histidine Metabolism	1-methylhistidine
Histidine Metabolism	3-methylhistidine
Histidine Metabolism	N-acetylhistidine
Histidine Metabolism	N-acetyl-3-methylhistidine*
Histidine Metabolism	N-acetyl-1-methylhistidine*
Histidine Metabolism	trans-urocanate
Histidine Metabolism	imidazole propionate
Histidine Metabolism	formiminoglutamate
Histidine Metabolism	imidazole lactate
Histidine Metabolism	carnosine
Histidine Metabolism	homocarnosine
Histidine Metabolism	N-acetylcarnosine
Histidine Metabolism	anserine
Histidine Metabolism	1-methylhistamine
Histidine Metabolism	1-methyl-4-imidazoleacetate
Histidine Metabolism	1-methyl-5-imidazoleacetate
Histidine Metabolism	1-methyl-5-imidazolelactate
Histidine Metabolism	1-ribosyl-imidazoleacetate*
Histidine Metabolism	4-imidazoleacetate
Histidine Metabolism	N-acetylhistamine
Inositol Metabolism	myo-inositol
Inositol Metabolism	chiro-inositol
Ketone Bodies	3-hydroxybutyrate (BHBA)
Lactosylceramides (LCER)	lactosyl-N-palmitoyl-sphingosine (d18:1/16:0)
Lactosylceramides (LCER)	lactosyl-N-stearoyl-sphingosine (d18:1/18:0)*
Lactosylceramides (LCER)	lactosyl-N-behenoyl-sphingosine (d18:1/22:0)*
Leucine, Isoleucine and Valine Metabolism	leucine
Leucine, Isoleucine and Valine Metabolism	N-acetylleucine
Leucine, Isoleucine and Valine Metabolism	1-carboxyethylleucine
Leucine, Isoleucine and Valine Metabolism	N-methylleucine
Leucine, Isoleucine and Valine Metabolism	4-methyl-2-oxopentanoate
Leucine, Isoleucine and Valine Metabolism	alpha-hydroxyisocaproate
Leucine, Isoleucine and Valine Metabolism	isovalerate (i5:0)
Leucine, Isoleucine and Valine Metabolism	isovalerylglycine
Leucine, Isoleucine and Valine Metabolism	isovalerylcarnitine (C5)
Leucine, Isoleucine and Valine Metabolism	beta-hydroxyisovalerate
Leucine, Isoleucine and Valine Metabolism	3-methylglutaconate
Leucine, Isoleucine and Valine Metabolism	5-methylnorleucine
Leucine, Isoleucine and Valine Metabolism	isoleucine
Leucine, Isoleucine and Valine Metabolism	N-acetylisoleucine
Leucine, Isoleucine and Valine Metabolism	1-carboxyethylisoleucine
Leucine, Isoleucine and Valine Metabolism	3-methyl-2-oxovalerate
Leucine, Isoleucine and Valine Metabolism	2-hydroxy-3-methylvalerate
Leucine, Isoleucine and Valine Metabolism	2-methylbutyrylcarnitine (C5)
Leucine, Isoleucine and Valine Metabolism	tiglylcarnitine (C5:1-DC)
Leucine, Isoleucine and Valine Metabolism	3-hydroxy-2-ethylpropionate
Leucine, Isoleucine and Valine Metabolism	ethylmalonate
Leucine, Isoleucine and Valine Metabolism	methylsuccinate
Leucine, Isoleucine and Valine Metabolism	valine
Leucine, Isoleucine and Valine Metabolism	N-acetylvaline
Leucine, Isoleucine and Valine Metabolism	1-carboxyethylvaline
Leucine, Isoleucine and Valine Metabolism	3-methyl-2-oxobutyrate
Leucine, Isoleucine and Valine Metabolism	alpha-hydroxyisovalerate
Leucine, Isoleucine and Valine Metabolism	isobutyrylcarnitine (C4)
Leucine, Isoleucine and Valine Metabolism	isobutyrylglycine
Leucine, Isoleucine and Valine Metabolism	3-hydroxyisobutyrate
Leucine, Isoleucine and Valine Metabolism	2,3-dihydroxy-2-methylbutyrate
Long Chain Monounsaturated Fatty Acid	myristoleate (14:1n5)
Long Chain Monounsaturated Fatty Acid	palmitoleate (16:1n7)
Long Chain Monounsaturated Fatty Acid	10-heptadecenoate (17:1n7)
Long Chain Monounsaturated Fatty Acid	oleate/vaccenate (18:1)
Long Chain Monounsaturated Fatty Acid	10-nonadecenoate (19:1n9)
Long Chain Monounsaturated Fatty Acid	eicosenoate (20:1)
Long Chain Monounsaturated Fatty Acid	erucate (22:1n9)
Long Chain Polyunsaturated Fatty Acid (n3 and n6)	tetradecadienoate (14:2)*
Long Chain Polyunsaturated Fatty Acid (n3 and n6)	stearidonate (18:4n3)
Long Chain Polyunsaturated Fatty Acid (n3 and n6)	eicosapentaenoate (EPA; 20:5n3)
Long Chain Polyunsaturated Fatty Acid (n3 and n6)	docosapentaenoate (n3 DPA; 22:5n3)
Long Chain Polyunsaturated Fatty Acid (n3 and n6)	docosahexaenoate (DHA; 22:6n3)
Long Chain Polyunsaturated Fatty Acid (n3 and n6)	docosatrienoate (22:3n3)
Long Chain Polyunsaturated Fatty Acid (n3 and n6)	hexadecadienoate (16:2n6)
Long Chain Polyunsaturated Fatty Acid (n3 and n6)	linoleate (18:2n6)
Long Chain Polyunsaturated Fatty Acid (n3 and n6)	linolenate [alpha or gamma; (18:3n3 or 6)]
Long Chain Polyunsaturated Fatty Acid (n3 and n6)	dihomo-linoleate (20:2n6)
Long Chain Polyunsaturated Fatty Acid (n3 and n6)	dihomo-linolenate (20:3n3 or n6)
Long Chain Polyunsaturated Fatty Acid (n3 and n6)	arachidonate (20:4n6)
Long Chain Polyunsaturated Fatty Acid (n3 and n6)	docosatrienoate (22:3n6)*
Long Chain Polyunsaturated Fatty Acid (n3 and n6)	adrenate (22:4n6)
Long Chain Polyunsaturated Fatty Acid (n3 and n6)	docosapentaenoate (n6 DPA; 22:5n6)
Long Chain Polyunsaturated Fatty Acid (n3 and n6)	docosadienoate (22:2n6)
Long Chain Polyunsaturated Fatty Acid (n3 and n6)	mead acid (20:3n9)
Long Chain Saturated Fatty Acid	myristate (14:0)
Long Chain Saturated Fatty Acid	pentadecanoate (15:0)
Long Chain Saturated Fatty Acid	palmitate (16:0)
Long Chain Saturated Fatty Acid	margarate (17:0)
Long Chain Saturated Fatty Acid	stearate (18:0)
Long Chain Saturated Fatty Acid	nonadecanoate (19:0)
Long Chain Saturated Fatty Acid	arachidate (20:0)
Lysine Metabolism	lysine
Lysine Metabolism	N2-acetyllysine
Lysine Metabolism	N6-acetyllysine
Lysine Metabolism	N6-methyllysine
Lysine Metabolism	N6,N6-dimethyllysine
Lysine Metabolism	N6,N6,N6-trimethyllysine
Lysine Metabolism	hydroxy-N6,N6,N6-trimethyllysine*
Lysine Metabolism	5-hydroxylysine
Lysine Metabolism	fructosyllysine
Lysine Metabolism	2-aminoadipate
Lysine Metabolism	2-oxoadipate
Lysine Metabolism	glutarylcarnitine (C5-DC)
Lysine Metabolism	pipecolate
Lysine Metabolism	6-oxopiperidine-2-carboxylate
Lysine Metabolism	5-aminovalerate
Lysine Metabolism	N,N-dimethyl-5-aminovalerate
Lysine Metabolism	N,N,N-trimethyl-5-aminovalerate
Lysophospholipid	1-palmitoyl-GPA (16:0)
Lysophospholipid	1-linoleoyl-GPA (18:2)*
Lysophospholipid	1-arachidonoyl-GPA (20:4)
Lysophospholipid	1-palmitoyl-GPC (16:0)
Lysophospholipid	2-palmitoyl-GPC (16:0)*
Lysophospholipid	1-palmitoleoyl-GPC (16:1)*
Lysophospholipid	2-palmitoleoyl-GPC (16:1)*
Lysophospholipid	1-stearoyl-GPC (18:0)
Lysophospholipid	1-oleoyl-GPC (18:1)
Lysophospholipid	1-linoleoyl-GPC (18:2)
Lysophospholipid	1-linolenoyl-GPC (18:3)*
Lysophospholipid	1-arachidonoyl-GPC (20:4n6)*
Lysophospholipid	1-lignoceroyl-GPC (24:0)
Lysophospholipid	1-palmitoyl-GPE (16:0)
Lysophospholipid	1-stearoyl-GPE (18:0)
Lysophospholipid	2-stearoyl-GPE (18:0)*
Lysophospholipid	1-oleoyl-GPE (18:1)
Lysophospholipid	1-linoleoyl-GPE (18:2)*
Lysophospholipid	1-arachidonoyl-GPE (20:4n6)*
Lysophospholipid	1-stearoyl-GPS (18:0)*
Lysophospholipid	1-linoleoyl-GPS (18:2)*
Lysophospholipid	1-linoleoyl-GPG (18:2)*
Lysophospholipid	1-palmitoyl-GPI (16:0)
Lysophospholipid	1-stearoyl-GPI (18:0)
Lysophospholipid	1-oleoyl-GPI (18:1)
Lysophospholipid	1-linoleoyl-GPI (18:2)*
Lysophospholipid	1-arachidonoyl-GPI (20:4)*
Lysoplasmalogen	1-(1-enyl-palmitoyl)-GPC (P-16:0)*
Lysoplasmalogen	1-(1-enyl-palmitoyl)-GPE (P-16:0)*
Lysoplasmalogen	1-(1-enyl-oleoyl)-GPE (P-18:1)*
Lysoplasmalogen	1-(1-enyl-stearoyl)-GPE (P-18:0)*
Medium Chain Fatty Acid	caproate (6:0)
Medium Chain Fatty Acid	heptanoate (7:0)
Medium Chain Fatty Acid	caprylate (8:0)
Medium Chain Fatty Acid	pelargonate (9:0)
Medium Chain Fatty Acid	caprate (10:0)
Medium Chain Fatty Acid	cis-4-decenoate (10:1n6)*
Medium Chain Fatty Acid	(2 or 3)-decenoate (10:1n7 or n8)
Medium Chain Fatty Acid	10-undecenoate (11:1n1)
Methionine, Cysteine, SAM and Taurine Metabolism	methionine
Methionine, Cysteine, SAM and Taurine Metabolism	N-acetylmethionine
Methionine, Cysteine, SAM and Taurine Metabolism	N-formylmethionine
Methionine, Cysteine, SAM and Taurine Metabolism	S-methylmethionine
Methionine, Cysteine, SAM and Taurine Metabolism	methionine sulfone
Methionine, Cysteine, SAM and Taurine Metabolism	methionine sulfoxide
Methionine, Cysteine, SAM and Taurine Metabolism	N-acetylmethionine sulfoxide
Methionine, Cysteine, SAM and Taurine Metabolism	5-methylthioribose**
Methionine, Cysteine, SAM and Taurine Metabolism	2,3-dihydroxy-5-methylthio-4-pentenoate (DMTPA)*
Methionine, Cysteine, SAM and Taurine Metabolism	2-hydroxy-4-(methylthio)butanoic acid
Methionine, Cysteine, SAM and Taurine Metabolism	cystathionine
Methionine, Cysteine, SAM and Taurine Metabolism	cysteine
Methionine, Cysteine, SAM and Taurine Metabolism	S-methylcysteine
Methionine, Cysteine, SAM and Taurine Metabolism	S-methylcysteine sulfoxide
Methionine, Cysteine, SAM and Taurine Metabolism	cysteine s-sulfate
Methionine, Cysteine, SAM and Taurine Metabolism	cystine
Methionine, Cysteine, SAM and Taurine Metabolism	cysteine sulfinic acid
Methionine, Cysteine, SAM and Taurine Metabolism	hypotaurine
Methionine, Cysteine, SAM and Taurine Metabolism	taurine
Methionine, Cysteine, SAM and Taurine Metabolism	N-acetyltaurine
Methionine, Cysteine, SAM and Taurine Metabolism	succinoyltaurine
Mevalonate Metabolism	3-hydroxy-3-methylglutarate
Mevalonate Metabolism	mevalonolactone
Modified Peptides	N,N-dimethyl-pro-pro
Monoacylglycerol	1-palmitoylglycerol (16:0)
Monoacylglycerol	1-oleoylglycerol (18:1)
Monoacylglycerol	1-linoleoylglycerol (18:2)
Monoacylglycerol	1-arachidonylglycerol (20:4)
Monoacylglycerol	2-linoleoylglycerol (18:2)
Monoacylglycerol	2-arachidonoylglycerol (20:4)
Nicotinate and Nicotinamide Metabolism	quinolinate
Nicotinate and Nicotinamide Metabolism	nicotinamide
Nicotinate and Nicotinamide Metabolism	nicotinamide riboside
Nicotinate and Nicotinamide Metabolism	1-methylnicotinamide
Nicotinate and Nicotinamide Metabolism	trigonelline (N'-methylnicotinate)
Nicotinate and Nicotinamide Metabolism	N1-Methyl-2-pyridone-5-carboxamide
Oxidative Phosphorylation	phosphate
Pantothenate and CoA Metabolism	pantothenate
Partially Characterized Molecules	pentose acid*
Partially Characterized Molecules	bilirubin degradation product, C17H18N2O4 (2)**
Partially Characterized Molecules	bilirubin degradation product, C17H18N2O4 (3)**
Partially Characterized Molecules	glutamine_degradant*
Pentose Metabolism	ribose
Pentose Metabolism	ribitol
Pentose Metabolism	ribonate
Pentose Metabolism	arabitol/xylitol
Pentose Metabolism	arabonate/xylonate
Pentose Metabolism	sedoheptulose
Pentose Metabolism	lyxonate
Phenylalanine Metabolism	phenylalanine
Phenylalanine Metabolism	N-acetylphenylalanine
Phenylalanine Metabolism	1-carboxyethylphenylalanine
Phenylalanine Metabolism	N-methylphenylalanine
Phenylalanine Metabolism	phenylpyruvate
Phenylalanine Metabolism	phenyllactate (PLA)
Phenylalanine Metabolism	2-hydroxyphenylacetate
Phenylalanine Metabolism	4-hydroxyphenylacetate
Phosphatidylcholine (PC)	1-myristoyl-2-palmitoyl-GPC (14:0/16:0)
Phosphatidylcholine (PC)	1-myristoyl-2-arachidonoyl-GPC (14:0/20:4)*
Phosphatidylcholine (PC)	1,2-dipalmitoyl-GPC (16:0/16:0)
Phosphatidylcholine (PC)	1-palmitoyl-2-palmitoleoyl-GPC (16:0/16:1)*
Phosphatidylcholine (PC)	1-palmitoyl-2-stearoyl-GPC (16:0/18:0)
Phosphatidylcholine (PC)	1-palmitoyl-2-oleoyl-GPC (16:0/18:1)
Phosphatidylcholine (PC)	1-palmitoyl-2-linoleoyl-GPC (16:0/18:2)
Phosphatidylcholine (PC)	1-palmitoyl-2-arachidonoyl-GPC (16:0/20:4n6)
Phosphatidylcholine (PC)	1-palmitoyl-2-docosahexaenoyl-GPC (16:0/22:6)
Phosphatidylcholine (PC)	1-palmitoleoyl-2-linoleoyl-GPC (16:1/18:2)*
Phosphatidylcholine (PC)	1-palmitoleoyl-2-linolenoyl-GPC (16:1/18:3)*
Phosphatidylcholine (PC)	1,2-distearoyl-GPC (18:0/18:0)
Phosphatidylcholine (PC)	1-stearoyl-2-oleoyl-GPC (18:0/18:1)
Phosphatidylcholine (PC)	1-stearoyl-2-linoleoyl-GPC (18:0/18:2)*
Phosphatidylcholine (PC)	1-stearoyl-2-arachidonoyl-GPC (18:0/20:4)
Phosphatidylcholine (PC)	1-stearoyl-2-docosahexaenoyl-GPC (18:0/22:6)
Phosphatidylcholine (PC)	1-oleoyl-2-docosahexaenoyl-GPC (18:1/22:6)*
Phosphatidylcholine (PC)	1,2-dilinoleoyl-GPC (18:2/18:2)
Phosphatidylcholine (PC)	1-linoleoyl-2-linolenoyl-GPC (18:2/18:3)*
Phosphatidylcholine (PC)	1-linoleoyl-2-arachidonoyl-GPC (18:2/20:4n6)*
Phosphatidylethanolamine (PE)	1-palmitoyl-2-oleoyl-GPE (16:0/18:1)
Phosphatidylethanolamine (PE)	1-palmitoyl-2-linoleoyl-GPE (16:0/18:2)
Phosphatidylethanolamine (PE)	1-palmitoyl-2-arachidonoyl-GPE (16:0/20:4)*
Phosphatidylethanolamine (PE)	1-palmitoyl-2-docosahexaenoyl-GPE (16:0/22:6)*
Phosphatidylethanolamine (PE)	1-stearoyl-2-oleoyl-GPE (18:0/18:1)
Phosphatidylethanolamine (PE)	1-stearoyl-2-linoleoyl-GPE (18:0/18:2)*
Phosphatidylethanolamine (PE)	1-stearoyl-2-arachidonoyl-GPE (18:0/20:4)
Phosphatidylethanolamine (PE)	1-oleoyl-2-linoleoyl-GPE (18:1/18:2)*
Phosphatidylethanolamine (PE)	1,2-dilinoleoyl-GPE (18:2/18:2)*
Phosphatidylethanolamine (PE)	1-linoleoyl-2-arachidonoyl-GPE (18:2/20:4)*
Phosphatidylinositol (PI)	1-palmitoyl-2-oleoyl-GPI (16:0/18:1)*
Phosphatidylinositol (PI)	1-palmitoyl-2-linoleoyl-GPI (16:0/18:2)
Phosphatidylinositol (PI)	1-palmitoyl-2-arachidonoyl-GPI (16:0/20:4)*
Phosphatidylinositol (PI)	1-stearoyl-2-oleoyl-GPI (18:0/18:1)*
Phosphatidylinositol (PI)	1-stearoyl-2-linoleoyl-GPI (18:0/18:2)
Phosphatidylinositol (PI)	1-oleoyl-2-linoleoyl-GPI (18:1/18:2)*
Phosphatidylinositol (PI)	1-stearoyl-2-arachidonoyl-GPI (18:0/20:4)
Phosphatidylinositol (PI)	1-oleoyl-2-arachidonoyl-GPI (18:1/20:4)*
Phospholipid Metabolism	choline
Phospholipid Metabolism	choline phosphate
Phospholipid Metabolism	glycerophosphorylcholine (GPC)
Phospholipid Metabolism	phosphoethanolamine
Phospholipid Metabolism	glycerophosphoethanolamine
Phospholipid Metabolism	glycerophosphoserine*
Phospholipid Metabolism	glycerophosphoinositol*
Phospholipid Metabolism	trimethylamine N-oxide
Plasmalogen	1-(1-enyl-palmitoyl)-2-oleoyl-GPE (P-16:0/18:1)*
Plasmalogen	1-(1-enyl-palmitoyl)-2-palmitoyl-GPC (P-16:0/16:0)*
Plasmalogen	1-(1-enyl-palmitoyl)-2-palmitoleoyl-GPC (P-16:0/16:1)*
Plasmalogen	1-(1-enyl-palmitoyl)-2-arachidonoyl-GPE (P-16:0/20:4)*
Plasmalogen	1-(1-enyl-palmitoyl)-2-oleoyl-GPC (P-16:0/18:1)*
Plasmalogen	1-(1-enyl-stearoyl)-2-oleoyl-GPE (P-18:0/18:1)
Plasmalogen	1-(1-enyl-stearoyl)-2-linoleoyl-GPE (P-18:0/18:2)*
Plasmalogen	1-(1-enyl-palmitoyl)-2-arachidonoyl-GPC (P-16:0/20:4)*
Plasmalogen	1-(1-enyl-palmitoyl)-2-linoleoyl-GPC (P-16:0/18:2)*
Plasmalogen	1-(1-enyl-stearoyl)-2-arachidonoyl-GPE (P-18:0/20:4)*
Polyamine Metabolism	putrescine
Polyamine Metabolism	N-acetylputrescine
Polyamine Metabolism	N-acetyl-isoputreanine
Polyamine Metabolism	spermidine
Polyamine Metabolism	(N(1) + N(8))-acetylspermidine
Polyamine Metabolism	5-methylthioadenosine (MTA)
Polyamine Metabolism	4-acetamidobutanoate
Polypeptide	glu-gly-asn-val**
Primary Bile Acid Metabolism	cholate
Primary Bile Acid Metabolism	taurocholate
Primary Bile Acid Metabolism	chenodeoxycholate
Primary Bile Acid Metabolism	taurochenodeoxycholate
Primary Bile Acid Metabolism	tauro-beta-muricholate
Pterin Metabolism	pterin
Purine Metabolism, (Hypo)Xanthine/Inosine containing	inosine
Purine Metabolism, (Hypo)Xanthine/Inosine containing	hypoxanthine
Purine Metabolism, (Hypo)Xanthine/Inosine containing	xanthine
Purine Metabolism, (Hypo)Xanthine/Inosine containing	N1-methylinosine
Purine Metabolism, (Hypo)Xanthine/Inosine containing	urate
Purine Metabolism, (Hypo)Xanthine/Inosine containing	allantoin
Purine Metabolism, (Hypo)Xanthine/Inosine containing	allantoic acid
Purine Metabolism, (Hypo)Xanthine/Inosine containing	1-methylhypoxanthine
Purine Metabolism, Adenine containing	adenosine 5'-monophosphate (AMP)
Purine Metabolism, Adenine containing	adenosine
Purine Metabolism, Adenine containing	adenine
Purine Metabolism, Adenine containing	1-methyladenine
Purine Metabolism, Adenine containing	N1-methyladenosine
Purine Metabolism, Adenine containing	N6-carbamoylthreonyladenosine
Purine Metabolism, Adenine containing	N6-succinyladenosine
Purine Metabolism, Guanine containing	guanosine
Purine Metabolism, Guanine containing	guanine
Purine Metabolism, Guanine containing	7-methylguanine
Purine Metabolism, Guanine containing	N2,N2-dimethylguanosine
Pyrimidine Metabolism, Cytidine containing	cytidine 5'-monophosphate (5'-CMP)
Pyrimidine Metabolism, Cytidine containing	cytidine
Pyrimidine Metabolism, Cytidine containing	cytosine
Pyrimidine Metabolism, Cytidine containing	5-methylcytidine
Pyrimidine Metabolism, Cytidine containing	N4-acetylcytidine
Pyrimidine Metabolism, Cytidine containing	5-hydroxymethylcytosine
Pyrimidine Metabolism, Cytidine containing	5-methylcytosine
Pyrimidine Metabolism, Cytidine containing	2'-deoxycytidine
Pyrimidine Metabolism, Cytidine containing	2'-O-methylcytidine
Pyrimidine Metabolism, Cytidine containing	5-methyl-2'-deoxycytidine
Pyrimidine Metabolism, Cytidine containing	5-hydroxymethylcytidine
Pyrimidine Metabolism, Cytidine containing	5-hydroxymethyl-2'-deoxycytidine
Pyrimidine Metabolism, Orotate containing	N-carbamoylaspartate
Pyrimidine Metabolism, Orotate containing	dihydroorotate
Pyrimidine Metabolism, Orotate containing	orotate
Pyrimidine Metabolism, Orotate containing	orotidine
Pyrimidine Metabolism, Thymine containing	5,6-dihydrothymine
Pyrimidine Metabolism, Thymine containing	3-aminoisobutyrate
Pyrimidine Metabolism, Uracil containing	uridine 5'-monophosphate (UMP)
Pyrimidine Metabolism, Uracil containing	uridine
Pyrimidine Metabolism, Uracil containing	uracil
Pyrimidine Metabolism, Uracil containing	pseudouridine
Pyrimidine Metabolism, Uracil containing	5,6-dihydrouridine
Pyrimidine Metabolism, Uracil containing	2'-O-methyluridine
Pyrimidine Metabolism, Uracil containing	2'-deoxyuridine
Pyrimidine Metabolism, Uracil containing	3-ureidoisobutyrate
Pyrimidine Metabolism, Uracil containing	3-ureidopropionate
Pyrimidine Metabolism, Uracil containing	beta-alanine
Pyrimidine Metabolism, Uracil containing	N-acetyl-beta-alanine
Riboflavin Metabolism	riboflavin (Vitamin B2)
Riboflavin Metabolism	flavin adenine dinucleotide (FAD)
Secondary Bile Acid Metabolism	deoxycholate
Secondary Bile Acid Metabolism	3-dehydrodeoxycholate
Secondary Bile Acid Metabolism	taurodeoxycholate
Secondary Bile Acid Metabolism	taurolithocholate
Secondary Bile Acid Metabolism	ursodeoxycholate
Secondary Bile Acid Metabolism	tauroursodeoxycholate
Secondary Bile Acid Metabolism	taurohyodeoxycholic acid
Short Chain Fatty Acid	butyrate/isobutyrate (4:0)
Short Chain Fatty Acid	valerate (5:0)
Sphingolipid Synthesis	sphinganine
Sphingolipid Synthesis	sphinganine-1-phosphate
Sphingomyelins	palmitoyl sphingomyelin (d18:1/16:0)
Sphingomyelins	hydroxypalmitoyl sphingomyelin (d18:1/16:0(OH))**
Sphingomyelins	stearoyl sphingomyelin (d18:1/18:0)
Sphingomyelins	behenoyl sphingomyelin (d18:1/22:0)*
Sphingomyelins	tricosanoyl sphingomyelin (d18:1/23:0)*
Sphingomyelins	lignoceroyl sphingomyelin (d18:1/24:0)
Sphingomyelins	sphingomyelin (d18:2/18:1)*
Sphingomyelins	sphingomyelin (d18:2/23:1)*
Sphingomyelins	sphingomyelin (d18:2/24:2)*
Sphingomyelins	sphingomyelin (d17:1/14:0, d16:1/15:0)*
Sphingomyelins	sphingomyelin (d18:1/14:0, d16:1/16:0)*
Sphingomyelins	sphingomyelin (d18:2/14:0, d18:1/14:1)*
Sphingomyelins	sphingomyelin (d17:1/16:0, d18:1/15:0, d16:1/17:0)*
Sphingomyelins	sphingomyelin (d17:2/16:0, d18:2/15:0)*
Sphingomyelins	sphingomyelin (d18:2/16:0, d18:1/16:1)*
Sphingomyelins	sphingomyelin (d18:1/17:0, d17:1/18:0, d19:1/16:0)
Sphingomyelins	sphingomyelin (d18:1/18:1, d18:2/18:0)
Sphingomyelins	sphingomyelin (d18:1/19:0, d19:1/18:0)*
Sphingomyelins	sphingomyelin (d18:1/20:0, d16:1/22:0)*
Sphingomyelins	sphingomyelin (d18:1/20:1, d18:2/20:0)*
Sphingomyelins	sphingomyelin (d18:1/20:2, d18:2/20:1, d16:1/22:2)*
Sphingomyelins	sphingomyelin (d18:1/21:0, d17:1/22:0, d16:1/23:0)*
Sphingomyelins	sphingomyelin (d18:2/21:0, d16:2/23:0)*
Sphingomyelins	sphingomyelin (d18:1/22:1, d18:2/22:0, d16:1/24:1)*
Sphingomyelins	sphingomyelin (d18:1/22:2, d18:2/22:1, d16:1/24:2)*
Sphingomyelins	sphingomyelin (d18:2/23:0, d18:1/23:1, d17:1/24:1)*
Sphingomyelins	sphingomyelin (d18:1/24:1, d18:2/24:0)*
Sphingomyelins	sphingomyelin (d18:2/24:1, d18:1/24:2)*
Sphingomyelins	sphingomyelin (d18:1/25:0, d19:0/24:1, d20:1/23:0, d19:1/24:0)*
Sphingosines	sphingosine
Sphingosines	sphingosine 1-phosphate
Sterol	cholesterol
Sterol	cholesterol sulfate
Sterol	7-alpha-hydroxy-3-oxo-4-cholestenoate (7-Hoca)
Sterol	campesterol
TCA Cycle	citrate
TCA Cycle	aconitate [cis or trans]
TCA Cycle	isocitrate
TCA Cycle	alpha-ketoglutarate
TCA Cycle	succinylcarnitine (C4-DC)
TCA Cycle	succinate
TCA Cycle	fumarate
TCA Cycle	malate
TCA Cycle	2-methylcitrate/homocitrate
Tocopherol Metabolism	alpha-tocopherol
Tocopherol Metabolism	alpha-tocopherol acetate
Tocopherol Metabolism	gamma-CEHC sulfate
Tocopherol Metabolism	gamma-tocopherol/beta-tocopherol
Tryptophan Metabolism	tryptophan
Tryptophan Metabolism	N-acetyltryptophan
Tryptophan Metabolism	C-glycosyltryptophan
Tryptophan Metabolism	tryptophan betaine
Tryptophan Metabolism	N-formylkynurenine
Tryptophan Metabolism	kynurenine
Tryptophan Metabolism	N-acetylkynurenine (2)
Tryptophan Metabolism	kynurenate
Tryptophan Metabolism	N-formylanthranilic acid
Tryptophan Metabolism	anthranilate
Tryptophan Metabolism	xanthurenate
Tryptophan Metabolism	picolinate
Tryptophan Metabolism	serotonin
Tryptophan Metabolism	indolelactate
Tryptophan Metabolism	indoleacetate
Tryptophan Metabolism	indoleacrylate
Tryptophan Metabolism	indolepropionate
Tryptophan Metabolism	indoleacetylglutamine
Tryptophan Metabolism	indoleacetylglycine
Tryptophan Metabolism	5-hydroxyindole sulfate
Tryptophan Metabolism	7-hydroxyindole sulfate
Tryptophan Metabolism	3-indoxyl sulfate
Tryptophan Metabolism	6-bromotryptophan
Tyrosine Metabolism	tyrosine
Tyrosine Metabolism	N-acetyltyrosine
Tyrosine Metabolism	4-hydroxyphenylpyruvate
Tyrosine Metabolism	3-(4-hydroxyphenyl)lactate
Tyrosine Metabolism	phenol sulfate
Tyrosine Metabolism	4-methoxyphenol sulfate
Tyrosine Metabolism	vanillactate
Tyrosine Metabolism	3-methoxytyrosine
Tyrosine Metabolism	dopamine 3-O-sulfate
Tyrosine Metabolism	N-formylphenylalanine
Tyrosine Metabolism	4-hydroxycinnamate sulfate
Tyrosine Metabolism	thyroxine
Urea cycle; Arginine and Proline Metabolism	arginine
Urea cycle; Arginine and Proline Metabolism	argininosuccinate
Urea cycle; Arginine and Proline Metabolism	urea
Urea cycle; Arginine and Proline Metabolism	ornithine
Urea cycle; Arginine and Proline Metabolism	3-amino-2-piperidone
Urea cycle; Arginine and Proline Metabolism	2-oxoarginine*
Urea cycle; Arginine and Proline Metabolism	citrulline
Urea cycle; Arginine and Proline Metabolism	homoarginine
Urea cycle; Arginine and Proline Metabolism	homocitrulline
Urea cycle; Arginine and Proline Metabolism	proline
Urea cycle; Arginine and Proline Metabolism	dimethylarginine (SDMA + ADMA)
Urea cycle; Arginine and Proline Metabolism	N-acetylarginine
Urea cycle; Arginine and Proline Metabolism	N-acetylcitrulline
Urea cycle; Arginine and Proline Metabolism	N-acetylproline
Urea cycle; Arginine and Proline Metabolism	N-delta-acetylornithine
Urea cycle; Arginine and Proline Metabolism	N-alpha-acetylornithine
Urea cycle; Arginine and Proline Metabolism	N2,N5-diacetylornithine
Urea cycle; Arginine and Proline Metabolism	trans-4-hydroxyproline
Urea cycle; Arginine and Proline Metabolism	pro-hydroxy-pro
Urea cycle; Arginine and Proline Metabolism	N-methylproline
Urea cycle; Arginine and Proline Metabolism	N,N,N-trimethyl-alanylproline betaine (TMAP)
Urea cycle; Arginine and Proline Metabolism	N-monomethylarginine
Urea cycle; Arginine and Proline Metabolism	argininate*
Urea cycle; Arginine and Proline Metabolism	N-acetylhomocitrulline
Vitamin A Metabolism	retinol (Vitamin A)
Vitamin A Metabolism	retinal
Vitamin B6 Metabolism	pyridoxamine
Vitamin B6 Metabolism	pyridoxal
Vitamin B6 Metabolism	pyridoxate
