# Supplementary material for: Growth promotion and antibiotic induced metabolic shifts in the chicken gut microbiome
Source: Commun Biol. 2022 Apr 1;5:293. doi: 10.1038/s42003-022-03239-6 (PMC8975857; doi:10.1038/s42003-022-03239-6)
Supplement: Supplementary file 14 — Supplementary Data 11 [file 42003_2022_3239_MOESM14_ESM.xlsx]

## Sheet: Index
Table 1	Source data for Figure 1a, 1b
Table 2	Source data for Figure 1c, 1e, 1f
Table 3	Source data for Figure 1d
Table 4	Source data for Figure 3
Table 5	Source data for Figure 4a, 4b
Table 6	Source data for Figure 4d
Table 7	Source data for Figure 5a
Table 8	Source data for Figure 5b
Table 9	Source data for Figure 5c, 5d
Table 10	Source data for Figure 5e
Table 11	Source data for Figure 6a, 6b, 6c
Table 12	Source data for Figure 6d, 6e

## Sheet: Table 1
Pen	Treatment	Age (d)	ADFI	ADG	FCR
48	BMD	0 to 7	22.5714	15.9643	1.41387
49	Avilamycin	0 to 7	21.4286	17.6286	1.21556
50	Narasin	0 to 7	23.2143	17.9214	1.29534
51	Control	0 to 7	21.9286	14.8714	1.47454
52	Virginiamycin	0 to 7	22.3571	17.8571	1.252
53	BMD	0 to 7	22.7143	17.3214	1.31134
54	Avilamycin	0 to 7	22.0714	18.5286	1.19121
55	Control	0 to 7	20.6429	16.9071	1.22095
56	Narasin	0 to 7	21.4286	17.3357	1.23609
57	Virginiamycin	0 to 7	23.3571	18.6643	1.25144
58	Control	0 to 7	21	17.1	1.22807
59	BMD	0 to 7	21	17.2357	1.2184
60	Narasin	0 to 7	21.5714	17.1571	1.25729
69	BMD	0 to 7	21.5	16.4143	1.30983
70	Virginiamycin	0 to 7	23.2857	16.2929	1.4292
71	Narasin	0 to 7	21.7857	15.75	1.38322
72	Avilamycin	0 to 7	25.0376	16.4451	1.52249
73	Control	0 to 7	20.9286	14.5786	1.43557
74	Narasin	0 to 7	19.7143	17.25	1.14286
75	BMD	0 to 7	23.2143	16.1643	1.43615
76	Virginiamycin	0 to 7	22	17.8571	1.232
77	Avilamycin	0 to 7	22.6429	15.8857	1.42536
78	Control	0 to 7	22.4286	15.7429	1.42468
79	Virginiamycin	0 to 7	21.6429	17.1714	1.2604
80	Avilamycin	0 to 7	22.5714	17.1357	1.31722
48	BMD	7 to 14	44.2857	39.6038	1.11822
49	Avilamycin	7 to 14	48.9916	42.3038	1.15809
50	Narasin	7 to 14	49.6639	44.4303	1.11779
51	Control	7 to 14	44.2857	39.4504	1.12257
52	Virginiamycin	7 to 14	44.7059	37.0101	1.20794
53	BMD	7 to 14	48.2353	42.4664	1.13585
54	Avilamycin	7 to 14	47.2269	42.2172	1.11866
55	Control	7 to 14	46.8067	41.4197	1.13006
56	Narasin	7 to 14	47.479	42.6752	1.11257
57	Virginiamycin	7 to 14	46.7227	41.2966	1.13139
58	Control	7 to 14	47.0588	40.2487	1.1692
59	BMD	7 to 14	45.9664	40.6441	1.13095
60	Narasin	7 to 14	47.0588	41.6597	1.1296
69	BMD	7 to 14	50.2857	43.3405	1.16025
70	Virginiamycin	7 to 14	47.0588	42.5471	1.10604
71	Narasin	7 to 14	44.7899	40.3097	1.11115
72	Avilamycin	7 to 14	48.125	43.1156	1.11619
73	Control	7 to 14	43.9496	40.2706	1.09136
74	Narasin	7 to 14	47.9832	43.2008	1.1107
75	BMD	7 to 14	44.8739	40.8092	1.0996
76	Virginiamycin	7 to 14	48.8235	43.8576	1.11323
77	Avilamycin	7 to 14	44.7899	39.287	1.14007
78	Control	7 to 14	43.4454	37.7832	1.14986
79	Virginiamycin	7 to 14	46.0504	41.7811	1.10218
80	Avilamycin	7 to 14	46.2185	41.1874	1.12215
48	BMD	14 to 21	80	57.6639	1.38735
49	Avilamycin	14 to 21	82.2689	59.6471	1.37926
50	Narasin	14 to 21	89.6639	68.1513	1.31566
51	Control	14 to 21	78.4034	55.9328	1.40174
52	Virginiamycin	14 to 21	85.042	64.1113	1.32647
53	BMD	14 to 21	83.7815	60.7227	1.37974
54	Avilamycin	14 to 21	82.6891	61.7731	1.33859
55	Control	14 to 21	84.7899	61.0252	1.38942
56	Narasin	14 to 21	87.563	66.3025	1.32066
57	Virginiamycin	14 to 21	82.7731	60.7563	1.36238
58	Control	14 to 21	84.1176	59.2689	1.41925
59	BMD	14 to 21	83.5294	58.7143	1.42264
60	Narasin	14 to 21	83.9496	63.2437	1.3274
69	BMD	14 to 21	88.9524	66.5524	1.33658
70	Virginiamycin	14 to 21	88.0672	65.479	1.34497
71	Narasin	14 to 21	85.6303	65.8908	1.29958
72	Avilamycin	14 to 21	88.3929	67.0089	1.31912
73	Control	14 to 21	82.1849	60.3613	1.36155
74	Narasin	14 to 21	85.042	64.2689	1.32322
75	BMD	14 to 21	83.9496	62.8151	1.33645
76	Virginiamycin	14 to 21	86.3025	67.1014	1.28615
77	Avilamycin	14 to 21	82.2689	61.2437	1.3433
78	Control	14 to 21	65.3782	59.3406	1.10174
79	Virginiamycin	14 to 21	86.9748	59.7059	1.45672
80	Avilamycin	14 to 21	83.5294	61.8403	1.35073
48	BMD	21 to 28	112.959	74.515	1.51593
49	Avilamycin	21 to 28	114.286	78.2461	1.46059
50	Narasin	21 to 28	122.755	87.7491	1.39893
51	Control	21 to 28	108.571	66.8944	1.62303
52	Virginiamycin	21 to 28	118.352	77.7115	1.52296
53	BMD	21 to 28	116.224	76.6783	1.51574
54	Avilamycin	21 to 28	112.755	72.7107	1.55074
55	Control	21 to 28	115.816	73.3806	1.5783
56	Narasin	21 to 28	125.816	91.2845	1.37829
57	Virginiamycin	21 to 28	117.041	79.3818	1.4744
58	Control	21 to 28	115.306	73.5762	1.56717
59	BMD	21 to 28	120.816	83.5426	1.44616
60	Narasin	21 to 28	116.122	78.9232	1.47134
69	BMD	21 to 28	120.476	81.2095	1.48352
70	Virginiamycin	21 to 28	119.286	80.2413	1.48659
71	Narasin	21 to 28	117.245	81.3782	1.44074
72	Avilamycin	21 to 28	125.495	86.5556	1.44987
73	Control	21 to 28	119.694	80.515	1.4866
74	Narasin	21 to 28	119.67	80.2237	1.49171
75	BMD	21 to 28	117.347	79.4838	1.47636
76	Virginiamycin	21 to 28	129.78	88.7163	1.46287
77	Avilamycin	21 to 28	117.143	78.4622	1.49298
78	Control	21 to 28	101.169	60.9879	1.65884
79	Virginiamycin	21 to 28	116.633	78.0732	1.49389
80	Avilamycin	21 to 28	119.694	84.06	1.42391
48	BMD	28 to 35	161.327	104.704	1.54079
49	Avilamycin	28 to 35	167.959	111.531	1.50595
50	Narasin	28 to 35	177.041	118.306	1.49646
51	Control	28 to 35	160.612	101.684	1.57953
52	Virginiamycin	28 to 35	168.022	112.659	1.49142
53	BMD	28 to 35	163.571	107.551	1.52087
54	Avilamycin	28 to 35	164.694	112.745	1.46077
55	Control	28 to 35	157.653	95.7857	1.64589
56	Narasin	28 to 35	180.408	123.52	1.46055
57	Virginiamycin	28 to 35	168.776	117.786	1.4329
58	Control	28 to 35	160	99.7959	1.60327
59	BMD	28 to 35	178.061	117.582	1.51436
60	Narasin	28 to 35	168.061	114.969	1.46179
69	BMD	28 to 35	177.381	118.869	1.49224
70	Virginiamycin	28 to 35	175	118.184	1.48075
71	Narasin	28 to 35	170.612	114.878	1.48517
72	Avilamycin	28 to 35	183.846	125.802	1.46139
73	Control	28 to 35	174.286	111.276	1.56625
74	Narasin	28 to 35	177.033	121.121	1.46162
75	BMD	28 to 35	180.306	120.929	1.49101
76	Virginiamycin	28 to 35	183.407	121.308	1.51191
77	Avilamycin	28 to 35	170	113.449	1.49847
78	Control	28 to 35	160.779	110.416	1.45613
79	Virginiamycin	28 to 35	166.735	112.143	1.48681
80	Avilamycin	28 to 35	173.265	115.418	1.50119

## Sheet: Table 2
Sample	Pen	Bird_ID	Treatment	Age_d	Weight_kg	chao1	Simpson	PCoA1	PCoA2
Pen_48_Bird_12	48	12	BMD	35	2.18	153	0.955903	-1.26345	0.514287
Pen_48_Bird_13	48	13	BMD	35	1.628	202	0.949132	-1.4408	-0.44737
Pen_48_Bird_14	48	14	BMD	35	2.576	260	0.963063	-1.18225	-0.0592922
Pen_48_Bird_15	48	15	BMD	21	0.915	142	0.916509	-0.574011	-0.141777
Pen_48_Bird_16	48	16	BMD	21	0.811	133	0.898318	-0.986666	-0.784525
Pen_48_Bird_17	48	17	BMD	21	0.808	138	0.948908	-1.24442	-0.97839
Pen_48_Bird_18	48	18	BMD	7	0.165	120	0.959582	0.889934	-0.339307
Pen_48_Bird_19	48	19	BMD	7	0.149	107	0.915353	-0.2685	-0.89131
Pen_49_Bird_32	49	32	Avilamycin	35	2.187	183	0.960199	-0.989338	0.626605
Pen_49_Bird_33	49	33	Avilamycin	35	1.645	219	0.969729	0.0206952	0.550085
Pen_49_Bird_34	49	34	Avilamycin	35	1.876	211	0.958068	0.486302	0.650784
Pen_49_Bird_35	49	35	Avilamycin	21	1.014	103	0.958359	0.503212	0.161013
Pen_49_Bird_36	49	36	Avilamycin	21	0.95	113	0.938439	0.938121	0.292243
Pen_49_Bird_37	49	37	Avilamycin	21	0.333	88	0.909402	-0.407176	-0.686141
Pen_49_Bird_38	49	38	Avilamycin	7	0.162	80	0.872594	2.08349	0.0469801
Pen_49_Bird_39	49	39	Avilamycin	7	0.131	79	0.932078	2.19839	0.0835879
Pen_49_Bird_40	49	40	Avilamycin	7	0.171	79	0.893504	2.32361	0.195293
Pen_50_Bird_52	50	52	Narasin	35	2.402	221	0.965802	-0.624403	0.502919
Pen_50_Bird_53	50	53	Narasin	35	2.234	196	0.960251	-0.800589	1.10052
Pen_50_Bird_54	50	54	Narasin	35	2.615	161	0.8513	-0.0944768	1.58736
Pen_50_Bird_55	50	55	Narasin	21	0.942	128	0.970938	0.00919906	0.649195
Pen_50_Bird_56	50	56	Narasin	21	0.718	86	0.947621	1.29348	0.481006
Pen_50_Bird_57	50	57	Narasin	21	0.946	129	0.839813	0.467194	1.24387
Pen_50_Bird_58	50	58	Narasin	7	0.177	73	0.924702	1.42311	-0.508856
Pen_50_Bird_59	50	59	Narasin	7	0.158	49	0.878664	1.78406	-0.0430045
Pen_50_Bird_60	50	60	Narasin	7	0.169	51	0.875667	2.00791	-0.14886
Pen_51_Bird_72	51	72	Control	35	1.69	169	0.956682	-0.657561	0.799308
Pen_51_Bird_73	51	73	Control	35	1.82	212	0.965504	-1.13679	0.277002
Pen_51_Bird_74	51	74	Control	35	1.859	252	0.963768	-0.71901	0.745145
Pen_51_Bird_75	51	75	Control	21	0.877	146	0.899074	1.06173	1.16504
Pen_51_Bird_76	51	76	Control	21	0.665	149	0.972276	-0.599242	-0.117412
Pen_51_Bird_77	51	77	Control	21	1.118	174	0.932918	-1.28444	-0.109094
Pen_51_Bird_78	51	78	Control	7	0.071	119	0.967798	0.586491	-0.389521
Pen_51_Bird_79	51	79	Control	7	0.136	90	0.900887	0.314019	-0.950254
Pen_51_Bird_80	51	80	Control	7	0.155	117	0.945026	0.324148	-1.20925
Pen_52_Bird_100	52	100	Virginiamycin	7	0.168	98	0.920053	1.31456	0.0883628
Pen_52_Bird_91	52	91	Virginiamycin	35	1.191	216	0.950261	-1.24471	-0.189549
Pen_52_Bird_92	52	92	Virginiamycin	35	2.402	216	0.967058	-1.19981	-0.218349
Pen_52_Bird_93	52	93	Virginiamycin	35	2.287	172	0.956255	-1.32197	-0.0475291
Pen_52_Bird_94	52	94	Virginiamycin	21	1.009	173	0.942792	-1.18183	-0.652039
Pen_52_Bird_95	52	95	Virginiamycin	21	0.865	155	0.962092	-0.612294	-0.821948
Pen_52_Bird_96	52	96	Virginiamycin	21	0.99	148	0.907056	-1.16233	-0.635226
Pen_52_Bird_98	52	98	Virginiamycin	7	0.156	100	0.930541	1.39194	-0.413414
Pen_52_Bird_99	52	99	Virginiamycin	7	0.178	67	0.831395	2.07514	-0.303237
Pen_53_Bird_112	53	112	BMD	35	2.442	241	0.962941	0.494245	0.963717
Pen_53_Bird_113	53	113	BMD	35	1.895	122	0.939111	0.430049	1.10193
Pen_53_Bird_114	53	114	BMD	35	2.862	205	0.955821	-0.0100853	0.447145
Pen_53_Bird_115	53	115	BMD	21	0.871	159	0.944612	-1.16866	-0.816147
Pen_53_Bird_116	53	116	BMD	21	0.874	126	0.943288	-1.43161	-0.63814
Pen_53_Bird_117	53	117	BMD	21	1.026	170	0.949655	-0.413635	0.122453
Pen_53_Bird_118	53	118	BMD	7	0.096	62	0.919289	1.72369	0.00364189
Pen_53_Bird_119	53	119	BMD	7	0.137	58	0.935503	1.80214	-0.346858
Pen_53_Bird_120	53	120	BMD	7	0.191	80	0.947384	0.926879	-0.357285
Pen_54_Bird_132	54	132	Avilamycin	35	2.408	141	0.933301	-0.920937	-0.409702
Pen_54_Bird_133	54	133	Avilamycin	35	1.66	150	0.945307	-0.947223	-0.103916
Pen_54_Bird_134	54	134	Avilamycin	35	2.54	150	0.900936	-1.04757	0.190784
Pen_54_Bird_135	54	135	Avilamycin	21	0.91	129	0.945542	0.933985	0.302785
Pen_54_Bird_136	54	136	Avilamycin	21	1.012	132	0.959554	-0.558624	-0.0505168
Pen_54_Bird_137	54	137	Avilamycin	21	0.962	136	0.97228	0.387534	0.0462235
Pen_54_Bird_138	54	138	Avilamycin	7	0.126	61	0.827572	2.3335	0.0461297
Pen_54_Bird_139	54	139	Avilamycin	7	0.178	59	0.935371	2.16339	0.422511
Pen_54_Bird_140	54	140	Avilamycin	7	0.169	46	0.884597	2.51241	-0.00946475
Pen_55_Bird_152	55	152	Control	35	2.206	213	0.965419	-0.783006	-0.112451
Pen_55_Bird_153	55	153	Control	35	1.65	204	0.966201	-0.699796	0.00301471
Pen_55_Bird_154	55	154	Control	35	2.166	224	0.938438	0.296241	0.606714
Pen_55_Bird_155	55	155	Control	21	0.894	122	0.859458	-0.758476	-0.493353
Pen_55_Bird_156	55	156	Control	21	0.864	178	0.956964	-1.47561	-0.468769
Pen_55_Bird_157	55	157	Control	21	0.995	144	0.916352	-0.797783	-0.603463
Pen_55_Bird_158	55	158	Control	7	0.147	119	0.941788	0.609722	-1.08523
Pen_55_Bird_159	55	159	Control	7	0.164	99	0.934157	1.46127	-0.67141
Pen_55_Bird_160	55	160	Control	7	0.137	128	0.925492	0.880172	-1.13167
Pen_56_Bird_172	56	172	Narasin	35	2.64	172	0.934362	-0.239786	1.36497
Pen_56_Bird_173	56	173	Narasin	35	2.627	175	0.923242	-0.114876	1.5237
Pen_56_Bird_174	56	174	Narasin	35	2.244	184	0.967025	-0.325036	0.829155
Pen_56_Bird_175	56	175	Narasin	21	0.736	125	0.895005	-0.629182	-0.180532
Pen_56_Bird_176	56	176	Narasin	21	0.976	187	0.972547	-0.900046	0.158412
Pen_56_Bird_177	56	177	Narasin	21	0.742	104	0.839279	0.202739	-0.607521
Pen_56_Bird_178	56	178	Narasin	7	0.155	72	0.943704	0.951233	-0.705029
Pen_56_Bird_179	56	179	Narasin	7	0.145	79	0.852682	1.04784	0.439136
Pen_56_Bird_180	56	180	Narasin	7	0.133	77	0.927864	1.55142	0.384359
Pen_57_Bird_192	57	192	Virginiamycin	35	2.486	265	0.969262	-1.1537	0.0398251
Pen_57_Bird_193	57	193	Virginiamycin	35	1.543	185	0.949162	-1.24719	0.764107
Pen_57_Bird_194	57	194	Virginiamycin	35	2.334	174	0.95376	-1.67513	0.366667
Pen_57_Bird_195	57	195	Virginiamycin	21	1.04	131	0.953792	-1.09736	-1.31823
Pen_57_Bird_196	57	196	Virginiamycin	21	0.888	127	0.968864	-0.691103	-0.598562
Pen_57_Bird_197	57	197	Virginiamycin	21	0.638	107	0.92596	-0.31545	-0.814109
Pen_57_Bird_198	57	198	Virginiamycin	7	0.171	95	0.925353	-0.438896	-1.16446
Pen_57_Bird_199	57	199	Virginiamycin	7	0.148	62	0.90202	1.73399	-0.54911
Pen_57_Bird_200	57	200	Virginiamycin	7	0.159	102	0.910834	-0.0422799	-0.733218
Pen_58_Bird_212	58	212	Control	35	2.391	203	0.964151	-0.978685	0.801216
Pen_58_Bird_213	58	213	Control	35	2.415	207	0.933075	-1.75458	-0.179179
Pen_58_Bird_214	58	214	Control	35	2.365	224	0.954474	-0.600012	0.889171
Pen_58_Bird_215	58	215	Control	21	0.884	128	0.944691	-0.815311	-0.0592731
Pen_58_Bird_216	58	216	Control	21	0.895	166	0.963043	0.0807989	0.32878
Pen_58_Bird_217	58	217	Control	21	0.94	128	0.941865	-0.313089	0.15661
Pen_58_Bird_218	58	218	Control	7	0.174	143	0.953792	0.613023	-0.355068
Pen_58_Bird_219	58	219	Control	7	0.138	112	0.90579	1.43311	-0.461541
Pen_58_Bird_220	58	220	Control	7	0.154	77	0.906344	2.1443	-0.573366
Pen_59_Bird_232	59	232	BMD	35	2.51	228	0.945716	-1.49381	-0.0443809
Pen_59_Bird_233	59	233	BMD	35	2.448	234	0.95463	-1.31776	-0.113475
Pen_59_Bird_234	59	234	BMD	35	2.291	194	0.967931	-1.35611	0.418649
Pen_59_Bird_235	59	235	BMD	21	0.837	158	0.952419	-0.968615	0.0465837
Pen_59_Bird_236	59	236	BMD	21	0.804	205	0.977323	-0.23078	0.223279
Pen_59_Bird_237	59	237	BMD	21	0.823	141	0.958995	-0.138942	0.436356
Pen_59_Bird_238	59	238	BMD	7	0.133	123	0.963627	0.0671533	-0.542113
Pen_59_Bird_239	59	239	BMD	7	0.164	82	0.903669	1.02958	-0.154362
Pen_59_Bird_240	59	240	BMD	7	0.151	122	0.969502	0.984934	-0.429107
Pen_60_Bird_252	60	252	Narasin	35	1.714	196	0.97169	-0.763311	0.923394
Pen_60_Bird_253	60	253	Narasin	35	2.284	194	0.873759	-0.56797	1.18508
Pen_60_Bird_254	60	254	Narasin	35	2.162	155	0.868035	0.555276	1.83856
Pen_60_Bird_255	60	255	Narasin	21	0.945	172	0.964654	-1.02722	-0.0226439
Pen_60_Bird_256	60	256	Narasin	21	0.802	150	0.961245	-0.39127	1.00855
Pen_60_Bird_257	60	257	Narasin	21	0.813	176	0.963764	-0.845493	-0.0570054
Pen_60_Bird_258	60	258	Narasin	7	0.144	126	0.943778	-0.323835	-0.654318
Pen_60_Bird_259	60	259	Narasin	7	0.142	76	0.881931	0.538761	-0.632036
Pen_60_Bird_260	60	260	Narasin	7	0.162	68	0.923525	1.44606	-0.55233
Pen_69_Bird_490	69	490	BMD	35	2.412	180	0.961906	-1.36091	0.371577
Pen_69_Bird_491	69	491	BMD	35	2.476	178	0.962156	-1.45493	0.563343
Pen_69_Bird_494	69	494	BMD	21	0.893	144	0.95039	-0.678986	-0.548295
Pen_69_Bird_496	69	496	BMD	21	0.96	177	0.947787	-1.09335	-0.678621
Pen_69_Bird_497	69	497	BMD	21	0.956	148	0.93726	-1.33697	-0.867386
Pen_69_Bird_498	69	498	BMD	7	0.144	108	0.946683	1.55378	0.643936
Pen_69_Bird_499	69	499	BMD	7	0.123	74	0.930126	1.9359	0.344437
Pen_69_Bird_500	69	500	BMD	7	0.159	75	0.928794	1.68011	-0.177751
Pen_70_Bird_472	70	472	Virginiamycin	35	2.221	177	0.966754	-0.619019	1.02605
Pen_70_Bird_473	70	473	Virginiamycin	35	2.448	200	0.972851	-1.10675	0.0798736
Pen_70_Bird_474	70	474	Virginiamycin	35	2.192	153	0.951366	-1.26071	0.610491
Pen_70_Bird_475	70	475	Virginiamycin	21	0.93	145	0.948628	-1.01944	-0.901866
Pen_70_Bird_476	70	476	Virginiamycin	21	0.736	87	0.93374	0.178384	-1.08223
Pen_70_Bird_477	70	477	Virginiamycin	21	0.906	177	0.933435	-0.921026	-0.66224
Pen_70_Bird_478	70	478	Virginiamycin	7	0.117	70	0.941287	1.75498	-0.771758
Pen_70_Bird_479	70	479	Virginiamycin	7	0.124	63	0.872441	2.44762	0.190752
Pen_70_Bird_480	70	480	Virginiamycin	7	0.148	69	0.698504	1.84949	-0.108866
Pen_71_Bird_452	71	452	Narasin	35	2.444	131	0.860334	0.438856	1.78094
Pen_71_Bird_453	71	453	Narasin	35	2.454	179	0.944953	-0.0749749	1.78591
Pen_71_Bird_454	71	454	Narasin	35	2.623	164	0.946155	-0.121927	1.4819
Pen_71_Bird_455	71	455	Narasin	21	0.913	135	0.955242	0.554225	0.672529
Pen_71_Bird_456	71	456	Narasin	21	1.07	177	0.960778	-0.0457044	1.18763
Pen_71_Bird_457	71	457	Narasin	21	0.802	158	0.90541	-0.887259	-0.185909
Pen_71_Bird_458	71	458	Narasin	7	0.086	126	0.969741	1.04819	-0.586997
Pen_71_Bird_459	71	459	Narasin	7	0.151	89	0.878525	-0.135444	-0.802725
Pen_71_Bird_460	71	460	Narasin	7	0.148	82	0.923771	1.29793	-0.111036
Pen_72_Bird_432	72	432	Avilamycin	35	2.349	187	0.965072	-0.85123	0.522106
Pen_72_Bird_433	72	433	Avilamycin	35	2.064	181	0.964642	-1.00327	0.204478
Pen_72_Bird_434	72	434	Avilamycin	35	2.46	161	0.948884	-0.857986	0.77282
Pen_72_Bird_435	72	435	Avilamycin	21	0.848	131	0.904719	0.797718	0.612457
Pen_72_Bird_436	72	436	Avilamycin	21	0.976	136	0.885929	1.0565	0.816096
Pen_72_Bird_437	72	437	Avilamycin	21	0.816	139	0.940372	-1.11776	-0.170754
Pen_72_Bird_438	72	438	Avilamycin	7	0.134	102	0.89946	0.125211	-0.141527
Pen_72_Bird_439	72	439	Avilamycin	7	0.119	75	0.937839	1.96492	0.771198
Pen_72_Bird_440	72	440	Avilamycin	7	0.133	77	0.906369	2.22809	0.711237
Pen_73_Bird_412	73	412	Control	35	2.179	199	0.961014	-0.878716	0.185232
Pen_73_Bird_413	73	413	Control	35	2.235	217	0.95938	-1.10738	0.517018
Pen_73_Bird_414	73	414	Control	35	2.22	176	0.961394	-0.6738	0.661507
Pen_73_Bird_415	73	415	Control	21	0.835	153	0.952097	-0.537234	-0.00148406
Pen_73_Bird_416	73	416	Control	21	0.829	168	0.974153	-0.838776	-0.0410084
Pen_73_Bird_417	73	417	Control	21	0.87	170	0.963209	-0.0329609	0.655604
Pen_73_Bird_418	73	418	Control	7	0.131	59	0.933785	1.70011	-0.143897
Pen_73_Bird_419	73	419	Control	7	0.096	53	0.882981	2.19763	0.0227666
Pen_73_Bird_420	73	420	Control	7	0.135	64	0.938069	0.577012	-0.389295
Pen_74_Bird_392	74	392	Narasin	35	2.454	163	0.933183	0.0932008	1.82456
Pen_74_Bird_393	74	393	Narasin	35	2.226	166	0.948634	0.166633	1.85599
Pen_74_Bird_394	74	394	Narasin	35	2.111	214	0.970291	-0.485841	1.11978
Pen_74_Bird_395	74	395	Narasin	21	0.906	124	0.966517	-0.169239	-0.0942573
Pen_74_Bird_396	74	396	Narasin	21	0.95	141	0.943995	0.514106	0.665498
Pen_74_Bird_397	74	397	Narasin	21	0.928	153	0.951397	-0.457636	-0.201993
Pen_74_Bird_398	74	398	Narasin	7	0.131	70	0.857698	1.96893	-0.339976
Pen_74_Bird_399	74	399	Narasin	7	0.166	51	0.92563	1.0702	-0.919235
Pen_74_Bird_400	74	400	Narasin	7	0.157	63	0.915771	1.17652	-0.652847
Pen_75_Bird_372	75	372	BMD	35	2.492	168	0.957228	-1.63165	0.403081
Pen_75_Bird_373	75	373	BMD	35	2.48	192	0.951391	-1.04283	-0.1875
Pen_75_Bird_374	75	374	BMD	35	2.354	206	0.94132	-1.29502	-0.365683
Pen_75_Bird_375	75	375	BMD	21	0.811	137	0.915081	-0.0685596	0.195507
Pen_75_Bird_376	75	376	BMD	21	1.005	128	0.945578	-0.292137	-0.30176
Pen_75_Bird_377	75	377	BMD	21	0.882	144	0.953699	-1.1546	-0.391242
Pen_75_Bird_378	75	378	BMD	7	0.17	133	0.914497	1.14715	-0.284767
Pen_75_Bird_379	75	379	BMD	7	0.17	133	0.949402	0.589997	-0.939376
Pen_75_Bird_380	75	380	BMD	7	0.118	121	0.953564	-0.311278	-0.773357
Pen_76_Bird_352	76	352	Virginiamycin	35	1.65	200	0.972758	-1.11344	-0.150491
Pen_76_Bird_353	76	353	Virginiamycin	35	2.568	221	0.968289	-1.60414	0.397714
Pen_76_Bird_354	76	354	Virginiamycin	35	2.672	152	0.958589	-1.32562	0.360904
Pen_76_Bird_355	76	355	Virginiamycin	21	0.798	126	0.924859	-0.903523	-1.05415
Pen_76_Bird_357	76	357	Virginiamycin	21	1.035	150	0.931624	-0.525404	-0.992317
Pen_76_Bird_358	76	358	Virginiamycin	7	0.126	120	0.919965	0.887847	-1.04124
Pen_76_Bird_359	76	359	Virginiamycin	7	0.13	80	0.911868	1.57316	-0.35409
Pen_76_Bird_360	76	360	Virginiamycin	7	0.153	85	0.909216	1.38732	-0.737596
Pen_77_Bird_332	77	332	Avilamycin	35	2.382	159	0.962977	-0.819218	0.519566
Pen_77_Bird_333	77	333	Avilamycin	35	2.193	182	0.926516	-0.900206	-0.20508
Pen_77_Bird_334	77	334	Avilamycin	35	1.626	144	0.923043	-0.417096	-0.219352
Pen_77_Bird_335	77	335	Avilamycin	21	0.879	76	0.894756	-0.756125	0.0845619
Pen_77_Bird_336	77	336	Avilamycin	21	0.83	112	0.933028	-0.623612	-1.08853
Pen_77_Bird_337	77	337	Avilamycin	21	0.863	123	0.915358	-0.461281	-1.11636
Pen_77_Bird_338	77	338	Avilamycin	7	0.099	97	0.935569	0.863369	-0.242405
Pen_77_Bird_339	77	339	Avilamycin	7	0.145	105	0.962094	1.40984	0.0959744
Pen_77_Bird_340	77	340	Avilamycin	7	0.157	93	0.916175	1.91138	0.0360504
Pen_78_Bird_312	78	312	Control	35	1.066	135	0.953536	-1.00445	-0.262306
Pen_78_Bird_313	78	313	Control	35	2.498	206	0.956814	-1.75571	0.156828
Pen_78_Bird_314	78	314	Control	35	1.831	182	0.963474	-1.49724	0.26814
Pen_78_Bird_315	78	315	Control	21	0.808	127	0.950643	-0.618044	0.262813
Pen_78_Bird_316	78	316	Control	21	0.76	159	0.88745	-0.946271	0.0914632
Pen_78_Bird_317	78	317	Control	21	0.896	138	0.929328	-0.160976	-0.658512
Pen_78_Bird_318	78	318	Control	7	0.14	41	0.920104	2.06227	0.826966
Pen_78_Bird_319	78	319	Control	7	0.144	116	0.935871	1.83006	-0.457333
Pen_78_Bird_320	78	320	Control	7	0.137	114	0.957651	1.13398	-0.498859
Pen_79_Bird_292	79	292	Virginiamycin	35	1.611	190	0.965484	-1.19668	-0.403105
Pen_79_Bird_293	79	293	Virginiamycin	35	2.256	168	0.949748	-0.524963	0.742305
Pen_79_Bird_294	79	294	Virginiamycin	35	0.855	146	0.947705	-0.35142	0.477243
Pen_79_Bird_295	79	295	Virginiamycin	21	1.033	135	0.891665	-1.18841	-0.46172
Pen_79_Bird_296	79	296	Virginiamycin	21	0.699	156	0.886263	-0.826498	-0.367852
Pen_79_Bird_297	79	297	Virginiamycin	21	0.987	143	0.933751	-1.25263	-0.43109
Pen_79_Bird_298	79	298	Virginiamycin	7	0.158	87	0.911401	1.60603	-0.616453
Pen_79_Bird_299	79	299	Virginiamycin	7	0.13	91	0.910895	-0.418328	-1.14977
Pen_79_Bird_300	79	300	Virginiamycin	7	0.115	68	0.935544	1.11563	0.180436
Pen_80_Bird_272	80	272	Avilamycin	35	2.472	171	0.955384	-0.984846	0.926878
Pen_80_Bird_273	80	273	Avilamycin	35	1.73	136	0.952194	-0.673608	-0.188296
Pen_80_Bird_274	80	274	Avilamycin	35	1.642	162	0.968411	-1.17795	-0.133859
Pen_80_Bird_275	80	275	Avilamycin	21	0.815	102	0.9604	0.386092	-0.641209
Pen_80_Bird_276	80	276	Avilamycin	21	0.765	102	0.932305	-1.2872	-0.821239
Pen_80_Bird_277	80	277	Avilamycin	21	0.863	131	0.965985	0.540357	0.804541
Pen_80_Bird_278	80	278	Avilamycin	7	0.171	74	0.924961	1.62929	-0.112597
Pen_80_Bird_279	80	279	Avilamycin	7	0.16	63	0.911317	2.08902	-0.234262
Pen_80_Bird_280	80	280	Avilamycin	7	0.141	89	0.938061	-0.36515	-1.28221

## Sheet: Table 3
Lower diagonal values indicate ANOSIM R scores, upper diagonal values indicate ANOSIM p-values
		day7	day7	day7	day7	day7	day 21	day 21	day 21	day 21	day 21	day 35	day 35	day 35	day 35	day 35
		Control	BMD	Avilamycin	Virginiamycin	Narasin	Control	BMD	Avilamycin	Virginiamycin	Narasin	Control	BMD	Avilamycin	Virginiamycin	Narasin
day7	Control		0.001	0.001	0.137	0.531	0.001	0.001	0.001	0.001	0.001	0.001	0.001	0.001	0.001	0.001
day7	BMD	0.179689		0.001	0.007	0.084	0.001	0.001	0.001	0.001	0.001	0.001	0.001	0.001	0.001	0.001
day7	Avilamycin	0.342095	0.321283		0.001	0.002	0.001	0.001	0.001	0.001	0.001	0.001	0.001	0.001	0.001	0.001
day7	Virginiamycin	0.0400847	0.129446	0.324656		0.523	0.001	0.001	0.001	0.001	0.001	0.001	0.001	0.001	0.001	0.001
day7	Narasin	-0.00910053	0.0715743	0.230857	-0.00736508		0.001	0.001	0.001	0.001	0.001	0.001	0.001	0.001	0.001	0.001
day 21	Control	0.778201	0.624441	0.776593	0.766476	0.681566		0.008	0.004	0.001	0.001	0.001	0.001	0.001	0.001	0.001
day 21	BMD	0.842032	0.635714	0.808042	0.759619	0.670646	0.116529		0.001	0.001	0.001	0.001	0.001	0.001	0.001	0.001
day 21	Avilamycin	0.491429	0.338678	0.561354	0.478899	0.395302	0.195598	0.245841		0.001	0.001	0.001	0.001	0.001	0.001	0.001
day 21	Virginiamycin	0.788581	0.570588	0.698251	0.678571	0.559038	0.246939	0.169776	0.299757		0.001	0.001	0.001	0.001	0.001	0.001
day 21	Narasin	0.715683	0.610739	0.755894	0.774984	0.577778	0.394624	0.467386	0.380233	0.557677		0.001	0.001	0.001	0.001	0.001
day 35	Control	0.865947	0.736249	0.857016	0.834794	0.775577	0.438222	0.573037	0.450328	0.744412	0.652233		0.018	0.001	0.001	0.001
day 35	BMD	0.822983	0.666685	0.835471	0.772886	0.742809	0.355199	0.35758	0.376822	0.642689	0.541302	0.0990282		0.001	0.001	0.001
day 35	Avilamycin	0.864974	0.734402	0.847788	0.820783	0.784677	0.417481	0.511704	0.319958	0.739164	0.723979	0.288974	0.260398		0.001	0.001
day 35	Virginiamycin	0.863661	0.70724	0.844656	0.818624	0.748233	0.486392	0.586582	0.469968	0.805977	0.622138	0.238095	0.215403	0.392423		0.001
day 35	Narasin	0.946497	0.892128	0.924698	0.961735	0.882582	0.840127	0.945566	0.79145	0.99553	0.531852	0.630857	0.65	0.761735	0.653418

## Sheet: Table 4
Term	Spearman r	p-value	genus
tRNA aminoacylation, Asp and Asn	0.00295609	0.980058	Subdoligranulum
tRNA aminoacylation, Asp and Asn	0.0721887	0.541056	Ruminococcus
tRNA aminoacylation, Asp and Asn	0.104149	0.377197	Pseudoflavonifractor
tRNA aminoacylation, Asp and Asn	0.203957	0.081332	Gemmiger
tRNA aminoacylation, Asp and Asn	0.4823	1.35315e-05	Flavonifractor
tRNA aminoacylation, Asp and Asn	0.742754	3.57524e-14	Faecalibacterium
tRNA aminoacylation, Asp and Asn	0.458193	4.04217e-05	Drancourtella
tRNA aminoacylation, Asp and Asn	0.43024	0.000130263	Anaeromassilibacillus
tRNA aminoacylation, Asp and Asn	0.222399	0.0568444	Oscillibacter
tRNA aminoacylation, Asp and Asn	0.322759	0.00503641	Merdimonas
tRNA aminoacylation, Asp and Asn	0.239209	0.040109	Mediterraneibacter
tRNA aminoacylation, Asp and Asn	0.403332	0.000366419	Lachnoclostridium
tRNA aminoacylation, Asp and Asn	-0.0943094	0.424144	Enterocloster
tRNA aminoacylation, Asp and Asn	0.710927	1.27929e-12	Blautia
tRNA aminoacylation, Asp and Asn	0.187515	0.109637	Anaerotignum
tRNA aminoacylation, Asp and Asn	0.810247	2.25686e-18	Anaerostipes
tRNA aminoacylation, Asp and Asn	0.356107	0.00184596	Eubacterium
tRNA aminoacylation, Asp and Asn	0.186196	0.112202	Clostridium
tRNA aminoacylation, Asp and Asn	0.456218	4.40544e-05	Butyricicoccus
tRNA aminoacylation, Asp and Asn	0.709983	1.41205e-12	Lactobacillus
tRNA aminoacylation, Asp and Asn	0.268959	0.0204954	Enterococcus
V-Type ATP synthase	0.0828185	0.482985	Subdoligranulum
V-Type ATP synthase	0.159097	0.175755	Ruminococcus
V-Type ATP synthase	0.14677	0.212089	Pseudoflavonifractor
V-Type ATP synthase	0.184432	0.115705	Gemmiger
V-Type ATP synthase	0.287503	0.0129999	Flavonifractor
V-Type ATP synthase	-0.158324	0.17789	Faecalibacterium
V-Type ATP synthase	0.477073	1.72762e-05	Drancourtella
V-Type ATP synthase	0.554672	2.92993e-07	Anaeromassilibacillus
V-Type ATP synthase	0.0520548	0.659598	Clostridioides
V-Type ATP synthase	0.45244	5.18604e-05	Oscillibacter
V-Type ATP synthase	0.417424	0.000215497	Merdimonas
V-Type ATP synthase	0.188804	0.107173	Mediterraneibacter
V-Type ATP synthase	0.608738	8.71349e-09	Lachnoclostridium
V-Type ATP synthase	0.0649703	0.582345	Enterocloster
V-Type ATP synthase	0.729078	1.76878e-13	Blautia
V-Type ATP synthase	0.349236	0.00229043	Anaerotignum
V-Type ATP synthase	-0.0179649	0.879249	Anaerostipes
V-Type ATP synthase	0.315998	0.00609365	Eubacterium
V-Type ATP synthase	0.160637	0.171556	Clostridium
V-Type ATP synthase	-0.280925	0.0153291	Butyricicoccus
V-Type ATP synthase	0.36698	0.00129928	Enterococcus
Urea decomposition	-0.335191	0.00350834	Ruminococcus
Urea decomposition	-0.0768049	0.515425	Lachnoclostridium
Urea decomposition	0.679348	2.85326e-11	Blautia
Urea decomposition	0.0338037	0.774938	Anaerostipes
Urea decomposition	-0.0185927	0.875062	Clostridium
Urea decomposition	-0.122672	0.297766	Butyricicoccus
Urea decomposition	0.2	0.0875468	Staphylococcus
Tryptophan synthesis	0.161644	0.16885	Salmonella
Tryptophan synthesis	0.234297	0.0445112	Subdoligranulum
Tryptophan synthesis	0.204249	0.080888	Ruminococcus
Tryptophan synthesis	0.0576008	0.625925	Pseudoflavonifractor
Tryptophan synthesis	-0.162686	0.166082	Faecalibacterium
Tryptophan synthesis	0.329438	0.00415489	Drancourtella
Tryptophan synthesis	0.14194	0.227685	Anaeromassilibacillus
Tryptophan synthesis	0.0597276	0.613207	Oscillibacter
Tryptophan synthesis	0.339152	0.00311684	Merdimonas
Tryptophan synthesis	-0.00479898	0.967631	Mediterraneibacter
Tryptophan synthesis	0.473413	2.04513e-05	Lachnoclostridium
Tryptophan synthesis	0.703436	2.7716e-12	Blautia
Tryptophan synthesis	0.0152467	0.897412	Anaerostipes
Tryptophan synthesis	0.290665	0.0119939	Eubacterium
Tryptophan synthesis	0.0475607	0.687393	Clostridium
Tryptophan synthesis	0.0148462	0.900093	Butyricicoccus
Tryptophan synthesis			Lactobacillus
Tryptophan synthesis	0.325146	0.00470398	Enterococcus
Tetrapyrroles	0.245552	0.034965	Salmonella
Tetrapyrroles	0.183562	0.117464	Escherichia
Tetrapyrroles	0.580307	5.9902e-08	Subdoligranulum
Tetrapyrroles	0.304303	0.00838957	Ruminococcus
Tetrapyrroles	0.239268	0.0400587	Pseudoflavonifractor
Tetrapyrroles	0.428471	0.0001398	Gemmiger
Tetrapyrroles	0.328169	0.0043109	Flavonifractor
Tetrapyrroles	0.86719	1.70153e-23	Faecalibacterium
Tetrapyrroles	0.58359	4.83981e-08	Drancourtella
Tetrapyrroles	0.597418	1.91997e-08	Anaeromassilibacillus
Tetrapyrroles	0.464407	3.07261e-05	Oscillibacter
Tetrapyrroles	0.425165	0.00015938	Merdimonas
Tetrapyrroles	0.338998	0.00313132	Mediterraneibacter
Tetrapyrroles	0.601511	1.44807e-08	Lachnoclostridium
Tetrapyrroles	-0.102141	0.386511	Enterocloster
Tetrapyrroles	0.729967	1.59897e-13	Blautia
Tetrapyrroles	0.00962344	0.935143	Anaerotignum
Tetrapyrroles	0.846958	1.93747e-21	Anaerostipes
Tetrapyrroles	0.53706	8.09159e-07	Eubacterium
Tetrapyrroles	0.0151742	0.897897	Clostridium
Tetrapyrroles	0.309391	0.00731122	Butyricicoccus
Tetrapyrroles	0.672831	5.16554e-11	Lactobacillus
Tetrapyrroles	0.281461	0.0151268	Enterococcus
Tetrapyrroles	-0.165591	0.158549	Staphylococcus
Sugar alcohols	0.470039	2.38528e-05	Salmonella
Sugar alcohols	0.368149	0.0012502	Escherichia
Sugar alcohols	0.433336	0.000114996	Subdoligranulum
Sugar alcohols	0.565642	1.50994e-07	Ruminococcus
Sugar alcohols	0.220634	0.0588919	Pseudoflavonifractor
Sugar alcohols	0.104626	0.375002	Gemmiger
Sugar alcohols	0.601019	1.49825e-08	Flavonifractor
Sugar alcohols	0.847997	1.54535e-21	Faecalibacterium
Sugar alcohols	0.467263	2.70382e-05	Drancourtella
Sugar alcohols	0.413967	0.000246006	Anaeromassilibacillus
Sugar alcohols	-0.0137062	0.907729	Clostridioides
Sugar alcohols	0.497971	6.34779e-06	Oscillibacter
Sugar alcohols	0.249244	0.032234	Merdimonas
Sugar alcohols	0.186383	0.111835	Mediterraneibacter
Sugar alcohols	0.453625	4.92851e-05	Lachnoclostridium
Sugar alcohols	0.0085402	0.94243	Enterocloster
Sugar alcohols	0.724161	3.07003e-13	Blautia
Sugar alcohols	0.211574	0.0703594	Anaerotignum
Sugar alcohols	0.881512	3.6254e-25	Anaerostipes
Sugar alcohols	0.584824	4.46444e-08	Eubacterium
Sugar alcohols	0.264517	0.0227591	Clostridium
Sugar alcohols	0.513365	2.90743e-06	Butyricicoccus
Sugar alcohols	0.781878	1.99429e-16	Lactobacillus
Sugar alcohols	0.293478	0.0111564	Enterococcus
Sugar alcohols	0.0217525	0.854046	Staphylococcus
Sialic Acid Metabolism	0.253882	0.0290587	Salmonella
Sialic Acid Metabolism	0.2	0.0875468	Escherichia
Sialic Acid Metabolism	0.526081	1.48132e-06	Subdoligranulum
Sialic Acid Metabolism	0.133417	0.257115	Ruminococcus
Sialic Acid Metabolism	0.31271	0.00667514	Pseudoflavonifractor
Sialic Acid Metabolism	0.20641	0.0776588	Gemmiger
Sialic Acid Metabolism	0.497505	6.49593e-06	Flavonifractor
Sialic Acid Metabolism	0.842281	5.2554e-21	Faecalibacterium
Sialic Acid Metabolism	0.446427	6.69769e-05	Drancourtella
Sialic Acid Metabolism	0.623353	2.9973e-09	Anaeromassilibacillus
Sialic Acid Metabolism	0.604357	1.18734e-08	Oscillibacter
Sialic Acid Metabolism	0.51632	2.49182e-06	Merdimonas
Sialic Acid Metabolism	0.427856	0.000143268	Mediterraneibacter
Sialic Acid Metabolism	0.419089	0.000202084	Lachnoclostridium
Sialic Acid Metabolism	-0.136426	0.246445	Enterocloster
Sialic Acid Metabolism	0.732773	1.15954e-13	Blautia
Sialic Acid Metabolism	0.374865	0.000999441	Anaerotignum
Sialic Acid Metabolism	0.833483	3.15345e-20	Anaerostipes
Sialic Acid Metabolism	0.319563	0.00551412	Eubacterium
Sialic Acid Metabolism	-0.014902	0.899719	Clostridium
Sialic Acid Metabolism	0.280874	0.0153486	Butyricicoccus
Sialic Acid Metabolism	0.644927	5.58588e-10	Lactobacillus
Sialic Acid Metabolism	0.34521	0.00259328	Enterococcus
Sialic Acid Metabolism	-0.0511536	0.665137	Staphylococcus
Purine catabolism in Bacillus subtilis	0.139726	0.235093	Salmonella
Purine catabolism in Bacillus subtilis	0.194521	0.0967645	Escherichia
Purine catabolism in Bacillus subtilis	0.276944	0.0169067	Subdoligranulum
Purine catabolism in Bacillus subtilis	0.170828	0.145607	Ruminococcus
Purine catabolism in Bacillus subtilis	0.103	0.382511	Pseudoflavonifractor
Purine catabolism in Bacillus subtilis	-0.0366849	0.756327	Gemmiger
Purine catabolism in Bacillus subtilis	0.543029	5.77196e-07	Flavonifractor
Purine catabolism in Bacillus subtilis	0.612569	6.62185e-09	Faecalibacterium
Purine catabolism in Bacillus subtilis	0.219592	0.0601271	Drancourtella
Purine catabolism in Bacillus subtilis	0.776728	4.18911e-16	Oscillibacter
Purine catabolism in Bacillus subtilis	0.201043	0.085874	Merdimonas
Purine catabolism in Bacillus subtilis	-0.125677	0.285995	Mediterraneibacter
Purine catabolism in Bacillus subtilis	0.443347	7.62111e-05	Lachnoclostridium
Purine catabolism in Bacillus subtilis	0.25575	0.0278564	Enterocloster
Purine catabolism in Bacillus subtilis	0.557218	2.51752e-07	Blautia
Purine catabolism in Bacillus subtilis	0.337104	0.00331412	Anaerotignum
Purine catabolism in Bacillus subtilis	0.0594061	0.615123	Anaerostipes
Purine catabolism in Bacillus subtilis	0.296893	0.0102085	Eubacterium
Purine catabolism in Bacillus subtilis	0.242658	0.0372393	Clostridium
Purine catabolism in Bacillus subtilis	0.502719	5.00932e-06	Butyricicoccus
Purine catabolism in Bacillus subtilis	0.21283	0.06867	Lactobacillus
Purine catabolism in Bacillus subtilis	-0.094173	0.424818	Staphylococcus
Proteasome bacterial	0.404294	0.000353642	Escherichia
Proteasome bacterial	0.548671	4.16888e-07	Subdoligranulum
Proteasome bacterial	0.209019	0.0738993	Ruminococcus
Proteasome bacterial	0.228144	0.0505801	Pseudoflavonifractor
Proteasome bacterial	0.0467913	0.692195	Gemmiger
Proteasome bacterial	0.219668	0.0600372	Flavonifractor
Proteasome bacterial	0.814371	1.10508e-18	Faecalibacterium
Proteasome bacterial	0.437631	9.65424e-05	Drancourtella
Proteasome bacterial	0.14717	0.210832	Anaeromassilibacillus
Proteasome bacterial	0.423747	0.000168527	Oscillibacter
Proteasome bacterial	0.0904516	0.443427	Merdimonas
Proteasome bacterial	0.0213765	0.856542	Mediterraneibacter
Proteasome bacterial	0.588153	3.58447e-08	Lachnoclostridium
Proteasome bacterial	0.177448	0.130405	Enterocloster
Proteasome bacterial	0.69167	8.9048e-12	Blautia
Proteasome bacterial	0.480431	1.47738e-05	Anaerotignum
Proteasome bacterial	0.836787	1.629e-20	Anaerostipes
Proteasome bacterial	0.531461	1.10442e-06	Eubacterium
Proteasome bacterial	0.217357	0.0628506	Clostridium
Proteasome bacterial	0.225216	0.0536985	Butyricicoccus
Proteasome bacterial	0.586065	4.11481e-08	Lactobacillus
Proteasome bacterial	0.161523	0.169174	Enterococcus
Proteasome bacterial	-0.0823852	0.485286	Staphylococcus
Propanediol utilization	0.183562	0.117464	Escherichia
Propanediol utilization	0.0675198	0.567599	Ruminococcus
Propanediol utilization	0.0634629	0.591146	Pseudoflavonifractor
Propanediol utilization	0.0754701	0.522772	Gemmiger
Propanediol utilization	0.0881292	0.455266	Flavonifractor
Propanediol utilization	0.480828	1.45011e-05	Faecalibacterium
Propanediol utilization	0.0404334	0.732321	Oscillibacter
Propanediol utilization	-0.0474644	0.687994	Merdimonas
Propanediol utilization	-0.0292087	0.804879	Mediterraneibacter
Propanediol utilization	0.407343	0.00031579	Lachnoclostridium
Propanediol utilization	0.446919	6.5601e-05	Blautia
Propanediol utilization	0.296027	0.0104418	Eubacterium
Propanediol utilization	0.102292	0.385805	Clostridium
Propanediol utilization	0.465032	2.9881e-05	Butyricicoccus
Propanediol utilization	0.515768	2.56499e-06	Lactobacillus
Propanediol utilization	0.2	0.0875468	Enterococcus
Plant Hormones	0.161644	0.16885	Salmonella
Plant Hormones	0.234297	0.0445112	Subdoligranulum
Plant Hormones	0.161907	0.168149	Ruminococcus
Plant Hormones	0.182384	0.119877	Pseudoflavonifractor
Plant Hormones	-0.162686	0.166082	Faecalibacterium
Plant Hormones	0.0851581	0.470665	Drancourtella
Plant Hormones	0.0751044	0.524794	Anaeromassilibacillus
Plant Hormones	0.117972	0.316798	Oscillibacter
Plant Hormones	-0.0423465	0.720166	Mediterraneibacter
Plant Hormones	0.383017	0.00075671	Lachnoclostridium
Plant Hormones	0.639273	8.78694e-10	Blautia
Plant Hormones	0.0578172	0.624626	Anaerostipes
Plant Hormones	0.335261	0.00350106	Eubacterium
Plant Hormones	-0.0157021	0.894365	Clostridium
Plant Hormones	0.0560173	0.635466	Butyricicoccus
Plant Hormones			Lactobacillus
Plant Hormones	0.238594	0.0406396	Enterococcus
Nucleoside ABC transporter cluster	0.274212	0.0180684	Subdoligranulum
Nucleoside ABC transporter cluster	0.384436	0.000720407	Ruminococcus
Nucleoside ABC transporter cluster	0.0412795	0.726937	Pseudoflavonifractor
Nucleoside ABC transporter cluster	0.0802251	0.49684	Gemmiger
Nucleoside ABC transporter cluster	0.500569	5.57887e-06	Flavonifractor
Nucleoside ABC transporter cluster	0.32094	0.00530357	Faecalibacterium
Nucleoside ABC transporter cluster	0.43098	0.000126451	Drancourtella
Nucleoside ABC transporter cluster	0.744892	2.75935e-14	Oscillibacter
Nucleoside ABC transporter cluster	0.284947	0.0138659	Merdimonas
Nucleoside ABC transporter cluster	-0.0465955	0.693419	Mediterraneibacter
Nucleoside ABC transporter cluster	0.491122	8.87743e-06	Lachnoclostridium
Nucleoside ABC transporter cluster	0.494205	7.64019e-06	Enterocloster
Nucleoside ABC transporter cluster	0.595779	2.14726e-08	Blautia
Nucleoside ABC transporter cluster	0.442384	7.93316e-05	Anaerotignum
Nucleoside ABC transporter cluster	0.0900126	0.445651	Anaerostipes
Nucleoside ABC transporter cluster	0.375195	0.000988387	Eubacterium
Nucleoside ABC transporter cluster	0.26072	0.0248599	Clostridium
Nucleoside ABC transporter cluster	0.517057	2.39726e-06	Butyricicoccus
Nucleoside ABC transporter cluster	0.519961	2.05633e-06	Lactobacillus
Nucleoside ABC transporter cluster	-0.241493	0.0381887	Staphylococcus
Metal chelatases	0.183562	0.117464	Salmonella
Metal chelatases	0.328614	0.00425567	Subdoligranulum
Metal chelatases	0.205771	0.0786033	Ruminococcus
Metal chelatases	0.0915317	0.437979	Pseudoflavonifractor
Metal chelatases	0.18023	0.124388	Flavonifractor
Metal chelatases	0.140482	0.232543	Faecalibacterium
Metal chelatases	0.395424	0.000488618	Drancourtella
Metal chelatases	0.527643	1.36097e-06	Anaeromassilibacillus
Metal chelatases	-0.00273973	0.981517	Oscillibacter
Metal chelatases	0.279703	0.0157994	Merdimonas
Metal chelatases	0.222393	0.0568517	Mediterraneibacter
Metal chelatases	0.508449	3.7464e-06	Lachnoclostridium
Metal chelatases	-0.245317	0.0351453	Enterocloster
Metal chelatases	0.664648	1.06586e-10	Blautia
Metal chelatases	0.136741	0.245346	Anaerostipes
Metal chelatases	0.366318	0.00132782	Eubacterium
Metal chelatases	0.0192323	0.870802	Clostridium
Metal chelatases	0.173975	0.138224	Butyricicoccus
Metal chelatases	0.377259	0.000921709	Lactobacillus
Metal chelatases	0.273123	0.0185502	Enterococcus
Metal chelatases	-0.257129	0.0269955	Staphylococcus
Hyaluronate utilization	0.323769	0.00489339	Escherichia
Hyaluronate utilization	0.382693	0.000765204	Subdoligranulum
Hyaluronate utilization	0.345517	0.002569	Ruminococcus
Hyaluronate utilization	-0.158817	0.176524	Pseudoflavonifractor
Hyaluronate utilization	0.0727113	0.538123	Gemmiger
Hyaluronate utilization	0.551764	3.47901e-07	Flavonifractor
Hyaluronate utilization	0.796905	2.02831e-17	Faecalibacterium
Hyaluronate utilization	0.318573	0.00566988	Anaeromassilibacillus
Hyaluronate utilization	-0.183562	0.117464	Clostridioides
Hyaluronate utilization	0.425948	0.000154526	Oscillibacter
Hyaluronate utilization	0.0548388	0.642605	Mediterraneibacter
Hyaluronate utilization	-0.110465	0.348783	Lachnoclostridium
Hyaluronate utilization	0.249831	0.031817	Enterocloster
Hyaluronate utilization	0.540843	6.53721e-07	Blautia
Hyaluronate utilization	0.123288	0.295329	Anaerotignum
Hyaluronate utilization	0.0133899	0.909849	Anaerostipes
Hyaluronate utilization	0.16412	0.162331	Eubacterium
Hyaluronate utilization	-0.0590235	0.617405	Clostridium
Hyaluronate utilization	0.294616	0.0108324	Butyricicoccus
Hyaluronate utilization	0.351108	0.00216067	Lactobacillus
Hyaluronate utilization	0.368626	0.0012307	Enterococcus
Hyaluronate utilization	0.0064999	0.956168	Staphylococcus
Folate and pterines	0.299071	0.00964112	Salmonella
Folate and pterines	0.405315	0.000340526	Escherichia
Folate and pterines	0.630983	1.67924e-09	Subdoligranulum
Folate and pterines	0.419978	0.000195244	Ruminococcus
Folate and pterines	0.243724	0.0363875	Pseudoflavonifractor
Folate and pterines	0.324949	0.0047307	Gemmiger
Folate and pterines	0.45475	4.69478e-05	Flavonifractor
Folate and pterines	0.825013	1.60834e-19	Faecalibacterium
Folate and pterines	0.536368	8.41155e-07	Drancourtella
Folate and pterines	0.303497	0.00857263	Anaeromassilibacillus
Folate and pterines	-0.109759	0.351894	Clostridioides
Folate and pterines	0.598435	1.79072e-08	Oscillibacter
Folate and pterines	0.525472	1.53088e-06	Merdimonas
Folate and pterines	0.226094	0.0527472	Mediterraneibacter
Folate and pterines	0.616705	4.90336e-09	Lachnoclostridium
Folate and pterines	0.113295	0.3365	Enterocloster
Folate and pterines	0.758223	5.16819e-15	Blautia
Folate and pterines	0.432028	0.00012123	Anaerotignum
Folate and pterines	0.865936	2.33268e-23	Anaerostipes
Folate and pterines	0.605124	1.12507e-08	Eubacterium
Folate and pterines	0.129804	0.270342	Clostridium
Folate and pterines	0.291234	0.0118202	Butyricicoccus
Folate and pterines	0.785858	1.10824e-16	Lactobacillus
Folate and pterines	0.297175	0.0101333	Enterococcus
Folate and pterines	-0.151478	0.197633	Staphylococcus
Experimental tye (heme biosynthesis)	0.183562	0.117464	Salmonella
Experimental tye (heme biosynthesis)	0.178662	0.127752	Subdoligranulum
Experimental tye (heme biosynthesis)	0.122328	0.299133	Ruminococcus
Experimental tye (heme biosynthesis)	0.126519	0.282756	Pseudoflavonifractor
Experimental tye (heme biosynthesis)	0.156164	0.183955	Gemmiger
Experimental tye (heme biosynthesis)	0.241154	0.0384692	Flavonifractor
Experimental tye (heme biosynthesis)	0.0293846	0.803727	Faecalibacterium
Experimental tye (heme biosynthesis)	0.424508	0.000163559	Drancourtella
Experimental tye (heme biosynthesis)	0.509743	3.50592e-06	Anaeromassilibacillus
Experimental tye (heme biosynthesis)	-0.229754	0.0489297	Oscillibacter
Experimental tye (heme biosynthesis)	0.357548	0.00176325	Merdimonas
Experimental tye (heme biosynthesis)	0.0630137	0.59378	Mediterraneibacter
Experimental tye (heme biosynthesis)	0.586968	3.87688e-08	Lachnoclostridium
Experimental tye (heme biosynthesis)	0.71266	1.06609e-12	Blautia
Experimental tye (heme biosynthesis)	0.136741	0.245346	Anaerostipes
Experimental tye (heme biosynthesis)	0.3654	0.00136834	Eubacterium
Experimental tye (heme biosynthesis)	0.0343881	0.771153	Clostridium
Experimental tye (heme biosynthesis)	0.175096	0.135662	Butyricicoccus
Experimental tye (heme biosynthesis)	0.377259	0.000921709	Lactobacillus
Experimental tye (heme biosynthesis)	0.273123	0.0185502	Enterococcus
Experimental tye (heme biosynthesis)	-0.257129	0.0269955	Staphylococcus
D-Galacturonate and D-Glucuronate Utilization	0.293614	0.0111174	Salmonella
D-Galacturonate and D-Glucuronate Utilization	0.340458	0.00299664	Escherichia
D-Galacturonate and D-Glucuronate Utilization	0.573813	9.07117e-08	Subdoligranulum
D-Galacturonate and D-Glucuronate Utilization	0.430659	0.000128094	Ruminococcus
D-Galacturonate and D-Glucuronate Utilization	-0.224819	0.0541324	Pseudoflavonifractor
D-Galacturonate and D-Glucuronate Utilization	0.0987489	0.402561	Gemmiger
D-Galacturonate and D-Glucuronate Utilization	0.146195	0.213905	Flavonifractor
D-Galacturonate and D-Glucuronate Utilization	0.854247	3.82243e-22	Faecalibacterium
D-Galacturonate and D-Glucuronate Utilization	0.349942	0.00224065	Drancourtella
D-Galacturonate and D-Glucuronate Utilization	0.323813	0.00488716	Anaeromassilibacillus
D-Galacturonate and D-Glucuronate Utilization	-0.183562	0.117464	Clostridioides
D-Galacturonate and D-Glucuronate Utilization	0.342412	0.00282442	Oscillibacter
D-Galacturonate and D-Glucuronate Utilization	0.229121	0.0495739	Merdimonas
D-Galacturonate and D-Glucuronate Utilization	0.0755799	0.522166	Mediterraneibacter
D-Galacturonate and D-Glucuronate Utilization	0.526309	1.46318e-06	Lachnoclostridium
D-Galacturonate and D-Glucuronate Utilization	0.0972318	0.409863	Enterocloster
D-Galacturonate and D-Glucuronate Utilization	0.74679	2.18776e-14	Blautia
D-Galacturonate and D-Glucuronate Utilization	0.123288	0.295329	Anaerotignum
D-Galacturonate and D-Glucuronate Utilization	0.84308	4.44164e-21	Anaerostipes
D-Galacturonate and D-Glucuronate Utilization	0.40922	0.000294365	Eubacterium
D-Galacturonate and D-Glucuronate Utilization	-0.0393586	0.739179	Clostridium
D-Galacturonate and D-Glucuronate Utilization	0.234885	0.0439636	Butyricicoccus
D-Galacturonate and D-Glucuronate Utilization	0.425264	0.000158763	Lactobacillus
D-Galacturonate and D-Glucuronate Utilization	0.228661	0.0500457	Enterococcus
D-Galacturonate and D-Glucuronate Utilization	0.027199	0.818065	Staphylococcus
Carbon monoxide induced hydrogenase	0.310358	0.00712066	Ruminococcus
Carbon monoxide induced hydrogenase	-0.0967871	0.412018	Faecalibacterium
Carbon monoxide induced hydrogenase	-0.0627862	0.595116	Mediterraneibacter
Carbon monoxide induced hydrogenase	0.138961	0.237692	Lachnoclostridium
Carbon monoxide induced hydrogenase			Enterocloster
Carbon monoxide induced hydrogenase	0.649819	3.74568e-10	Blautia
Carbon monoxide induced hydrogenase	-0.259616	0.0255008	Eubacterium
Carbon monoxide induced hydrogenase	-0.121126	0.303943	Clostridium
Capsular and extracellular polysacchrides	0.353262	0.00201959	Salmonella
Capsular and extracellular polysacchrides	0.322953	0.00500864	Escherichia
Capsular and extracellular polysacchrides	0.625472	2.55591e-09	Subdoligranulum
Capsular and extracellular polysacchrides	0.564606	1.60921e-07	Ruminococcus
Capsular and extracellular polysacchrides	0.251811	0.0304425	Pseudoflavonifractor
Capsular and extracellular polysacchrides	0.360278	0.00161559	Gemmiger
Capsular and extracellular polysacchrides	0.602488	1.35293e-08	Flavonifractor
Capsular and extracellular polysacchrides	0.829959	6.27904e-20	Faecalibacterium
Capsular and extracellular polysacchrides	0.527718	1.35543e-06	Drancourtella
Capsular and extracellular polysacchrides	0.457464	4.17286e-05	Anaeromassilibacillus
Capsular and extracellular polysacchrides	0.0533489	0.651677	Clostridioides
Capsular and extracellular polysacchrides	0.642731	6.66791e-10	Oscillibacter
Capsular and extracellular polysacchrides	0.507796	3.87349e-06	Merdimonas
Capsular and extracellular polysacchrides	0.492162	8.44042e-06	Mediterraneibacter
Capsular and extracellular polysacchrides	0.501103	5.43189e-06	Lachnoclostridium
Capsular and extracellular polysacchrides	-0.105982	0.36881	Enterocloster
Capsular and extracellular polysacchrides	0.747175	2.0866e-14	Blautia
Capsular and extracellular polysacchrides	0.338967	0.00313421	Anaerotignum
Capsular and extracellular polysacchrides	0.87802	9.68491e-25	Anaerostipes
Capsular and extracellular polysacchrides	0.599467	1.66795e-08	Eubacterium
Capsular and extracellular polysacchrides	0.0082488	0.944391	Clostridium
Capsular and extracellular polysacchrides	0.269116	0.0204189	Butyricicoccus
Capsular and extracellular polysacchrides	0.743814	3.14554e-14	Lactobacillus
Capsular and extracellular polysacchrides	0.255973	0.0277154	Enterococcus
Capsular and extracellular polysacchrides	-0.0968612	0.411658	Staphylococcus
CO2 fixation	0.357797	0.00174929	Salmonella
CO2 fixation	0.327111	0.00444503	Escherichia
CO2 fixation	0.573728	9.12002e-08	Subdoligranulum
CO2 fixation	0.485317	1.17307e-05	Ruminococcus
CO2 fixation	0.379079	0.000866332	Pseudoflavonifractor
CO2 fixation	0.0692622	0.557622	Gemmiger
CO2 fixation	0.538439	7.48866e-07	Flavonifractor
CO2 fixation	0.807301	3.71882e-18	Faecalibacterium
CO2 fixation	0.471654	2.21639e-05	Drancourtella
CO2 fixation	0.334435	0.00358785	Anaeromassilibacillus
CO2 fixation	0.0556157	0.637895	Clostridioides
CO2 fixation	0.549314	4.01569e-07	Oscillibacter
CO2 fixation	0.370883	0.00114197	Merdimonas
CO2 fixation	0.367407	0.00128115	Mediterraneibacter
CO2 fixation	0.624969	2.65481e-09	Lachnoclostridium
CO2 fixation	0.0987262	0.402669	Enterocloster
CO2 fixation	0.691137	9.37614e-12	Blautia
CO2 fixation	0.355327	0.0018922	Anaerotignum
CO2 fixation	0.880968	4.2339e-25	Anaerostipes
CO2 fixation	0.446697	6.62178e-05	Eubacterium
CO2 fixation	-0.0182895	0.877084	Clostridium
CO2 fixation	0.305827	0.00805269	Butyricicoccus
CO2 fixation	0.752745	1.04198e-14	Lactobacillus
CO2 fixation	0.258069	0.0264225	Enterococcus
CO2 fixation	-0.228285	0.0504336	Staphylococcus
Beta-Glucoside Metabolism	0.245552	0.034965	Salmonella
Beta-Glucoside Metabolism	0.194521	0.0967645	Escherichia
Beta-Glucoside Metabolism	0.0882405	0.454695	Subdoligranulum
Beta-Glucoside Metabolism	0.396472	0.00047052	Ruminococcus
Beta-Glucoside Metabolism	0.17701	0.131371	Pseudoflavonifractor
Beta-Glucoside Metabolism	-0.408584	0.000301467	Flavonifractor
Beta-Glucoside Metabolism	0.817371	6.50026e-19	Faecalibacterium
Beta-Glucoside Metabolism	0.545587	4.98418e-07	Drancourtella
Beta-Glucoside Metabolism	0.134247	0.254144	Clostridioides
Beta-Glucoside Metabolism	0.156732	0.182347	Mediterraneibacter
Beta-Glucoside Metabolism	0.37285	0.00106939	Lachnoclostridium
Beta-Glucoside Metabolism	0.121783	0.301305	Enterocloster
Beta-Glucoside Metabolism	0.515657	2.57984e-06	Blautia
Beta-Glucoside Metabolism	0.783136	1.6583e-16	Anaerostipes
Beta-Glucoside Metabolism	-0.0827302	0.483454	Eubacterium
Beta-Glucoside Metabolism	-0.172408	0.141865	Clostridium
Beta-Glucoside Metabolism	0.523966	1.66032e-06	Butyricicoccus
Beta-Glucoside Metabolism	0.614043	5.9526e-09	Lactobacillus
Beta-Glucoside Metabolism	0.218674	0.061234	Enterococcus
Beta-Glucoside Metabolism	-0.189041	0.106725	Staphylococcus
Bacitracin resistance	0.319931	0.00545719	Subdoligranulum
Bacitracin resistance	0.142718	0.225118	Ruminococcus
Bacitracin resistance	0.25183	0.0304297	Pseudoflavonifractor
Bacitracin resistance	0.0615342	0.602493	Flavonifractor
Bacitracin resistance	0.717312	6.491e-13	Faecalibacterium
Bacitracin resistance	0.262742	0.0237218	Drancourtella
Bacitracin resistance	0.122403	0.298836	Anaeromassilibacillus
Bacitracin resistance	0.0732933	0.534867	Oscillibacter
Bacitracin resistance	0.391712	0.000557937	Merdimonas
Bacitracin resistance	0.0523087	0.658041	Mediterraneibacter
Bacitracin resistance	0.547586	4.44018e-07	Lachnoclostridium
Bacitracin resistance	0.692634	8.10927e-12	Blautia
Bacitracin resistance	-0.266783	0.0215789	Anaerotignum
Bacitracin resistance	0.0589934	0.617585	Eubacterium
Bacitracin resistance	0.051186	0.664937	Clostridium
Bacitracin resistance	0.0630137	0.59378	Butyricicoccus
Bacitracin resistance	0.449598	5.85603e-05	Lactobacillus
Auxin biosynthesis	0.161644	0.16885	Salmonella
Auxin biosynthesis	0.234297	0.0445112	Subdoligranulum
Auxin biosynthesis	0.161907	0.168149	Ruminococcus
Auxin biosynthesis	0.182384	0.119877	Pseudoflavonifractor
Auxin biosynthesis	-0.162686	0.166082	Faecalibacterium
Auxin biosynthesis	0.0851581	0.470665	Drancourtella
Auxin biosynthesis	0.0751044	0.524794	Anaeromassilibacillus
Auxin biosynthesis	0.117972	0.316798	Oscillibacter
Auxin biosynthesis	-0.0423465	0.720166	Mediterraneibacter
Auxin biosynthesis	0.383017	0.00075671	Lachnoclostridium
Auxin biosynthesis	0.639273	8.78694e-10	Blautia
Auxin biosynthesis	0.0578172	0.624626	Anaerostipes
Auxin biosynthesis	0.335261	0.00350106	Eubacterium
Auxin biosynthesis	-0.0157021	0.894365	Clostridium
Auxin biosynthesis	0.0560173	0.635466	Butyricicoccus
Auxin biosynthesis			Lactobacillus
Auxin biosynthesis	0.238594	0.0406396	Enterococcus
Aromatic amino acids and derivatives	0.346708	0.00247666	Salmonella
Aromatic amino acids and derivatives	0.2885	0.0126752	Escherichia
Aromatic amino acids and derivatives	0.565282	1.54378e-07	Subdoligranulum
Aromatic amino acids and derivatives	0.127666	0.278378	Ruminococcus
Aromatic amino acids and derivatives	0.233089	0.0456526	Pseudoflavonifractor
Aromatic amino acids and derivatives	0.173256	0.139885	Gemmiger
Aromatic amino acids and derivatives	0.631187	1.65315e-09	Flavonifractor
Aromatic amino acids and derivatives	0.838371	1.18079e-20	Faecalibacterium
Aromatic amino acids and derivatives	0.379113	0.000865326	Drancourtella
Aromatic amino acids and derivatives	0.323701	0.0049028	Anaeromassilibacillus
Aromatic amino acids and derivatives	0.0958904	0.416383	Clostridioides
Aromatic amino acids and derivatives	0.718905	5.46439e-13	Oscillibacter
Aromatic amino acids and derivatives	0.34346	0.00273578	Merdimonas
Aromatic amino acids and derivatives	0.014771	0.900596	Mediterraneibacter
Aromatic amino acids and derivatives	0.566472	1.43473e-07	Lachnoclostridium
Aromatic amino acids and derivatives	0.0412316	0.727241	Enterocloster
Aromatic amino acids and derivatives	0.737075	7.02842e-14	Blautia
Aromatic amino acids and derivatives	0.296241	0.0103838	Anaerotignum
Aromatic amino acids and derivatives	0.859697	1.0708e-22	Anaerostipes
Aromatic amino acids and derivatives	0.499119	5.99654e-06	Eubacterium
Aromatic amino acids and derivatives	0.258615	0.0260937	Clostridium
Aromatic amino acids and derivatives	0.260907	0.024753	Butyricicoccus
Aromatic amino acids and derivatives	0.682788	2.07312e-11	Lactobacillus
Aromatic amino acids and derivatives	0.210502	0.0718273	Enterococcus
Aromatic amino acids and derivatives	-0.19663	0.0931303	Staphylococcus
Amino sugars and nucleotide sugars	0.253882	0.0290587	Salmonella
Amino sugars and nucleotide sugars	0.323769	0.00489339	Escherichia
Amino sugars and nucleotide sugars	0.494154	7.65919e-06	Subdoligranulum
Amino sugars and nucleotide sugars	0.378482	0.000884147	Ruminococcus
Amino sugars and nucleotide sugars	-0.0270142	0.819281	Pseudoflavonifractor
Amino sugars and nucleotide sugars	0.150725	0.199895	Gemmiger
Amino sugars and nucleotide sugars	0.548851	4.12541e-07	Flavonifractor
Amino sugars and nucleotide sugars	0.827827	9.45361e-20	Faecalibacterium
Amino sugars and nucleotide sugars	0.457033	4.25193e-05	Drancourtella
Amino sugars and nucleotide sugars	0.613576	6.15724e-09	Anaeromassilibacillus
Amino sugars and nucleotide sugars	-0.183562	0.117464	Clostridioides
Amino sugars and nucleotide sugars	0.57245	9.88561e-08	Oscillibacter
Amino sugars and nucleotide sugars	0.469619	2.43115e-05	Merdimonas
Amino sugars and nucleotide sugars	0.264445	0.0227978	Mediterraneibacter
Amino sugars and nucleotide sugars	0.315276	0.00621745	Lachnoclostridium
Amino sugars and nucleotide sugars	0.0984713	0.403891	Enterocloster
Amino sugars and nucleotide sugars	0.747168	2.08852e-14	Blautia
Amino sugars and nucleotide sugars	0.130454	0.26793	Anaerotignum
Amino sugars and nucleotide sugars	0.828373	8.51757e-20	Anaerostipes
Amino sugars and nucleotide sugars	0.320472	0.00537433	Eubacterium
Amino sugars and nucleotide sugars	-0.0241098	0.838433	Clostridium
Amino sugars and nucleotide sugars	0.279374	0.0159282	Butyricicoccus
Amino sugars and nucleotide sugars	0.623164	3.04002e-09	Lactobacillus
Amino sugars and nucleotide sugars	0.391592	0.000560305	Enterococcus
Amino sugars and nucleotide sugars	-0.0275338	0.815865	Staphylococcus
Acetyl-CoA Pathway Wood-Ljungdahl	0.325597	0.00464344	Escherichia
Acetyl-CoA Pathway Wood-Ljungdahl	0.469415	2.45369e-05	Subdoligranulum
Acetyl-CoA Pathway Wood-Ljungdahl	0.343295	0.00274958	Ruminococcus
Acetyl-CoA Pathway Wood-Ljungdahl	0.236001	0.0429407	Pseudoflavonifractor
Acetyl-CoA Pathway Wood-Ljungdahl	0.262759	0.0237124	Gemmiger
Acetyl-CoA Pathway Wood-Ljungdahl	0.173426	0.139491	Flavonifractor
Acetyl-CoA Pathway Wood-Ljungdahl	0.777742	3.62529e-16	Faecalibacterium
Acetyl-CoA Pathway Wood-Ljungdahl	0.399995	0.0004141	Drancourtella
Acetyl-CoA Pathway Wood-Ljungdahl	0.39153	0.00056154	Anaeromassilibacillus
Acetyl-CoA Pathway Wood-Ljungdahl	0.262682	0.0237547	Oscillibacter
Acetyl-CoA Pathway Wood-Ljungdahl	0.270963	0.0195385	Merdimonas
Acetyl-CoA Pathway Wood-Ljungdahl	0.109676	0.352259	Mediterraneibacter
Acetyl-CoA Pathway Wood-Ljungdahl	0.460822	3.60162e-05	Lachnoclostridium
Acetyl-CoA Pathway Wood-Ljungdahl	-0.0408619	0.729592	Enterocloster
Acetyl-CoA Pathway Wood-Ljungdahl	0.656335	2.17476e-10	Blautia
Acetyl-CoA Pathway Wood-Ljungdahl	0.145205	0.217056	Anaerotignum
Acetyl-CoA Pathway Wood-Ljungdahl	0.851061	7.85355e-22	Anaerostipes
Acetyl-CoA Pathway Wood-Ljungdahl	0.321208	0.00526356	Eubacterium
Acetyl-CoA Pathway Wood-Ljungdahl	0.097208	0.409978	Clostridium
Acetyl-CoA Pathway Wood-Ljungdahl	0.32937	0.00416311	Butyricicoccus
Acetyl-CoA Pathway Wood-Ljungdahl	0.540482	6.67227e-07	Lactobacillus
Acetyl-CoA Pathway Wood-Ljungdahl	0.108155	0.359016	Enterococcus
Acetyl-CoA Pathway Wood-Ljungdahl	-0.242231	0.0375848	Staphylococcus
ATP synthases	-0.0410959	0.728104	Salmonella
ATP synthases	0.411677	0.000268341	Escherichia
ATP synthases	0.50243	5.08269e-06	Subdoligranulum
ATP synthases	0.0530026	0.653793	Ruminococcus
ATP synthases	0.0104331	0.929699	Pseudoflavonifractor
ATP synthases	-0.0260052	0.825923	Gemmiger
ATP synthases	0.283123	0.0145137	Flavonifractor
ATP synthases	0.726472	2.37282e-13	Faecalibacterium
ATP synthases	0.483512	1.27792e-05	Drancourtella
ATP synthases	0.554672	2.92993e-07	Anaeromassilibacillus
ATP synthases	0.0520548	0.659598	Clostridioides
ATP synthases	0.571084	1.07709e-07	Oscillibacter
ATP synthases	0.425323	0.000158392	Merdimonas
ATP synthases	0.409049	0.000296268	Mediterraneibacter
ATP synthases	0.628641	2.00946e-09	Lachnoclostridium
ATP synthases	0.0439687	0.709912	Enterocloster
ATP synthases	0.73281	1.15454e-13	Blautia
ATP synthases	0.399693	0.000418679	Anaerotignum
ATP synthases	0.864636	3.22422e-23	Anaerostipes
ATP synthases	0.371606	0.00111479	Eubacterium
ATP synthases	0.168634	0.15093	Clostridium
ATP synthases	0.456553	4.34161e-05	Butyricicoccus
ATP synthases	0.732237	1.23326e-13	Lactobacillus
ATP synthases	0.401299	0.000394833	Enterococcus
ATP synthases			Staphylococcus
Virulence	0.527253	1.39013e-06	Salmonella
Virulence	0.482647	1.33122e-05	Escherichia
Virulence	-0.315339	0.00620658	Subdoligranulum
Virulence	-0.275973	0.0173119	Staphylococcus
Type VI secretion system	0.381957	0.000784905	Salmonella
Type VI secretion system	0.351806	0.00211399	Escherichia
Type VI secretion system	0.117808	0.317476	Subdoligranulum
Type VI secretion system	-0.0373541	0.752024	Pseudoflavonifractor
Type VI secretion system			Flavonifractor
Type VI secretion system	-0.0849315	0.47185	Lachnoclostridium
Type VI secretion system	-0.0432417	0.714501	Blautia
Type VI secretion system	-0.303668	0.00853343	Staphylococcus
Type III, Type IV, Type VI, ESAT secretion systems	0.527253	1.39013e-06	Salmonella
Type III, Type IV, Type VI, ESAT secretion systems	0.482647	1.33122e-05	Escherichia
Type III, Type IV, Type VI, ESAT secretion systems	-0.315339	0.00620658	Subdoligranulum
Type III, Type IV, Type VI, ESAT secretion systems	-0.275973	0.0173119	Staphylococcus
Type 4 secretion and conjugative transfer	0.570097	1.14562e-07	Salmonella
Type 4 secretion and conjugative transfer	0.43974	8.85174e-05	Escherichia
Type 4 secretion and conjugative transfer	-0.315339	0.00620658	Subdoligranulum
Type 4 secretion and conjugative transfer	-0.275973	0.0173119	Staphylococcus
Teichoic and lipoteichoic acids biosynthesis	0.346723	0.0024755	Subdoligranulum
Teichoic and lipoteichoic acids biosynthesis	0.581226	5.64459e-08	Ruminococcus
Teichoic and lipoteichoic acids biosynthesis	0.00129981	0.991231	Pseudoflavonifractor
Teichoic and lipoteichoic acids biosynthesis	0.185939	0.112707	Gemmiger
Teichoic and lipoteichoic acids biosynthesis	0.183117	0.118371	Flavonifractor
Teichoic and lipoteichoic acids biosynthesis	-0.23086	0.0478229	Faecalibacterium
Teichoic and lipoteichoic acids biosynthesis	0.333749	0.00366131	Drancourtella
Teichoic and lipoteichoic acids biosynthesis	0.209851	0.072731	Anaeromassilibacillus
Teichoic and lipoteichoic acids biosynthesis	0.635444	1.18797e-09	Oscillibacter
Teichoic and lipoteichoic acids biosynthesis	0.333321	0.00370786	Merdimonas
Teichoic and lipoteichoic acids biosynthesis	0.0957992	0.416828	Mediterraneibacter
Teichoic and lipoteichoic acids biosynthesis	0.472758	2.1074e-05	Lachnoclostridium
Teichoic and lipoteichoic acids biosynthesis	-0.00569945	0.961561	Enterocloster
Teichoic and lipoteichoic acids biosynthesis	0.693498	7.45478e-12	Blautia
Teichoic and lipoteichoic acids biosynthesis	0.194521	0.0967645	Anaerotignum
Teichoic and lipoteichoic acids biosynthesis	0.736881	7.19048e-14	Anaerostipes
Teichoic and lipoteichoic acids biosynthesis	0.617138	4.75035e-09	Eubacterium
Teichoic and lipoteichoic acids biosynthesis	-0.0922981	0.434136	Clostridium
Teichoic and lipoteichoic acids biosynthesis	0.23592	0.0430141	Butyricicoccus
Teichoic and lipoteichoic acids biosynthesis	0.711747	1.17372e-12	Lactobacillus
Teichoic and lipoteichoic acids biosynthesis	0.28082	0.0153692	Enterococcus
Teichoic and lipoteichoic acids biosynthesis	0.10551	0.370958	Staphylococcus
Stress Response: Osmotic stress	0.264144	0.0229588	Salmonella
Stress Response: Osmotic stress	0.412178	0.000263305	Escherichia
Stress Response: Osmotic stress	0.588183	3.57713e-08	Subdoligranulum
Stress Response: Osmotic stress	0.167356	0.154096	Ruminococcus
Stress Response: Osmotic stress	-0.0426039	0.718536	Pseudoflavonifractor
Stress Response: Osmotic stress	0.274703	0.0178546	Gemmiger
Stress Response: Osmotic stress	0.388809	0.000618258	Flavonifractor
Stress Response: Osmotic stress	0.815357	9.29183e-19	Faecalibacterium
Stress Response: Osmotic stress	0.0163732	0.889877	Drancourtella
Stress Response: Osmotic stress	0.13802	0.240916	Anaeromassilibacillus
Stress Response: Osmotic stress	0.011334	0.923646	Clostridioides
Stress Response: Osmotic stress	0.576059	7.86664e-08	Oscillibacter
Stress Response: Osmotic stress	0.105605	0.370527	Merdimonas
Stress Response: Osmotic stress	0.0859899	0.466326	Mediterraneibacter
Stress Response: Osmotic stress	0.464139	3.10942e-05	Lachnoclostridium
Stress Response: Osmotic stress	0.0649533	0.582444	Enterocloster
Stress Response: Osmotic stress	0.521734	1.87117e-06	Blautia
Stress Response: Osmotic stress	0.136817	0.245078	Anaerotignum
Stress Response: Osmotic stress	0.201738	0.0847719	Anaerostipes
Stress Response: Osmotic stress	0.301267	0.00909712	Eubacterium
Stress Response: Osmotic stress	0.0340457	0.77337	Clostridium
Stress Response: Osmotic stress	-0.0636186	0.590234	Butyricicoccus
Stress Response: Osmotic stress	0.407036	0.000319424	Lactobacillus
Stress Response: Osmotic stress	0.227049	0.0517285	Enterococcus
Stress Response: Osmotic stress	-0.231331	0.0473566	Staphylococcus
Spore germination	0.146621	0.212558	Subdoligranulum
Spore germination	-0.0432296	0.714578	Ruminococcus
Spore germination	0.156895	0.181886	Pseudoflavonifractor
Spore germination	0.241468	0.0382094	Flavonifractor
Spore germination	0.699182	4.2543e-12	Faecalibacterium
Spore germination	0.360945	0.0015813	Anaeromassilibacillus
Spore germination	0.136527	0.24609	Oscillibacter
Spore germination	-0.0650726	0.58175	Lachnoclostridium
Spore germination	-0.0246575	0.834813	Enterocloster
Spore germination	0.685645	1.58493e-11	Blautia
Spore germination	0.12789	0.27753	Anaerotignum
Spore germination	0.776569	4.28481e-16	Anaerostipes
Spore germination	-0.2	0.0875468	Eubacterium
Spore germination	0.015621	0.894907	Clostridium
Spore germination	0.309431	0.00730323	Butyricicoccus
Pyridoxin (Vitamin B6) Biosynthesis	0.161644	0.16885	Salmonella
Pyridoxin (Vitamin B6) Biosynthesis	0.269275	0.0203418	Escherichia
Pyridoxin (Vitamin B6) Biosynthesis	0.496383	6.86545e-06	Subdoligranulum
Pyridoxin (Vitamin B6) Biosynthesis	0.430871	0.000127006	Ruminococcus
Pyridoxin (Vitamin B6) Biosynthesis	0.316478	0.0060127	Pseudoflavonifractor
Pyridoxin (Vitamin B6) Biosynthesis	0.1281	0.276734	Gemmiger
Pyridoxin (Vitamin B6) Biosynthesis	0.571304	1.06234e-07	Flavonifractor
Pyridoxin (Vitamin B6) Biosynthesis	0.814409	1.09767e-18	Faecalibacterium
Pyridoxin (Vitamin B6) Biosynthesis	0.205364	0.0792089	Drancourtella
Pyridoxin (Vitamin B6) Biosynthesis	0.399909	0.000415397	Anaeromassilibacillus
Pyridoxin (Vitamin B6) Biosynthesis	0.090411	0.443632	Clostridioides
Pyridoxin (Vitamin B6) Biosynthesis	0.550477	3.75188e-07	Oscillibacter
Pyridoxin (Vitamin B6) Biosynthesis	0.366196	0.00133313	Merdimonas
Pyridoxin (Vitamin B6) Biosynthesis	-0.0988785	0.401941	Mediterraneibacter
Pyridoxin (Vitamin B6) Biosynthesis	0.360622	0.00159782	Lachnoclostridium
Pyridoxin (Vitamin B6) Biosynthesis	0.179077	0.126855	Enterocloster
Pyridoxin (Vitamin B6) Biosynthesis	0.620911	3.59623e-09	Blautia
Pyridoxin (Vitamin B6) Biosynthesis	0.381709	0.000791612	Anaerotignum
Pyridoxin (Vitamin B6) Biosynthesis	0.836152	1.85162e-20	Anaerostipes
Pyridoxin (Vitamin B6) Biosynthesis	0.393121	0.000530621	Eubacterium
Pyridoxin (Vitamin B6) Biosynthesis	0.0289673	0.80646	Clostridium
Pyridoxin (Vitamin B6) Biosynthesis	0.438815	9.1956e-05	Butyricicoccus
Pyridoxin (Vitamin B6) Biosynthesis	0.630098	1.79743e-09	Lactobacillus
Pyridoxin (Vitamin B6) Biosynthesis	0.341719	0.00288451	Enterococcus
Pyridoxin (Vitamin B6) Biosynthesis	-0.0833115	0.480375	Staphylococcus
Protein secretion system, Type VI	0.381957	0.000784905	Salmonella
Protein secretion system, Type VI	0.351806	0.00211399	Escherichia
Protein secretion system, Type VI	0.117808	0.317476	Subdoligranulum
Protein secretion system, Type VI	-0.0373541	0.752024	Pseudoflavonifractor
Protein secretion system, Type VI			Flavonifractor
Protein secretion system, Type VI	-0.0849315	0.47185	Lachnoclostridium
Protein secretion system, Type VI	-0.0432417	0.714501	Blautia
Protein secretion system, Type VI	-0.303668	0.00853343	Staphylococcus
Protein and nucleoprotein secretion system, Type IV	0.547406	4.48681e-07	Salmonella
Protein and nucleoprotein secretion system, Type IV	0.46115	3.54995e-05	Escherichia
Protein and nucleoprotein secretion system, Type IV	0.319766	0.00548264	Subdoligranulum
Protein and nucleoprotein secretion system, Type IV	0.327462	0.00440022	Ruminococcus
Protein and nucleoprotein secretion system, Type IV	0.220527	0.0590177	Pseudoflavonifractor
Protein and nucleoprotein secretion system, Type IV	0.189191	0.106442	Gemmiger
Protein and nucleoprotein secretion system, Type IV	0.362891	0.00148484	Flavonifractor
Protein and nucleoprotein secretion system, Type IV	0.813787	1.22388e-18	Faecalibacterium
Protein and nucleoprotein secretion system, Type IV	0.385096	0.000704064	Drancourtella
Protein and nucleoprotein secretion system, Type IV	0.490706	9.05797e-06	Anaeromassilibacillus
Protein and nucleoprotein secretion system, Type IV	0.601763	1.42286e-08	Oscillibacter
Protein and nucleoprotein secretion system, Type IV	0.285034	0.0138357	Merdimonas
Protein and nucleoprotein secretion system, Type IV	-0.0119743	0.919347	Mediterraneibacter
Protein and nucleoprotein secretion system, Type IV	0.524235	1.63643e-06	Lachnoclostridium
Protein and nucleoprotein secretion system, Type IV	-0.164528	0.161277	Enterocloster
Protein and nucleoprotein secretion system, Type IV	0.722864	3.54406e-13	Blautia
Protein and nucleoprotein secretion system, Type IV	0.0477404	0.686274	Anaerotignum
Protein and nucleoprotein secretion system, Type IV	0.855105	3.13925e-22	Anaerostipes
Protein and nucleoprotein secretion system, Type IV	0.153237	0.192415	Eubacterium
Protein and nucleoprotein secretion system, Type IV	0.209988	0.0725409	Clostridium
Protein and nucleoprotein secretion system, Type IV	0.453009	5.06093e-05	Butyricicoccus
Protein and nucleoprotein secretion system, Type IV	0.66664	8.95363e-11	Lactobacillus
Protein and nucleoprotein secretion system, Type IV	0.0251304	0.831691	Enterococcus
Protein and nucleoprotein secretion system, Type IV	-0.263341	0.0233929	Staphylococcus
Potassium-transporting ATPase	0.264109	0.0229774	Subdoligranulum
Potassium-transporting ATPase	-0.0703831	0.551249	Ruminococcus
Potassium-transporting ATPase	-0.00979487	0.93399	Pseudoflavonifractor
Potassium-transporting ATPase	0.150862	0.199481	Gemmiger
Potassium-transporting ATPase	0.0713957	0.545521	Flavonifractor
Potassium-transporting ATPase	0.344423	0.00265657	Faecalibacterium
Potassium-transporting ATPase	0.0136986	0.90778	Drancourtella
Potassium-transporting ATPase	0.0733211	0.534711	Anaeromassilibacillus
Potassium-transporting ATPase	0.442943	7.75059e-05	Oscillibacter
Potassium-transporting ATPase	0.207978	0.0753824	Merdimonas
Potassium-transporting ATPase	-0.0779705	0.509051	Mediterraneibacter
Potassium-transporting ATPase	0.30737	0.00772401	Lachnoclostridium
Potassium-transporting ATPase	-0.112329	0.340662	Enterocloster
Potassium-transporting ATPase	-0.0424922	0.719243	Blautia
Potassium-transporting ATPase	0.819001	4.85251e-19	Anaerostipes
Potassium-transporting ATPase	0.364864	0.00139249	Eubacterium
Potassium-transporting ATPase	-0.0157115	0.894302	Clostridium
Potassium-transporting ATPase	0.0759281	0.520245	Butyricicoccus
Potassium-transporting ATPase	-0.189041	0.106725	Staphylococcus
P2-like phage	0.386864	0.000661923	Salmonella
P2-like phage	0.502786	4.99266e-06	Escherichia
P2-like phage	0.133177	0.257982	Subdoligranulum
P2-like phage	0.334274	0.00360499	Ruminococcus
P2-like phage	0.176367	0.132801	Pseudoflavonifractor
P2-like phage	0.320542	0.00536369	Gemmiger
P2-like phage	0.32662	0.00450857	Flavonifractor
P2-like phage	0.588269	3.55691e-08	Faecalibacterium
P2-like phage	0.0286827	0.808325	Drancourtella
P2-like phage	0.183637	0.117311	Anaeromassilibacillus
P2-like phage	0.459112	3.8828e-05	Oscillibacter
P2-like phage	0.025013	0.832466	Mediterraneibacter
P2-like phage	-0.0796385	0.500003	Lachnoclostridium
P2-like phage			Enterocloster
P2-like phage	0.251267	0.0308145	Blautia
P2-like phage	0.0246575	0.834813	Anaerotignum
P2-like phage	0.100946	0.392124	Eubacterium
P2-like phage	-0.0706124	0.549949	Clostridium
P2-like phage	-0.0453718	0.701085	Butyricicoccus
P2-like phage	0.421065	0.000187162	Lactobacillus
P2-like phage	-0.251498	0.0306564	Enterococcus
Osmotic stress	0.18398	0.116616	Escherichia
Osmotic stress	0.4007	0.000403571	Subdoligranulum
Osmotic stress	-0.228132	0.0505926	Ruminococcus
Osmotic stress	0.172617	0.141375	Faecalibacterium
Osmotic stress	0.011334	0.923646	Clostridioides
Osmotic stress	0.18028	0.124282	Merdimonas
Osmotic stress	0.101644	0.388839	Mediterraneibacter
Osmotic stress	-0.116794	0.321688	Lachnoclostridium
Osmotic stress	0.0536274	0.649978	Enterocloster
Osmotic stress	0.267081	0.0214278	Blautia
Osmotic stress	0.808748	2.91276e-18	Anaerostipes
Osmotic stress	0.149791	0.202728	Eubacterium
Osmotic stress	0.0281295	0.811954	Clostridium
Osmotic stress	0.262182	0.0240325	Butyricicoccus
Osmotic stress	0.313891	0.0064609	Lactobacillus
Osmotic stress	0.227049	0.0517285	Enterococcus
Osmotic stress	-0.160155	0.172863	Staphylococcus
Gram-Positive cell wall components	0.346427	0.00249818	Subdoligranulum
Gram-Positive cell wall components	0.581048	5.70997e-08	Ruminococcus
Gram-Positive cell wall components	0.00129981	0.991231	Pseudoflavonifractor
Gram-Positive cell wall components	0.185939	0.112707	Gemmiger
Gram-Positive cell wall components	0.183117	0.118371	Flavonifractor
Gram-Positive cell wall components	-0.23086	0.0478229	Faecalibacterium
Gram-Positive cell wall components	0.333749	0.00366131	Drancourtella
Gram-Positive cell wall components	0.209851	0.072731	Anaeromassilibacillus
Gram-Positive cell wall components	0.635444	1.18797e-09	Oscillibacter
Gram-Positive cell wall components	0.333321	0.00370786	Merdimonas
Gram-Positive cell wall components	0.0957992	0.416828	Mediterraneibacter
Gram-Positive cell wall components	0.472758	2.1074e-05	Lachnoclostridium
Gram-Positive cell wall components	-0.00569945	0.961561	Enterocloster
Gram-Positive cell wall components	0.692313	8.366e-12	Blautia
Gram-Positive cell wall components	0.194521	0.0967645	Anaerotignum
Gram-Positive cell wall components	0.736881	7.19048e-14	Anaerostipes
Gram-Positive cell wall components	0.621966	3.32473e-09	Eubacterium
Gram-Positive cell wall components	-0.0593803	0.615276	Clostridium
Gram-Positive cell wall components	0.23592	0.0430141	Butyricicoccus
Gram-Positive cell wall components	0.711747	1.17372e-12	Lactobacillus
Gram-Positive cell wall components	0.28082	0.0153692	Enterococcus
Gram-Positive cell wall components	0.10551	0.370958	Staphylococcus
Gram-Negative (Diderm) cell wall components	0.488331	1.01567e-05	Salmonella
Gram-Negative (Diderm) cell wall components	0.539468	7.06621e-07	Escherichia
Gram-Negative (Diderm) cell wall components	0.482714	1.32703e-05	Subdoligranulum
Gram-Negative (Diderm) cell wall components	0.238657	0.0405848	Ruminococcus
Gram-Negative (Diderm) cell wall components	0.113499	0.335625	Pseudoflavonifractor
Gram-Negative (Diderm) cell wall components	0.254113	0.0289075	Gemmiger
Gram-Negative (Diderm) cell wall components	0.140956	0.230956	Flavonifractor
Gram-Negative (Diderm) cell wall components	0.78722	9.03826e-17	Faecalibacterium
Gram-Negative (Diderm) cell wall components	0.29447	0.0108734	Drancourtella
Gram-Negative (Diderm) cell wall components	0.326544	0.00451844	Anaeromassilibacillus
Gram-Negative (Diderm) cell wall components	-0.112329	0.340662	Clostridioides
Gram-Negative (Diderm) cell wall components	0.569307	1.20349e-07	Oscillibacter
Gram-Negative (Diderm) cell wall components	0.392978	0.000533333	Merdimonas
Gram-Negative (Diderm) cell wall components	0.0950618	0.42044	Mediterraneibacter
Gram-Negative (Diderm) cell wall components	0.525776	1.506e-06	Lachnoclostridium
Gram-Negative (Diderm) cell wall components	0.113	0.337768	Enterocloster
Gram-Negative (Diderm) cell wall components	0.703073	2.87568e-12	Blautia
Gram-Negative (Diderm) cell wall components	0.202985	0.082825	Anaerotignum
Gram-Negative (Diderm) cell wall components	0.876764	1.36925e-24	Anaerostipes
Gram-Negative (Diderm) cell wall components	0.110946	0.346675	Eubacterium
Gram-Negative (Diderm) cell wall components	0.0870962	0.460588	Clostridium
Gram-Negative (Diderm) cell wall components	0.511311	3.23395e-06	Butyricicoccus
Gram-Negative (Diderm) cell wall components	0.737496	6.68923e-14	Lactobacillus
Gram-Negative (Diderm) cell wall components	0.0959066	0.416304	Enterococcus
Gram-Negative (Diderm) cell wall components	-0.407106	0.000318587	Staphylococcus
Cyclic Di-GMP Turnover Proteins	0.289094	0.0124848	Salmonella
Cyclic Di-GMP Turnover Proteins	0.37132	0.00112549	Escherichia
Cyclic Di-GMP Turnover Proteins	-0.281725	0.0150278	Staphylococcus
Colanic acid synthesis	0.399853	0.000416241	Salmonella
Colanic acid synthesis	0.334443	0.00358699	Escherichia
Colanic acid synthesis	0.168668	0.150846	Subdoligranulum
Colanic acid synthesis	0.0761445	0.519053	Ruminococcus
Colanic acid synthesis	-0.031314	0.791123	Gemmiger
Colanic acid synthesis	0.10942	0.353389	Flavonifractor
Colanic acid synthesis	-0.047257	0.689287	Faecalibacterium
Colanic acid synthesis	-0.176102	0.133394	Lachnoclostridium
Colanic acid synthesis	-0.172603	0.141408	Enterocloster
Colanic acid synthesis	0.369105	0.00121136	Blautia
Colanic acid synthesis	0.0906193	0.442578	Eubacterium
Colanic acid synthesis	-0.178256	0.128635	Clostridium
Colanic acid synthesis	-0.242231	0.0375848	Staphylococcus
Choline uptake and conversion to betaine clusters	0.178082	0.129014	Salmonella
Choline uptake and conversion to betaine clusters	0.412178	0.000263305	Escherichia
Choline uptake and conversion to betaine clusters	0.226151	0.0526863	Subdoligranulum
Choline uptake and conversion to betaine clusters	0.106609	0.365969	Ruminococcus
Choline uptake and conversion to betaine clusters	0.119312	0.311295	Pseudoflavonifractor
Choline uptake and conversion to betaine clusters	0.0775313	0.511448	Flavonifractor
Choline uptake and conversion to betaine clusters	-0.0471769	0.689787	Anaeromassilibacillus
Choline uptake and conversion to betaine clusters	0.011334	0.923646	Clostridioides
Choline uptake and conversion to betaine clusters	0.30347	0.00857866	Oscillibacter
Choline uptake and conversion to betaine clusters	0.18028	0.124282	Merdimonas
Choline uptake and conversion to betaine clusters	-0.160117	0.172965	Mediterraneibacter
Choline uptake and conversion to betaine clusters	0.4213	0.000185457	Lachnoclostridium
Choline uptake and conversion to betaine clusters	0.0892225	0.449671	Enterocloster
Choline uptake and conversion to betaine clusters	0.0806335	0.494645	Blautia
Choline uptake and conversion to betaine clusters	0.107709	0.361015	Eubacterium
Choline uptake and conversion to betaine clusters	-0.0225279	0.848904	Clostridium
Choline uptake and conversion to betaine clusters	-0.144373	0.219731	Butyricicoccus
Choline uptake and conversion to betaine clusters	0.205443	0.0790907	Lactobacillus
Choline uptake and conversion to betaine clusters	0.227049	0.0517285	Enterococcus
Choline uptake and conversion to betaine clusters	-0.165823	0.157957	Staphylococcus
Choline and Betaine Uptake and Betaine Biosynthesis	0.18398	0.116616	Escherichia
Choline and Betaine Uptake and Betaine Biosynthesis	0.4007	0.000403571	Subdoligranulum
Choline and Betaine Uptake and Betaine Biosynthesis	-0.228132	0.0505926	Ruminococcus
Choline and Betaine Uptake and Betaine Biosynthesis	0.172617	0.141375	Faecalibacterium
Choline and Betaine Uptake and Betaine Biosynthesis	0.011334	0.923646	Clostridioides
Choline and Betaine Uptake and Betaine Biosynthesis	0.18028	0.124282	Merdimonas
Choline and Betaine Uptake and Betaine Biosynthesis	0.101644	0.388839	Mediterraneibacter
Choline and Betaine Uptake and Betaine Biosynthesis	-0.116794	0.321688	Lachnoclostridium
Choline and Betaine Uptake and Betaine Biosynthesis	0.0536274	0.649978	Enterocloster
Choline and Betaine Uptake and Betaine Biosynthesis	0.267081	0.0214278	Blautia
Choline and Betaine Uptake and Betaine Biosynthesis	0.808748	2.91276e-18	Anaerostipes
Choline and Betaine Uptake and Betaine Biosynthesis	0.149791	0.202728	Eubacterium
Choline and Betaine Uptake and Betaine Biosynthesis	0.0281295	0.811954	Clostridium
Choline and Betaine Uptake and Betaine Biosynthesis	0.262182	0.0240325	Butyricicoccus
Choline and Betaine Uptake and Betaine Biosynthesis	0.313891	0.0064609	Lactobacillus
Choline and Betaine Uptake and Betaine Biosynthesis	0.227049	0.0517285	Enterococcus
Choline and Betaine Uptake and Betaine Biosynthesis	-0.160155	0.172863	Staphylococcus
Chemotaxis in Escherichia coli and Bacillus subtilis	0.338598	0.00316913	Escherichia
Chemotaxis in Escherichia coli and Bacillus subtilis	0.160794	0.171132	Flavonifractor
Chemotaxis in Escherichia coli and Bacillus subtilis	0.0424318	0.719625	Faecalibacterium
Chemotaxis in Escherichia coli and Bacillus subtilis	0.416618	0.000222282	Anaeromassilibacillus
Chemotaxis in Escherichia coli and Bacillus subtilis	0.135182	0.25082	Oscillibacter
Chemotaxis in Escherichia coli and Bacillus subtilis	0.0322624	0.784947	Mediterraneibacter
Chemotaxis in Escherichia coli and Bacillus subtilis	0.160363	0.172297	Anaerotignum
Chemotaxis in Escherichia coli and Bacillus subtilis	0.0454614	0.700523	Eubacterium
Chemotaxis in Escherichia coli and Bacillus subtilis	-0.164245	0.162007	Clostridium
Aromatic amino acids and derivatives	0.346708	0.00247666	Salmonella
Aromatic amino acids and derivatives	0.2885	0.0126752	Escherichia
Aromatic amino acids and derivatives	0.565282	1.54378e-07	Subdoligranulum
Aromatic amino acids and derivatives	0.127666	0.278378	Ruminococcus
Aromatic amino acids and derivatives	0.233089	0.0456526	Pseudoflavonifractor
Aromatic amino acids and derivatives	0.173256	0.139885	Gemmiger
Aromatic amino acids and derivatives	0.631187	1.65315e-09	Flavonifractor
Aromatic amino acids and derivatives	0.838371	1.18079e-20	Faecalibacterium
Aromatic amino acids and derivatives	0.379113	0.000865326	Drancourtella
Aromatic amino acids and derivatives	0.323701	0.0049028	Anaeromassilibacillus
Aromatic amino acids and derivatives	0.0958904	0.416383	Clostridioides
Aromatic amino acids and derivatives	0.718905	5.46439e-13	Oscillibacter
Aromatic amino acids and derivatives	0.34346	0.00273578	Merdimonas
Aromatic amino acids and derivatives	0.014771	0.900596	Mediterraneibacter
Aromatic amino acids and derivatives	0.566472	1.43473e-07	Lachnoclostridium
Aromatic amino acids and derivatives	0.0412316	0.727241	Enterocloster
Aromatic amino acids and derivatives	0.737075	7.02842e-14	Blautia
Aromatic amino acids and derivatives	0.296241	0.0103838	Anaerotignum
Aromatic amino acids and derivatives	0.859697	1.0708e-22	Anaerostipes
Aromatic amino acids and derivatives	0.499119	5.99654e-06	Eubacterium
Aromatic amino acids and derivatives	0.258615	0.0260937	Clostridium
Aromatic amino acids and derivatives	0.260907	0.024753	Butyricicoccus
Aromatic amino acids and derivatives	0.682788	2.07312e-11	Lactobacillus
Aromatic amino acids and derivatives	0.210502	0.0718273	Enterococcus
Aromatic amino acids and derivatives	-0.19663	0.0931303	Staphylococcus
Adenosyl nucleosidases	0.494182	7.64866e-06	Subdoligranulum
Adenosyl nucleosidases	0.175145	0.135551	Ruminococcus
Adenosyl nucleosidases	-0.0977562	0.40733	Pseudoflavonifractor
Adenosyl nucleosidases	0.223857	0.0551979	Gemmiger
Adenosyl nucleosidases	0.0560054	0.635538	Flavonifractor
Adenosyl nucleosidases	0.826138	1.30186e-19	Faecalibacterium
Adenosyl nucleosidases	0.394689	0.000501675	Drancourtella
Adenosyl nucleosidases	0.157657	0.179748	Anaeromassilibacillus
Adenosyl nucleosidases	0.628048	2.10249e-09	Oscillibacter
Adenosyl nucleosidases	0.197441	0.0917614	Merdimonas
Adenosyl nucleosidases	0.18502	0.114527	Mediterraneibacter
Adenosyl nucleosidases	0.515365	2.6196e-06	Lachnoclostridium
Adenosyl nucleosidases	0.129401	0.271842	Enterocloster
Adenosyl nucleosidases	0.612465	6.67146e-09	Blautia
Adenosyl nucleosidases	0.0486044	0.680899	Anaerotignum
Adenosyl nucleosidases	0.764917	2.13854e-15	Anaerostipes
Adenosyl nucleosidases	0.148521	0.206629	Eubacterium
Adenosyl nucleosidases	-0.137832	0.241563	Clostridium
Adenosyl nucleosidases	0.39129	0.000566357	Butyricicoccus
Adenosyl nucleosidases	0.446034	6.80942e-05	Lactobacillus
Adenosyl nucleosidases	0.287054	0.0131486	Enterococcus
Adenosyl nucleosidases			Staphylococcus
ABC transporter branched-chain amino acid (TC 3.A.1.4.1)	0.168764	0.150611	Subdoligranulum
ABC transporter branched-chain amino acid (TC 3.A.1.4.1)	-0.162462	0.166675	Enterocloster
ABC transporter branched-chain amino acid (TC 3.A.1.4.1)			Blautia
ABC transporter branched-chain amino acid (TC 3.A.1.4.1)	-0.0117631	0.920765	Clostridium
ABC transporter branched-chain amino acid (TC 3.A.1.4.1)	0.172603	0.141408	Staphylococcus
Urease subunits	-0.335191	0.00350834	Ruminococcus
Urease subunits	-0.0768049	0.515425	Lachnoclostridium
Urease subunits	0.679348	2.85326e-11	Blautia
Urease subunits	0.0338037	0.774938	Anaerostipes
Urease subunits	-0.111248	0.345357	Clostridium
Urease subunits	-0.122672	0.297766	Butyricicoccus
Urease subunits	0.2	0.0875468	Staphylococcus
UDP-N-acetylmuramate from Fructose-6-phosphate Biosynthesis			Salmonella
UDP-N-acetylmuramate from Fructose-6-phosphate Biosynthesis	0.338598	0.00316913	Escherichia
UDP-N-acetylmuramate from Fructose-6-phosphate Biosynthesis	0.419395	0.000199709	Subdoligranulum
UDP-N-acetylmuramate from Fructose-6-phosphate Biosynthesis	0.0964337	0.413735	Ruminococcus
UDP-N-acetylmuramate from Fructose-6-phosphate Biosynthesis	0.279106	0.0160337	Pseudoflavonifractor
UDP-N-acetylmuramate from Fructose-6-phosphate Biosynthesis	0.333615	0.00367585	Gemmiger
UDP-N-acetylmuramate from Fructose-6-phosphate Biosynthesis	0.443472	7.58149e-05	Flavonifractor
UDP-N-acetylmuramate from Fructose-6-phosphate Biosynthesis	0.802384	8.39985e-18	Faecalibacterium
UDP-N-acetylmuramate from Fructose-6-phosphate Biosynthesis	0.37351	0.00104601	Drancourtella
UDP-N-acetylmuramate from Fructose-6-phosphate Biosynthesis	0.574514	8.67761e-08	Anaeromassilibacillus
UDP-N-acetylmuramate from Fructose-6-phosphate Biosynthesis	0.597929	1.8539e-08	Oscillibacter
UDP-N-acetylmuramate from Fructose-6-phosphate Biosynthesis	0.468589	2.54699e-05	Merdimonas
UDP-N-acetylmuramate from Fructose-6-phosphate Biosynthesis	0.199849	0.0877908	Mediterraneibacter
UDP-N-acetylmuramate from Fructose-6-phosphate Biosynthesis	0.503532	4.80861e-06	Lachnoclostridium
UDP-N-acetylmuramate from Fructose-6-phosphate Biosynthesis	0.0853321	0.469755	Enterocloster
UDP-N-acetylmuramate from Fructose-6-phosphate Biosynthesis	0.72888	1.80887e-13	Blautia
UDP-N-acetylmuramate from Fructose-6-phosphate Biosynthesis	0.359885	0.00163614	Anaerotignum
UDP-N-acetylmuramate from Fructose-6-phosphate Biosynthesis	0.840068	8.33097e-21	Anaerostipes
UDP-N-acetylmuramate from Fructose-6-phosphate Biosynthesis	0.255333	0.0281209	Eubacterium
UDP-N-acetylmuramate from Fructose-6-phosphate Biosynthesis	0.0124179	0.916369	Clostridium
UDP-N-acetylmuramate from Fructose-6-phosphate Biosynthesis	0.224454	0.0545349	Butyricicoccus
UDP-N-acetylmuramate from Fructose-6-phosphate Biosynthesis	0.674101	4.60647e-11	Lactobacillus
UDP-N-acetylmuramate from Fructose-6-phosphate Biosynthesis	0.35502	0.00191063	Enterococcus
UDP-N-acetylmuramate from Fructose-6-phosphate Biosynthesis	0.0605429	0.608362	Staphylococcus
RNA processing and modification	0.442656	7.84371e-05	Salmonella
RNA processing and modification	0.467571	2.66662e-05	Escherichia
RNA processing and modification	0.658319	1.83804e-10	Subdoligranulum
RNA processing and modification	0.449833	5.79763e-05	Ruminococcus
RNA processing and modification	0.286118	0.013463	Pseudoflavonifractor
RNA processing and modification	0.152886	0.193449	Gemmiger
RNA processing and modification	0.579297	6.39365e-08	Flavonifractor
RNA processing and modification	0.850781	8.35925e-22	Faecalibacterium
RNA processing and modification	0.509231	3.59928e-06	Drancourtella
RNA processing and modification	0.495361	7.21924e-06	Anaeromassilibacillus
RNA processing and modification	-0.0266217	0.821863	Clostridioides
RNA processing and modification	0.735696	8.26053e-14	Oscillibacter
RNA processing and modification	0.495396	7.20713e-06	Merdimonas
RNA processing and modification	0.323273	0.0049632	Mediterraneibacter
RNA processing and modification	0.602725	1.33078e-08	Lachnoclostridium
RNA processing and modification	0.133148	0.258084	Enterocloster
RNA processing and modification	0.768856	1.25503e-15	Blautia
RNA processing and modification	0.402951	0.000371592	Anaerotignum
RNA processing and modification	0.899315	1.4214e-27	Anaerostipes
RNA processing and modification	0.559571	2.18566e-07	Eubacterium
RNA processing and modification	0.154832	0.187773	Clostridium
RNA processing and modification	0.430185	0.000130551	Butyricicoccus
RNA processing and modification	0.813213	1.35288e-18	Lactobacillus
RNA processing and modification	0.393825	0.000517449	Enterococcus
RNA processing and modification	0.0068071	0.954099	Staphylococcus
RNA Processing	0.488099	1.02704e-05	Salmonella
RNA Processing	0.441531	8.21944e-05	Escherichia
RNA Processing	0.65899	1.73588e-10	Subdoligranulum
RNA Processing	0.40896	0.000297257	Ruminococcus
RNA Processing	0.262248	0.0239955	Pseudoflavonifractor
RNA Processing	0.177572	0.130132	Gemmiger
RNA Processing	0.582643	5.14808e-08	Flavonifractor
RNA Processing	0.856468	2.2901e-22	Faecalibacterium
RNA Processing	0.522009	1.84391e-06	Drancourtella
RNA Processing	0.488397	1.01244e-05	Anaeromassilibacillus
RNA Processing	-0.0861122	0.465689	Clostridioides
RNA Processing	0.740147	4.88696e-14	Oscillibacter
RNA Processing	0.440845	8.4564e-05	Merdimonas
RNA Processing	0.337105	0.00331402	Mediterraneibacter
RNA Processing	0.602103	1.38968e-08	Lachnoclostridium
RNA Processing	0.0467217	0.69263	Enterocloster
RNA Processing	0.767049	1.60467e-15	Blautia
RNA Processing	0.480133	1.49815e-05	Anaerotignum
RNA Processing	0.908449	5.45251e-29	Anaerostipes
RNA Processing	0.523258	1.72464e-06	Eubacterium
RNA Processing	0.159245	0.175348	Clostridium
RNA Processing	0.458283	4.02617e-05	Butyricicoccus
RNA Processing	0.809124	2.73265e-18	Lactobacillus
RNA Processing	0.204772	0.0800978	Enterococcus
RNA Processing	-0.0613873	0.603361	Staphylococcus
Protein Synthesis	0.538835	7.32343e-07	Salmonella
Protein Synthesis	0.482973	1.31088e-05	Escherichia
Protein Synthesis	0.660689	1.50109e-10	Subdoligranulum
Protein Synthesis	0.398919	0.000430637	Ruminococcus
Protein Synthesis	0.261074	0.0246576	Pseudoflavonifractor
Protein Synthesis	0.368844	0.00122186	Gemmiger
Protein Synthesis	0.668478	7.61477e-11	Flavonifractor
Protein Synthesis	0.853565	4.46511e-22	Faecalibacterium
Protein Synthesis	0.55393	3.0617e-07	Drancourtella
Protein Synthesis	0.635295	1.20192e-09	Anaeromassilibacillus
Protein Synthesis	0.0816613	0.489142	Clostridioides
Protein Synthesis	0.716579	7.02347e-13	Oscillibacter
Protein Synthesis	0.462734	3.30977e-05	Merdimonas
Protein Synthesis	0.240785	0.0387759	Mediterraneibacter
Protein Synthesis	0.605183	1.12039e-08	Lachnoclostridium
Protein Synthesis	0.304679	0.00830525	Enterocloster
Protein Synthesis	0.774128	6.04797e-16	Blautia
Protein Synthesis	0.323175	0.00497706	Anaerotignum
Protein Synthesis	0.909726	3.36453e-29	Anaerostipes
Protein Synthesis	0.520948	1.95122e-06	Eubacterium
Protein Synthesis	0.114195	0.33265	Clostridium
Protein Synthesis	0.601718	1.42737e-08	Butyricicoccus
Protein Synthesis	0.82065	3.59949e-19	Lactobacillus
Protein Synthesis	0.203703	0.0817206	Enterococcus
Protein Synthesis	0.060418	0.609103	Staphylococcus
Methionine Biosynthesis	0.2	0.0875468	Salmonella
Methionine Biosynthesis	0.336786	0.00334574	Escherichia
Methionine Biosynthesis	0.583088	5.0012e-08	Subdoligranulum
Methionine Biosynthesis	0.210367	0.0720151	Ruminococcus
Methionine Biosynthesis	0.172223	0.1423	Pseudoflavonifractor
Methionine Biosynthesis	0.403868	0.00035925	Gemmiger
Methionine Biosynthesis	0.417185	0.00021749	Flavonifractor
Methionine Biosynthesis	0.840267	7.99639e-21	Faecalibacterium
Methionine Biosynthesis	0.383404	0.000746628	Drancourtella
Methionine Biosynthesis	0.344845	0.00262247	Anaeromassilibacillus
Methionine Biosynthesis	0.46401	3.1273e-05	Oscillibacter
Methionine Biosynthesis	0.240334	0.0391537	Merdimonas
Methionine Biosynthesis	-0.0427842	0.717394	Mediterraneibacter
Methionine Biosynthesis	0.587294	3.79429e-08	Lachnoclostridium
Methionine Biosynthesis	-0.049295	0.676616	Enterocloster
Methionine Biosynthesis	0.7701	1.05829e-15	Blautia
Methionine Biosynthesis	0.236768	0.0422491	Anaerotignum
Methionine Biosynthesis	0.881325	3.82425e-25	Anaerostipes
Methionine Biosynthesis	0.465384	2.94145e-05	Eubacterium
Methionine Biosynthesis	0.181916	0.120845	Clostridium
Methionine Biosynthesis	0.446795	6.59455e-05	Butyricicoccus
Methionine Biosynthesis	0.778574	3.21755e-16	Lactobacillus
Methionine Biosynthesis	0.120384	0.306935	Enterococcus
Methionine Biosynthesis	-0.0542167	0.646387	Staphylococcus
Lysine, threonine, methionine, and cysteine	0.469665	2.42604e-05	Salmonella
Lysine, threonine, methionine, and cysteine	0.478153	1.64311e-05	Escherichia
Lysine, threonine, methionine, and cysteine	0.645939	5.1457e-10	Subdoligranulum
Lysine, threonine, methionine, and cysteine	0.174321	0.137429	Ruminococcus
Lysine, threonine, methionine, and cysteine	0.254026	0.0289641	Pseudoflavonifractor
Lysine, threonine, methionine, and cysteine	0.4462	6.76185e-05	Gemmiger
Lysine, threonine, methionine, and cysteine	0.530722	1.15019e-06	Flavonifractor
Lysine, threonine, methionine, and cysteine	0.854158	3.90088e-22	Faecalibacterium
Lysine, threonine, methionine, and cysteine	0.491127	8.87521e-06	Drancourtella
Lysine, threonine, methionine, and cysteine	0.447794	6.32204e-05	Anaeromassilibacillus
Lysine, threonine, methionine, and cysteine	0.23832	0.0408777	Clostridioides
Lysine, threonine, methionine, and cysteine	0.647808	4.41814e-10	Oscillibacter
Lysine, threonine, methionine, and cysteine	0.366848	0.00130494	Merdimonas
Lysine, threonine, methionine, and cysteine	0.061829	0.600752	Mediterraneibacter
Lysine, threonine, methionine, and cysteine	0.598164	1.82435e-08	Lachnoclostridium
Lysine, threonine, methionine, and cysteine	0.00447577	0.96981	Enterocloster
Lysine, threonine, methionine, and cysteine	0.77555	4.95053e-16	Blautia
Lysine, threonine, methionine, and cysteine	0.394376	0.000507336	Anaerotignum
Lysine, threonine, methionine, and cysteine	0.900796	8.5596e-28	Anaerostipes
Lysine, threonine, methionine, and cysteine	0.595219	2.23054e-08	Eubacterium
Lysine, threonine, methionine, and cysteine	0.187353	0.109949	Clostridium
Lysine, threonine, methionine, and cysteine	0.499119	5.99654e-06	Butyricicoccus
Lysine, threonine, methionine, and cysteine	0.841206	6.57876e-21	Lactobacillus
Lysine, threonine, methionine, and cysteine	0.0253254	0.830405	Enterococcus
Lysine, threonine, methionine, and cysteine	0.0197424	0.867405	Staphylococcus
Molybdenum cofactor biosynthesis	0.242442	0.0374137	Salmonella
Molybdenum cofactor biosynthesis	0.338512	0.00317738	Escherichia
Molybdenum cofactor biosynthesis	-0.167123	0.154677	Subdoligranulum
Molybdenum cofactor biosynthesis	0.17484	0.136244	Ruminococcus
Molybdenum cofactor biosynthesis	-0.0191463	0.871374	Pseudoflavonifractor
Molybdenum cofactor biosynthesis	-0.00523709	0.964678	Gemmiger
Molybdenum cofactor biosynthesis	0.214808	0.0660761	Flavonifractor
Molybdenum cofactor biosynthesis	0.213554	0.0677119	Faecalibacterium
Molybdenum cofactor biosynthesis	0.418447	0.000207167	Drancourtella
Molybdenum cofactor biosynthesis	0.186774	0.111072	Anaeromassilibacillus
Molybdenum cofactor biosynthesis	0.577975	6.96026e-08	Oscillibacter
Molybdenum cofactor biosynthesis	0.409397	0.000292417	Merdimonas
Molybdenum cofactor biosynthesis	0.0287061	0.808172	Mediterraneibacter
Molybdenum cofactor biosynthesis	0.460644	3.62993e-05	Lachnoclostridium
Molybdenum cofactor biosynthesis	0.111745	0.343192	Enterocloster
Molybdenum cofactor biosynthesis	0.691704	8.87489e-12	Blautia
Molybdenum cofactor biosynthesis	0.193294	0.0989289	Anaerotignum
Molybdenum cofactor biosynthesis	0.6446	5.73565e-10	Anaerostipes
Molybdenum cofactor biosynthesis	0.50619	4.20368e-06	Eubacterium
Molybdenum cofactor biosynthesis	0.132056	0.262047	Clostridium
Molybdenum cofactor biosynthesis	0.373161	0.00105832	Butyricicoccus
Molybdenum cofactor biosynthesis	0.456563	4.33979e-05	Lactobacillus
Molybdenum cofactor biosynthesis	0.2	0.0875468	Enterococcus
Molybdenum cofactor biosynthesis	-0.157644	0.179784	Staphylococcus
Entner-Doudoroff Pathway	0.413143	0.00025384	Salmonella
Entner-Doudoroff Pathway	0.197057	0.0924074	Escherichia
Entner-Doudoroff Pathway	0.393706	0.000519653	Subdoligranulum
Entner-Doudoroff Pathway	0.527819	1.34799e-06	Ruminococcus
Entner-Doudoroff Pathway	-0.0782716	0.507412	Pseudoflavonifractor
Entner-Doudoroff Pathway	0.232664	0.0460595	Gemmiger
Entner-Doudoroff Pathway	0.567051	1.38428e-07	Flavonifractor
Entner-Doudoroff Pathway	0.833158	3.36257e-20	Faecalibacterium
Entner-Doudoroff Pathway	0.671466	5.83794e-11	Drancourtella
Entner-Doudoroff Pathway	0.351745	0.00211809	Anaeromassilibacillus
Entner-Doudoroff Pathway	-0.0705106	0.550526	Clostridioides
Entner-Doudoroff Pathway	0.530749	1.1485e-06	Oscillibacter
Entner-Doudoroff Pathway	0.284449	0.0140404	Merdimonas
Entner-Doudoroff Pathway	0.0847505	0.472799	Mediterraneibacter
Entner-Doudoroff Pathway	0.518252	2.25088e-06	Lachnoclostridium
Entner-Doudoroff Pathway	-0.0393876	0.738994	Enterocloster
Entner-Doudoroff Pathway	0.744239	2.98751e-14	Blautia
Entner-Doudoroff Pathway	0.279472	0.0158895	Anaerotignum
Entner-Doudoroff Pathway	0.849025	1.23332e-21	Anaerostipes
Entner-Doudoroff Pathway	0.2529	0.0297077	Eubacterium
Entner-Doudoroff Pathway	0.0432581	0.714398	Clostridium
Entner-Doudoroff Pathway	0.464582	3.04867e-05	Butyricicoccus
Entner-Doudoroff Pathway	0.676655	3.6531e-11	Lactobacillus
Entner-Doudoroff Pathway	0.422741	0.000175311	Enterococcus
Entner-Doudoroff Pathway	0.161062	0.170411	Staphylococcus

## Sheet: Table 5
Bird_ID	Treatment	AMR (RPKM)	AMR (# genes)
72	Control	6.64712	59
73	Control	4.15525	46
74	Control	3.385	44
152	Control	3.9301	65
153	Control	3.36424	37
154	Control	3.21116	43
212	Control	4.15741	52
213	Control	3.19978	42
214	Control	3.73609	43
412	Control	3.48535	38
413	Control	4.12208	56
414	Control	4.19122	47
312	Control	3.32571	29
313	Control	3.23959	46
314	Control	3.84878	41
12	BMD	8.13	49
13	BMD	3.20225	37
14	BMD	3.42723	32
112	BMD	2.90069	32
113	BMD	6.36364	46
114	BMD	3.73984	33
232	BMD	3.63472	39
233	BMD	2.61404	25
234	BMD	4.29355	42
490	BMD	4.36396	51
491	BMD	6.88321	46
372	BMD	8.67394	53
373	BMD	4.78543	65
374	BMD	4.19119	45
32	Avilamycin	4.60396	61
33	Avilamycin	3.99114	57
34	Avilamycin	4.00469	59
132	Avilamycin	3.31689	39
133	Avilamycin	2.64571	45
134	Avilamycin	3.2452	44
432	Avilamycin	4.61889	65
433	Avilamycin	4.70417	51
434	Avilamycin	3.31529	57
332	Avilamycin	4.30158	60
333	Avilamycin	2.56025	32
334	Avilamycin	2.78808	38
272	Avilamycin	6.5325	48
273	Avilamycin	2.52427	45
274	Avilamycin	3.1765	50
91	Virginiamycin	2.60309	37
92	Virginiamycin	3.72024	64
93	Virginiamycin	4.86629	94
192	Virginiamycin	4.21935	60
193	Virginiamycin	4.20407	44
194	Virginiamycin	4.23795	53
472	Virginiamycin	4.73252	65
473	Virginiamycin	5.07602	76
474	Virginiamycin	6.12935	57
352	Virginiamycin	3.89538	76
353	Virginiamycin	3.94301	63
354	Virginiamycin	4.12953	57
292	Virginiamycin	4.11277	60
293	Virginiamycin	3.83496	53
294	Virginiamycin	7.26765	73
52	Narasin	4.5183	60
53	Narasin	4.39936	54
54	Narasin	5.14333	40
172	Narasin	4.22114	47
173	Narasin	3.55241	43
174	Narasin	4.01365	55
252	Narasin	2.95066	58
253	Narasin	2.79195	36
254	Narasin	3.75612	38
392	Narasin	4.1429	44
393	Narasin	4.36561	45
394	Narasin	3.73794	62
452	Narasin	4.19116	41
453	Narasin	6.72614	58
454	Narasin	4.3648	52

## Sheet: Table 6
Treatment	Class	RPKM
Narasin	MLS	0.594605
Control	MLS	0.309916
Avilamycin	MLS	0.185067
Virginiamycin	MLS	0.106604
Control	MLS	0.213551
Virginiamycin	MLS	0.273536
Avilamycin	MLS	0.367194
Virginiamycin	MLS	0.236271
Narasin	MLS	0.351343
BMD	MLS	0.147916
Avilamycin	MLS	0.639633
BMD	MLS	0.341281
Narasin	MLS	0.120004
Avilamycin	MLS	0.125102
Virginiamycin	MLS	0.317362
Avilamycin	MLS	0.104985
Virginiamycin	MLS	0.161845
Virginiamycin	MLS	0.358674
Virginiamycin	MLS	-0.0369929
Virginiamycin	MLS	0.610231
Avilamycin	MLS	0.00294177
Control	MLS	0.151791
Avilamycin	MLS	0.224574
BMD	MLS	0.227172
BMD	MLS	0.592595
Avilamycin	MLS	0.18807
Control	MLS	0.341495
Control	MLS	0.229172
Virginiamycin	MLS	0.109952
BMD	MLS	0.388603
Virginiamycin	MLS	0.245533
Narasin	MLS	0.0979374
Narasin	MLS	0.224991
Avilamycin	MLS	0.18371
BMD	MLS	0.306717
Narasin	MLS	0.117242
Narasin	MLS	0.509493
Control	MLS	0.226237
Virginiamycin	MLS	0.292162
BMD	MLS	0.194667
Avilamycin	MLS	0.449176
BMD	MLS	0.728808
Control	MLS	0.277171
Virginiamycin	MLS	0.285795
Virginiamycin	MLS	0.660088
Control	MLS	0.224224
Virginiamycin	MLS	0.114946
Avilamycin	MLS	0.0709318
BMD	MLS	0.17563
Avilamycin	MLS	0.143811
BMD	MLS	0.694774
BMD	MLS	0.799361
Narasin	MLS	0.0824292
Control	MLS	0.122906
Narasin	MLS	0.261741
Control	MLS	0.628018
Control	MLS	0.24386
BMD	MLS	0.197611
Avilamycin	MLS	0.221733
BMD	MLS	0.160443
Virginiamycin	MLS	0.176759
Control	MLS	0.234176
Narasin	MLS	0.293649
Narasin	MLS	0.175535
Narasin	MLS	0.324087
Control	MLS	0.316848
Control	MLS	0.184079
Avilamycin	MLS	0.129343
Narasin	MLS	0.307743
Narasin	MLS	0.0222839
Avilamycin	MLS	0.151593
Control	MLS	0.180355
Narasin	MLS	0.337531
BMD	MLS	0.252054
Narasin	Aminoglycosides	0.101844
Control	Aminoglycosides	-0.438311
Avilamycin	Aminoglycosides	0.0709633
Virginiamycin	Aminoglycosides	0.0349117
Control	Aminoglycosides	-0.0320685
Virginiamycin	Aminoglycosides	-0.00497528
Avilamycin	Aminoglycosides	-0.0139685
Virginiamycin	Aminoglycosides	0.128295
Narasin	Aminoglycosides	-0.201258
BMD	Aminoglycosides	-0.371803
Avilamycin	Aminoglycosides	-0.0580847
BMD	Aminoglycosides	-0.036829
Narasin	Aminoglycosides	-0.391593
Avilamycin	Aminoglycosides	-0.627943
Virginiamycin	Aminoglycosides	0.117147
Avilamycin	Aminoglycosides	-0.549274
Virginiamycin	Aminoglycosides	-0.0447763
Virginiamycin	Aminoglycosides	-0.222466
Virginiamycin	Aminoglycosides	-0.199546
Virginiamycin	Aminoglycosides	-0.130572
Avilamycin	Aminoglycosides	-0.292274
Control	Aminoglycosides	-0.186192
Avilamycin	Aminoglycosides	-0.534822
BMD	Aminoglycosides	-0.224893
BMD	Aminoglycosides	0.0228205
Avilamycin	Aminoglycosides	0.229531
Control	Aminoglycosides	-0.0446678
Control	Aminoglycosides	-0.469063
Virginiamycin	Aminoglycosides	0.0359683
BMD	Aminoglycosides	-0.0189631
Virginiamycin	Aminoglycosides	-0.0421931
Narasin	Aminoglycosides	-0.0100287
Narasin	Aminoglycosides	0.00200191
Avilamycin	Aminoglycosides	0.0708335
BMD	Aminoglycosides	-0.0885664
Narasin	Aminoglycosides	-0.317293
Narasin	Aminoglycosides	-0.232577
Control	Aminoglycosides	-0.34246
Virginiamycin	Aminoglycosides	0.195954
BMD	Aminoglycosides	-0.715964
Avilamycin	Aminoglycosides	-0.118153
BMD	Aminoglycosides	0.098228
Control	Aminoglycosides	0.0515421
Virginiamycin	Aminoglycosides	0.0178637
Virginiamycin	Aminoglycosides	-0.0564751
Control	Aminoglycosides	0.00856593
Virginiamycin	Aminoglycosides	0.0785731
Avilamycin	Aminoglycosides	-0.438351
BMD	Aminoglycosides	-0.257743
Avilamycin	Aminoglycosides	-0.184525
BMD	Aminoglycosides	-0.217956
BMD	Aminoglycosides	0.0483441
Narasin	Aminoglycosides	-0.0523644
Control	Aminoglycosides	-0.252579
Narasin	Aminoglycosides	0.153589
Control	Aminoglycosides	-0.0073642
Control	Aminoglycosides	-0.214206
BMD	Aminoglycosides	-0.0594663
Avilamycin	Aminoglycosides	-0.0833092
BMD	Aminoglycosides	0.12105
Virginiamycin	Aminoglycosides	0.0228751
Control	Aminoglycosides	-0.132347
Narasin	Aminoglycosides	-0.108222
Narasin	Aminoglycosides	0.171918
Narasin	Aminoglycosides	-0.0741319
Control	Aminoglycosides	-0.113423
Control	Aminoglycosides	-0.174372
Avilamycin	Aminoglycosides	-0.269965
Narasin	Aminoglycosides	-0.0897888
Narasin	Aminoglycosides	-0.0161202
Avilamycin	Aminoglycosides	-0.168876
Control	Aminoglycosides	-0.108198
Narasin	Aminoglycosides	-0.0588696
BMD	Aminoglycosides	-0.108389
Narasin	Tetracyclines	-0.0911631
Control	Tetracyclines	-0.257815
Avilamycin	Tetracyclines	-0.0393001
Virginiamycin	Tetracyclines	-0.162534
Control	Tetracyclines	-0.167649
Virginiamycin	Tetracyclines	-0.202376
Avilamycin	Tetracyclines	-0.144594
Virginiamycin	Tetracyclines	-0.210101
Narasin	Tetracyclines	-0.144378
BMD	Tetracyclines	-0.414503
Avilamycin	Tetracyclines	-0.195649
BMD	Tetracyclines	-0.328758
Narasin	Tetracyclines	-0.296707
Avilamycin	Tetracyclines	-0.213971
Virginiamycin	Tetracyclines	-0.203768
Avilamycin	Tetracyclines	-0.33467
Virginiamycin	Tetracyclines	-0.176426
Virginiamycin	Tetracyclines	-0.100685
Virginiamycin	Tetracyclines	-0.315529
Virginiamycin	Tetracyclines	-0.219217
Avilamycin	Tetracyclines	-0.242237
Control	Tetracyclines	-0.195398
Avilamycin	Tetracyclines	-0.123621
BMD	Tetracyclines	-0.424673
BMD	Tetracyclines	-0.293641
Avilamycin	Tetracyclines	-0.146595
Control	Tetracyclines	-0.316686
Control	Tetracyclines	-0.200315
Virginiamycin	Tetracyclines	-0.296126
BMD	Tetracyclines	-0.195844
Virginiamycin	Tetracyclines	-0.208074
Narasin	Tetracyclines	-0.0542543
Narasin	Tetracyclines	-0.26157
Avilamycin	Tetracyclines	-0.221522
BMD	Tetracyclines	-0.204081
Narasin	Tetracyclines	-0.210013
Narasin	Tetracyclines	-0.160728
Control	Tetracyclines	-0.392069
Virginiamycin	Tetracyclines	-0.274524
BMD	Tetracyclines	-0.38543
Avilamycin	Tetracyclines	-0.237018
BMD	Tetracyclines	-0.160148
Control	Tetracyclines	-0.279822
Virginiamycin	Tetracyclines	-0.173647
Virginiamycin	Tetracyclines	-0.238451
Control	Tetracyclines	-0.206593
Virginiamycin	Tetracyclines	-0.210474
Avilamycin	Tetracyclines	-0.283964
BMD	Tetracyclines	-0.29544
Avilamycin	Tetracyclines	-0.216154
BMD	Tetracyclines	-0.183127
BMD	Tetracyclines	-0.167786
Narasin	Tetracyclines	-0.166273
Control	Tetracyclines	-0.292708
Narasin	Tetracyclines	-0.241602
Control	Tetracyclines	-0.164191
Control	Tetracyclines	-0.439253
BMD	Tetracyclines	-0.253994
Avilamycin	Tetracyclines	-0.144679
BMD	Tetracyclines	-0.278885
Virginiamycin	Tetracyclines	-0.171009
Control	Tetracyclines	-0.101491
Narasin	Tetracyclines	-0.0916289
Narasin	Tetracyclines	-0.127852
Narasin	Tetracyclines	-0.155627
Control	Tetracyclines	-0.180444
Control	Tetracyclines	-0.29127
Avilamycin	Tetracyclines	-0.0816056
Narasin	Tetracyclines	-0.165037
Narasin	Tetracyclines	0.0547756
Avilamycin	Tetracyclines	-0.172622
Control	Tetracyclines	-0.170916
Narasin	Tetracyclines	-0.165213
BMD	Tetracyclines	-0.374542
Narasin	Oxazolidinone	-0.267585
Control	Oxazolidinone	-0.339397
Avilamycin	Oxazolidinone	-0.316185
Virginiamycin	Oxazolidinone	-0.317698
Control	Oxazolidinone	-0.236911
Virginiamycin	Oxazolidinone	-0.353686
Avilamycin	Oxazolidinone	-0.267134
Virginiamycin	Oxazolidinone	-0.322549
Narasin	Oxazolidinone	-0.329251
BMD	Oxazolidinone	-0.227011
Avilamycin	Oxazolidinone	-0.319594
BMD	Oxazolidinone	-0.320662
Narasin	Oxazolidinone	-0.329482
Avilamycin	Oxazolidinone	-0.287902
Virginiamycin	Oxazolidinone	-0.311938
Avilamycin	Oxazolidinone	-0.356841
Virginiamycin	Oxazolidinone	-0.334819
Virginiamycin	Oxazolidinone	-0.342477
Virginiamycin	Oxazolidinone	-0.340779
Virginiamycin	Oxazolidinone	-0.337403
Avilamycin	Oxazolidinone	-0.408025
Control	Oxazolidinone	-0.333707
Avilamycin	Oxazolidinone	-0.332322
BMD	Oxazolidinone	-0.286253
BMD	Oxazolidinone	-0.339606
Avilamycin	Oxazolidinone	-0.211976
Control	Oxazolidinone	-0.395734
Control	Oxazolidinone	-0.352589
Virginiamycin	Oxazolidinone	-0.336891
BMD	Oxazolidinone	-0.305749
Virginiamycin	Oxazolidinone	-0.305857
Narasin	Oxazolidinone	-0.355257
Narasin	Oxazolidinone	-0.327042
Avilamycin	Oxazolidinone	-0.327966
BMD	Oxazolidinone	-0.293712
Narasin	Oxazolidinone	-0.330301
Narasin	Oxazolidinone	-0.299074
Control	Oxazolidinone	-0.388028
Virginiamycin	Oxazolidinone	-0.360512
BMD	Oxazolidinone	-0.385464
Avilamycin	Oxazolidinone	-0.338499
BMD	Oxazolidinone	-0.251669
Control	Oxazolidinone	-0.282783
Virginiamycin	Oxazolidinone	-0.340881
Virginiamycin	Oxazolidinone	-0.311691
Control	Oxazolidinone	-0.332597
Virginiamycin	Oxazolidinone	-0.31798
Avilamycin	Oxazolidinone	-0.373837
BMD	Oxazolidinone	-0.346005
Avilamycin	Oxazolidinone	-0.399227
BMD	Oxazolidinone	-0.32477
BMD	Oxazolidinone	-0.30906
Narasin	Oxazolidinone	-0.331099
Control	Oxazolidinone	-0.260183
Narasin	Oxazolidinone	-0.277786
Control	Oxazolidinone	-0.296693
Control	Oxazolidinone	-0.404039
BMD	Oxazolidinone	-0.310799
Avilamycin	Oxazolidinone	-0.252532
BMD	Oxazolidinone	-0.341665
Virginiamycin	Oxazolidinone	-0.340086
Control	Oxazolidinone	-0.329804
Narasin	Oxazolidinone	-0.390194
Narasin	Oxazolidinone	-0.242672
Narasin	Oxazolidinone	-0.373936
Control	Oxazolidinone	-0.318656
Control	Oxazolidinone	-0.254074
Avilamycin	Oxazolidinone	-0.28847
Narasin	Oxazolidinone	-0.236606
Narasin	Oxazolidinone	-0.344445
Avilamycin	Oxazolidinone	-0.340747
Control	Oxazolidinone	-0.248696
Narasin	Oxazolidinone	-0.355487
BMD	Oxazolidinone	-0.20468
Narasin	Nucleosides	-0.734581
Control	Nucleosides	-1.12794
Avilamycin	Nucleosides	-1.13699
Virginiamycin	Nucleosides	-1.15411
Control	Nucleosides	-0.774401
Virginiamycin	Nucleosides	-0.83339
Avilamycin	Nucleosides	-1.26695
Virginiamycin	Nucleosides	-0.944927
Narasin	Nucleosides	-0.867541
BMD	Nucleosides	-1.01254
Avilamycin	Nucleosides	-1.09225
BMD	Nucleosides	-0.932885
Narasin	Nucleosides	-1.00216
Avilamycin	Nucleosides	-1.01153
Virginiamycin	Nucleosides	-0.965029
Avilamycin	Nucleosides	-0.970431
Virginiamycin	Nucleosides	-0.980325
Virginiamycin	Nucleosides	-1.10528
Virginiamycin	Nucleosides	-1.05275
Virginiamycin	Nucleosides	-0.95373
Avilamycin	Nucleosides	-1.30994
Control	Nucleosides	-1.13406
Avilamycin	Nucleosides	-1.19614
BMD	Nucleosides	-0.59214
BMD	Nucleosides	-0.499621
Avilamycin	Nucleosides	-1.23498
Control	Nucleosides	-1.00538
Control	Nucleosides	-1.01924
Virginiamycin	Nucleosides	-0.505074
BMD	Nucleosides	-0.944364
Virginiamycin	Nucleosides	-0.731757
Narasin	Nucleosides	-0.683783
Narasin	Nucleosides	-0.87587
Avilamycin	Nucleosides	-1.10446
BMD	Nucleosides	-0.442938
Narasin	Nucleosides	-1.09618
Narasin	Nucleosides	-0.860504
Control	Nucleosides	-0.422586
Virginiamycin	Nucleosides	-0.534387
BMD	Nucleosides	-1.42232
Avilamycin	Nucleosides	-1.01662
BMD	Nucleosides	-0.808874
Control	Nucleosides	-1.02378
Virginiamycin	Nucleosides	-0.843703
Virginiamycin	Nucleosides	-0.796979
Control	Nucleosides	-1.14473
Virginiamycin	Nucleosides	-0.388813
Avilamycin	Nucleosides	-1.27852
BMD	Nucleosides	-1.21091
Avilamycin	Nucleosides	-1.5579
BMD	Nucleosides	-0.695681
BMD	Nucleosides	-1.04324
Narasin	Nucleosides	-0.67574
Control	Nucleosides	-0.766757
Narasin	Nucleosides	-1.28166
Control	Nucleosides	-0.911572
Control	Nucleosides	-1.29213
BMD	Nucleosides	-0.837393
Avilamycin	Nucleosides	-1.25574
BMD	Nucleosides	-0.532955
Virginiamycin	Nucleosides	-0.891423
Control	Nucleosides	-0.955708
Narasin	Nucleosides	-0.732389
Narasin	Nucleosides	-0.931803
Narasin	Nucleosides	-0.816866
Control	Nucleosides	-0.845862
Control	Nucleosides	-0.996331
Avilamycin	Nucleosides	-1.03188
Narasin	Nucleosides	-0.857807
Narasin	Nucleosides	-0.854269
Avilamycin	Nucleosides	-1.00871
Control	Nucleosides	-0.700025
Narasin	Nucleosides	-0.704729
BMD	Nucleosides	-0.877242
Narasin	Cationic peptides	-3
Control	Cationic peptides	-3
Avilamycin	Cationic peptides	-0.923212
Virginiamycin	Cationic peptides	-0.955365
Control	Cationic peptides	-0.869626
Virginiamycin	Cationic peptides	-0.933965
Avilamycin	Cationic peptides	-3
Virginiamycin	Cationic peptides	-0.671425
Narasin	Cationic peptides	-3
BMD	Cationic peptides	-3
Avilamycin	Cationic peptides	-0.978941
BMD	Cationic peptides	-0.962925
Narasin	Cationic peptides	-3
Avilamycin	Cationic peptides	-3
Virginiamycin	Cationic peptides	-0.908958
Avilamycin	Cationic peptides	-3
Virginiamycin	Cationic peptides	-0.96958
Virginiamycin	Cationic peptides	-3
Virginiamycin	Cationic peptides	-3
Virginiamycin	Cationic peptides	-0.918005
Avilamycin	Cationic peptides	-3
Control	Cationic peptides	-3
Avilamycin	Cationic peptides	-3
BMD	Cationic peptides	-3
BMD	Cationic peptides	-0.923259
Avilamycin	Cationic peptides	-3
Control	Cationic peptides	-0.93348
Control	Cationic peptides	-3
Virginiamycin	Cationic peptides	-0.891282
BMD	Cationic peptides	-1.00885
Virginiamycin	Cationic peptides	-0.897966
Narasin	Cationic peptides	-3
Narasin	Cationic peptides	-0.921039
Avilamycin	Cationic peptides	-0.89371
BMD	Cationic peptides	-3
Narasin	Cationic peptides	-3
Narasin	Cationic peptides	-3
Control	Cationic peptides	-3
Virginiamycin	Cationic peptides	-0.804966
BMD	Cationic peptides	-3
Avilamycin	Cationic peptides	-3
BMD	Cationic peptides	-0.922497
Control	Cationic peptides	-3
Virginiamycin	Cationic peptides	-3
Virginiamycin	Cationic peptides	-0.673591
Control	Cationic peptides	-3
Virginiamycin	Cationic peptides	-1.02027
Avilamycin	Cationic peptides	-0.941924
BMD	Cationic peptides	-0.858168
Avilamycin	Cationic peptides	-0.992682
BMD	Cationic peptides	-3
BMD	Cationic peptides	-3
Narasin	Cationic peptides	-0.984901
Control	Cationic peptides	-0.995852
Narasin	Cationic peptides	-3
Control	Cationic peptides	-0.955573
Control	Cationic peptides	-0.83994
BMD	Cationic peptides	-3
Avilamycin	Cationic peptides	-0.862569
BMD	Cationic peptides	-0.857436
Virginiamycin	Cationic peptides	-0.948413
Control	Cationic peptides	-0.943665
Narasin	Cationic peptides	-3
Narasin	Cationic peptides	-0.971984
Narasin	Cationic peptides	-3
Control	Cationic peptides	-3
Control	Cationic peptides	-3
Avilamycin	Cationic peptides	-3
Narasin	Cationic peptides	-0.907021
Narasin	Cationic peptides	-3
Avilamycin	Cationic peptides	-3
Control	Cationic peptides	-3
Narasin	Cationic peptides	-3
BMD	Cationic peptides	-3
Narasin	Elfamycins	-3
Control	Elfamycins	-3
Avilamycin	Elfamycins	-3
Virginiamycin	Elfamycins	-1.29598
Control	Elfamycins	-1.41975
Virginiamycin	Elfamycins	-3
Avilamycin	Elfamycins	-3
Virginiamycin	Elfamycins	-1.12892
Narasin	Elfamycins	-3
BMD	Elfamycins	-3
Avilamycin	Elfamycins	-3
BMD	Elfamycins	-1.82293
Narasin	Elfamycins	-3
Avilamycin	Elfamycins	-3
Virginiamycin	Elfamycins	-3
Avilamycin	Elfamycins	-3
Virginiamycin	Elfamycins	-3
Virginiamycin	Elfamycins	-3
Virginiamycin	Elfamycins	-3
Virginiamycin	Elfamycins	-3
Avilamycin	Elfamycins	-3
Control	Elfamycins	-3
Avilamycin	Elfamycins	-3
BMD	Elfamycins	-3
BMD	Elfamycins	-3
Avilamycin	Elfamycins	-3
Control	Elfamycins	-3
Control	Elfamycins	-3
Virginiamycin	Elfamycins	-1.6114
BMD	Elfamycins	-3
Virginiamycin	Elfamycins	-1.41859
Narasin	Elfamycins	-3
Narasin	Elfamycins	-1.70797
Avilamycin	Elfamycins	-1.75181
BMD	Elfamycins	-1.46983
Narasin	Elfamycins	-3
Narasin	Elfamycins	-3
Control	Elfamycins	-3
Virginiamycin	Elfamycins	-1.30501
BMD	Elfamycins	-3
Avilamycin	Elfamycins	-3
BMD	Elfamycins	-3
Control	Elfamycins	-3
Virginiamycin	Elfamycins	-3
Virginiamycin	Elfamycins	-1.05817
Control	Elfamycins	-3
Virginiamycin	Elfamycins	-1.75137
Avilamycin	Elfamycins	-3
BMD	Elfamycins	-3
Avilamycin	Elfamycins	-3
BMD	Elfamycins	-3
BMD	Elfamycins	-3
Narasin	Elfamycins	-3
Control	Elfamycins	-3
Narasin	Elfamycins	-3
Control	Elfamycins	-3
Control	Elfamycins	-1.56346
BMD	Elfamycins	-3
Avilamycin	Elfamycins	-1.71469
BMD	Elfamycins	-3
Virginiamycin	Elfamycins	-3
Control	Elfamycins	-3
Narasin	Elfamycins	-3
Narasin	Elfamycins	-3
Narasin	Elfamycins	-3
Control	Elfamycins	-3
Control	Elfamycins	-3
Avilamycin	Elfamycins	-3
Narasin	Elfamycins	-3
Narasin	Elfamycins	-3
Avilamycin	Elfamycins	-3
Control	Elfamycins	-3
Narasin	Elfamycins	-3
BMD	Elfamycins	-3
Narasin	Fosfomycin	-3
Control	Fosfomycin	-3
Avilamycin	Fosfomycin	-3
Virginiamycin	Fosfomycin	-1.37698
Control	Fosfomycin	-3
Virginiamycin	Fosfomycin	-3
Avilamycin	Fosfomycin	-3
Virginiamycin	Fosfomycin	-1.10946
Narasin	Fosfomycin	-3
BMD	Fosfomycin	-3
Avilamycin	Fosfomycin	-3
BMD	Fosfomycin	-3
Narasin	Fosfomycin	-3
Avilamycin	Fosfomycin	-3
Virginiamycin	Fosfomycin	-3
Avilamycin	Fosfomycin	-3
Virginiamycin	Fosfomycin	-3
Virginiamycin	Fosfomycin	-3
Virginiamycin	Fosfomycin	-3
Virginiamycin	Fosfomycin	-3
Avilamycin	Fosfomycin	-3
Control	Fosfomycin	-3
Avilamycin	Fosfomycin	-3
BMD	Fosfomycin	-3
BMD	Fosfomycin	-3
Avilamycin	Fosfomycin	-3
Control	Fosfomycin	-3
Control	Fosfomycin	-3
Virginiamycin	Fosfomycin	-1.82344
BMD	Fosfomycin	-3
Virginiamycin	Fosfomycin	-2.21186
Narasin	Fosfomycin	-3
Narasin	Fosfomycin	-1.77214
Avilamycin	Fosfomycin	-3
BMD	Fosfomycin	-3
Narasin	Fosfomycin	-3
Narasin	Fosfomycin	-3
Control	Fosfomycin	-3
Virginiamycin	Fosfomycin	-1.5582
BMD	Fosfomycin	-3
Avilamycin	Fosfomycin	-3
BMD	Fosfomycin	-3
Control	Fosfomycin	-3
Virginiamycin	Fosfomycin	-3
Virginiamycin	Fosfomycin	-1.05458
Control	Fosfomycin	-3
Virginiamycin	Fosfomycin	-3
Avilamycin	Fosfomycin	-3
BMD	Fosfomycin	-3
Avilamycin	Fosfomycin	-3
BMD	Fosfomycin	-3
BMD	Fosfomycin	-3
Narasin	Fosfomycin	-3
Control	Fosfomycin	-3
Narasin	Fosfomycin	-3
Control	Fosfomycin	-3
Control	Fosfomycin	-1.82194
BMD	Fosfomycin	-3
Avilamycin	Fosfomycin	-3
BMD	Fosfomycin	-3
Virginiamycin	Fosfomycin	-3
Control	Fosfomycin	-3
Narasin	Fosfomycin	-3
Narasin	Fosfomycin	-3
Narasin	Fosfomycin	-3
Control	Fosfomycin	-3
Control	Fosfomycin	-3
Avilamycin	Fosfomycin	-3
Narasin	Fosfomycin	-3
Narasin	Fosfomycin	-3
Avilamycin	Fosfomycin	-3
Control	Fosfomycin	-3
Narasin	Fosfomycin	-3
BMD	Fosfomycin	-3
Narasin	betalactams	-3
Control	betalactams	-3
Avilamycin	betalactams	-3
Virginiamycin	betalactams	-1.51117
Control	betalactams	-3
Virginiamycin	betalactams	-3
Avilamycin	betalactams	-3
Virginiamycin	betalactams	-1.15636
Narasin	betalactams	-3
BMD	betalactams	-3
Avilamycin	betalactams	-3
BMD	betalactams	-3
Narasin	betalactams	-3
Avilamycin	betalactams	-3
Virginiamycin	betalactams	-2.07347
Avilamycin	betalactams	-3
Virginiamycin	betalactams	-3
Virginiamycin	betalactams	-3
Virginiamycin	betalactams	-3
Virginiamycin	betalactams	-1.61016
Avilamycin	betalactams	-3
Control	betalactams	-3
Avilamycin	betalactams	-3
BMD	betalactams	-3
BMD	betalactams	-3
Avilamycin	betalactams	-3
Control	betalactams	-3
Control	betalactams	-3
Virginiamycin	betalactams	-1.63879
BMD	betalactams	-3
Virginiamycin	betalactams	-3
Narasin	betalactams	-3
Narasin	betalactams	-3
Avilamycin	betalactams	-3
BMD	betalactams	-3
Narasin	betalactams	-3
Narasin	betalactams	-3
Control	betalactams	-3
Virginiamycin	betalactams	-1.33224
BMD	betalactams	-3
Avilamycin	betalactams	-3
BMD	betalactams	-3
Control	betalactams	-3
Virginiamycin	betalactams	-3
Virginiamycin	betalactams	-1.13882
Control	betalactams	-3
Virginiamycin	betalactams	-3
Avilamycin	betalactams	-3
BMD	betalactams	-3
Avilamycin	betalactams	-3
BMD	betalactams	-3
BMD	betalactams	-3
Narasin	betalactams	-3
Control	betalactams	-3
Narasin	betalactams	-3
Control	betalactams	-3
Control	betalactams	-3
BMD	betalactams	-3
Avilamycin	betalactams	-3
BMD	betalactams	-3
Virginiamycin	betalactams	-3
Control	betalactams	-3
Narasin	betalactams	-3
Narasin	betalactams	-3
Narasin	betalactams	-3
Control	betalactams	-3
Control	betalactams	-3
Avilamycin	betalactams	-3
Narasin	betalactams	-3
Narasin	betalactams	-3
Avilamycin	betalactams	-3
Control	betalactams	-3
Narasin	betalactams	-3
BMD	betalactams	-3
Narasin	Phenicol	-3
Control	Phenicol	-3
Avilamycin	Phenicol	-3
Virginiamycin	Phenicol	-1.82161
Control	Phenicol	-3
Virginiamycin	Phenicol	-1.57142
Avilamycin	Phenicol	-3
Virginiamycin	Phenicol	-3
Narasin	Phenicol	-3
BMD	Phenicol	-3
Avilamycin	Phenicol	-3
BMD	Phenicol	-3
Narasin	Phenicol	-3
Avilamycin	Phenicol	-3
Virginiamycin	Phenicol	-3
Avilamycin	Phenicol	-3
Virginiamycin	Phenicol	-1.48152
Virginiamycin	Phenicol	-3
Virginiamycin	Phenicol	-1.51272
Virginiamycin	Phenicol	-3
Avilamycin	Phenicol	-3
Control	Phenicol	-3
Avilamycin	Phenicol	-3
BMD	Phenicol	-3
BMD	Phenicol	-3
Avilamycin	Phenicol	-3
Control	Phenicol	-3
Control	Phenicol	-3
Virginiamycin	Phenicol	-3
BMD	Phenicol	-1.34628
Virginiamycin	Phenicol	-3
Narasin	Phenicol	-3
Narasin	Phenicol	-3
Avilamycin	Phenicol	-3
BMD	Phenicol	-3
Narasin	Phenicol	-3
Narasin	Phenicol	-3
Control	Phenicol	-3
Virginiamycin	Phenicol	-3
BMD	Phenicol	-3
Avilamycin	Phenicol	-3
BMD	Phenicol	-3
Control	Phenicol	-3
Virginiamycin	Phenicol	-3
Virginiamycin	Phenicol	-3
Control	Phenicol	-3
Virginiamycin	Phenicol	-3
Avilamycin	Phenicol	-3
BMD	Phenicol	-3
Avilamycin	Phenicol	-3
BMD	Phenicol	-3
BMD	Phenicol	-3
Narasin	Phenicol	-3
Control	Phenicol	-3
Narasin	Phenicol	-3
Control	Phenicol	-3
Control	Phenicol	-3
BMD	Phenicol	-3
Avilamycin	Phenicol	-1.82147
BMD	Phenicol	-1.78642
Virginiamycin	Phenicol	-1.67598
Control	Phenicol	-3
Narasin	Phenicol	-3
Narasin	Phenicol	-3
Narasin	Phenicol	-3
Control	Phenicol	-3
Control	Phenicol	-1.61018
Avilamycin	Phenicol	-3
Narasin	Phenicol	-3
Narasin	Phenicol	-3
Avilamycin	Phenicol	-3
Control	Phenicol	-2.01709
Narasin	Phenicol	-3
BMD	Phenicol	-3
Narasin	Multi-drug resistance	-3
Control	Multi-drug resistance	-3
Avilamycin	Multi-drug resistance	-3
Virginiamycin	Multi-drug resistance	-1.73246
Control	Multi-drug resistance	-3
Virginiamycin	Multi-drug resistance	-3
Avilamycin	Multi-drug resistance	-3
Virginiamycin	Multi-drug resistance	-1.37185
Narasin	Multi-drug resistance	-3
BMD	Multi-drug resistance	-3
Avilamycin	Multi-drug resistance	-3
BMD	Multi-drug resistance	-3
Narasin	Multi-drug resistance	-3
Avilamycin	Multi-drug resistance	-3
Virginiamycin	Multi-drug resistance	-3
Avilamycin	Multi-drug resistance	-3
Virginiamycin	Multi-drug resistance	-3
Virginiamycin	Multi-drug resistance	-3
Virginiamycin	Multi-drug resistance	-3
Virginiamycin	Multi-drug resistance	-3
Avilamycin	Multi-drug resistance	-3
Control	Multi-drug resistance	-3
Avilamycin	Multi-drug resistance	-3
BMD	Multi-drug resistance	-3
BMD	Multi-drug resistance	-3
Avilamycin	Multi-drug resistance	-3
Control	Multi-drug resistance	-3
Control	Multi-drug resistance	-3
Virginiamycin	Multi-drug resistance	-3
BMD	Multi-drug resistance	-3
Virginiamycin	Multi-drug resistance	-3
Narasin	Multi-drug resistance	-3
Narasin	Multi-drug resistance	-1.73712
Avilamycin	Multi-drug resistance	-3
BMD	Multi-drug resistance	-3
Narasin	Multi-drug resistance	-3
Narasin	Multi-drug resistance	-3
Control	Multi-drug resistance	-3
Virginiamycin	Multi-drug resistance	-2.01404
BMD	Multi-drug resistance	-3
Avilamycin	Multi-drug resistance	-3
BMD	Multi-drug resistance	-3
Control	Multi-drug resistance	-3
Virginiamycin	Multi-drug resistance	-3
Virginiamycin	Multi-drug resistance	-1.22319
Control	Multi-drug resistance	-3
Virginiamycin	Multi-drug resistance	-3
Avilamycin	Multi-drug resistance	-3
BMD	Multi-drug resistance	-3
Avilamycin	Multi-drug resistance	-3
BMD	Multi-drug resistance	-3
BMD	Multi-drug resistance	-3
Narasin	Multi-drug resistance	-3
Control	Multi-drug resistance	-3
Narasin	Multi-drug resistance	-3
Control	Multi-drug resistance	-3
Control	Multi-drug resistance	-1.88098
BMD	Multi-drug resistance	-3
Avilamycin	Multi-drug resistance	-2.02964
BMD	Multi-drug resistance	-3
Virginiamycin	Multi-drug resistance	-3
Control	Multi-drug resistance	-3
Narasin	Multi-drug resistance	-3
Narasin	Multi-drug resistance	-3
Narasin	Multi-drug resistance	-3
Control	Multi-drug resistance	-3
Control	Multi-drug resistance	-3
Avilamycin	Multi-drug resistance	-3
Narasin	Multi-drug resistance	-3
Narasin	Multi-drug resistance	-3
Avilamycin	Multi-drug resistance	-3
Control	Multi-drug resistance	-3
Narasin	Multi-drug resistance	-3
BMD	Multi-drug resistance	-3
Narasin	Aminocoumarins	-3
Control	Aminocoumarins	-3
Avilamycin	Aminocoumarins	-3
Virginiamycin	Aminocoumarins	-1.85348
Control	Aminocoumarins	-3
Virginiamycin	Aminocoumarins	-3
Avilamycin	Aminocoumarins	-3
Virginiamycin	Aminocoumarins	-1.45229
Narasin	Aminocoumarins	-3
BMD	Aminocoumarins	-3
Avilamycin	Aminocoumarins	-3
BMD	Aminocoumarins	-3
Narasin	Aminocoumarins	-3
Avilamycin	Aminocoumarins	-3
Virginiamycin	Aminocoumarins	-3
Avilamycin	Aminocoumarins	-3
Virginiamycin	Aminocoumarins	-3
Virginiamycin	Aminocoumarins	-3
Virginiamycin	Aminocoumarins	-3
Virginiamycin	Aminocoumarins	-3
Avilamycin	Aminocoumarins	-3
Control	Aminocoumarins	-3
Avilamycin	Aminocoumarins	-3
BMD	Aminocoumarins	-3
BMD	Aminocoumarins	-3
Avilamycin	Aminocoumarins	-3
Control	Aminocoumarins	-3
Control	Aminocoumarins	-3
Virginiamycin	Aminocoumarins	-3
BMD	Aminocoumarins	-3
Virginiamycin	Aminocoumarins	-3
Narasin	Aminocoumarins	-3
Narasin	Aminocoumarins	-1.85573
Avilamycin	Aminocoumarins	-3
BMD	Aminocoumarins	-3
Narasin	Aminocoumarins	-3
Narasin	Aminocoumarins	-3
Control	Aminocoumarins	-3
Virginiamycin	Aminocoumarins	-3
BMD	Aminocoumarins	-3
Avilamycin	Aminocoumarins	-3
BMD	Aminocoumarins	-3
Control	Aminocoumarins	-3
Virginiamycin	Aminocoumarins	-3
Virginiamycin	Aminocoumarins	-1.38604
Control	Aminocoumarins	-3
Virginiamycin	Aminocoumarins	-3
Avilamycin	Aminocoumarins	-3
BMD	Aminocoumarins	-3
Avilamycin	Aminocoumarins	-3
BMD	Aminocoumarins	-3
BMD	Aminocoumarins	-3
Narasin	Aminocoumarins	-3
Control	Aminocoumarins	-3
Narasin	Aminocoumarins	-3
Control	Aminocoumarins	-3
Control	Aminocoumarins	-3
BMD	Aminocoumarins	-3
Avilamycin	Aminocoumarins	-1.96509
BMD	Aminocoumarins	-3
Virginiamycin	Aminocoumarins	-3
Control	Aminocoumarins	-3
Narasin	Aminocoumarins	-3
Narasin	Aminocoumarins	-3
Narasin	Aminocoumarins	-3
Control	Aminocoumarins	-3
Control	Aminocoumarins	-3
Avilamycin	Aminocoumarins	-3
Narasin	Aminocoumarins	-3
Narasin	Aminocoumarins	-3
Avilamycin	Aminocoumarins	-3
Control	Aminocoumarins	-3
Narasin	Aminocoumarins	-3
BMD	Aminocoumarins	-3
Narasin	Rifampin	-3
Control	Rifampin	-3
Avilamycin	Rifampin	-3
Virginiamycin	Rifampin	-1.75511
Control	Rifampin	-3
Virginiamycin	Rifampin	-3
Avilamycin	Rifampin	-3
Virginiamycin	Rifampin	-1.50307
Narasin	Rifampin	-3
BMD	Rifampin	-3
Avilamycin	Rifampin	-3
BMD	Rifampin	-3
Narasin	Rifampin	-3
Avilamycin	Rifampin	-3
Virginiamycin	Rifampin	-3
Avilamycin	Rifampin	-3
Virginiamycin	Rifampin	-3
Virginiamycin	Rifampin	-3
Virginiamycin	Rifampin	-3
Virginiamycin	Rifampin	-3
Avilamycin	Rifampin	-3
Control	Rifampin	-3
Avilamycin	Rifampin	-3
BMD	Rifampin	-3
BMD	Rifampin	-3
Avilamycin	Rifampin	-3
Control	Rifampin	-3
Control	Rifampin	-3
Virginiamycin	Rifampin	-3
BMD	Rifampin	-3
Virginiamycin	Rifampin	-3
Narasin	Rifampin	-3
Narasin	Rifampin	-3
Avilamycin	Rifampin	-3
BMD	Rifampin	-3
Narasin	Rifampin	-3
Narasin	Rifampin	-3
Control	Rifampin	-3
Virginiamycin	Rifampin	-3
BMD	Rifampin	-3
Avilamycin	Rifampin	-3
BMD	Rifampin	-3
Control	Rifampin	-3
Virginiamycin	Rifampin	-3
Virginiamycin	Rifampin	-2.00257
Control	Rifampin	-3
Virginiamycin	Rifampin	-3
Avilamycin	Rifampin	-3
BMD	Rifampin	-3
Avilamycin	Rifampin	-3
BMD	Rifampin	-3
BMD	Rifampin	-3
Narasin	Rifampin	-3
Control	Rifampin	-3
Narasin	Rifampin	-3
Control	Rifampin	-3
Control	Rifampin	-3
BMD	Rifampin	-3
Avilamycin	Rifampin	-3
BMD	Rifampin	-3
Virginiamycin	Rifampin	-3
Control	Rifampin	-3
Narasin	Rifampin	-3
Narasin	Rifampin	-3
Narasin	Rifampin	-3
Control	Rifampin	-3
Control	Rifampin	-3
Avilamycin	Rifampin	-3
Narasin	Rifampin	-3
Narasin	Rifampin	-3
Avilamycin	Rifampin	-3
Control	Rifampin	-3
Narasin	Rifampin	-3
BMD	Rifampin	-3
Narasin	Fluoroquinolones	-3
Control	Fluoroquinolones	-3
Avilamycin	Fluoroquinolones	-3
Virginiamycin	Fluoroquinolones	-3
Control	Fluoroquinolones	-3
Virginiamycin	Fluoroquinolones	-3
Avilamycin	Fluoroquinolones	-3
Virginiamycin	Fluoroquinolones	-1.4924
Narasin	Fluoroquinolones	-3
BMD	Fluoroquinolones	-3
Avilamycin	Fluoroquinolones	-3
BMD	Fluoroquinolones	-3
Narasin	Fluoroquinolones	-3
Avilamycin	Fluoroquinolones	-3
Virginiamycin	Fluoroquinolones	-3
Avilamycin	Fluoroquinolones	-3
Virginiamycin	Fluoroquinolones	-3
Virginiamycin	Fluoroquinolones	-3
Virginiamycin	Fluoroquinolones	-3
Virginiamycin	Fluoroquinolones	-3
Avilamycin	Fluoroquinolones	-3
Control	Fluoroquinolones	-3
Avilamycin	Fluoroquinolones	-3
BMD	Fluoroquinolones	-3
BMD	Fluoroquinolones	-3
Avilamycin	Fluoroquinolones	-3
Control	Fluoroquinolones	-3
Control	Fluoroquinolones	-3
Virginiamycin	Fluoroquinolones	-3
BMD	Fluoroquinolones	-3
Virginiamycin	Fluoroquinolones	-3
Narasin	Fluoroquinolones	-3
Narasin	Fluoroquinolones	-3
Avilamycin	Fluoroquinolones	-3
BMD	Fluoroquinolones	-3
Narasin	Fluoroquinolones	-3
Narasin	Fluoroquinolones	-3
Control	Fluoroquinolones	-3
Virginiamycin	Fluoroquinolones	-3
BMD	Fluoroquinolones	-3
Avilamycin	Fluoroquinolones	-3
BMD	Fluoroquinolones	-3
Control	Fluoroquinolones	-3
Virginiamycin	Fluoroquinolones	-3
Virginiamycin	Fluoroquinolones	-1.74035
Control	Fluoroquinolones	-3
Virginiamycin	Fluoroquinolones	-3
Avilamycin	Fluoroquinolones	-3
BMD	Fluoroquinolones	-3
Avilamycin	Fluoroquinolones	-3
BMD	Fluoroquinolones	-3
BMD	Fluoroquinolones	-3
Narasin	Fluoroquinolones	-3
Control	Fluoroquinolones	-3
Narasin	Fluoroquinolones	-3
Control	Fluoroquinolones	-3
Control	Fluoroquinolones	-3
BMD	Fluoroquinolones	-3
Avilamycin	Fluoroquinolones	-3
BMD	Fluoroquinolones	-3
Virginiamycin	Fluoroquinolones	-3
Control	Fluoroquinolones	-3
Narasin	Fluoroquinolones	-3
Narasin	Fluoroquinolones	-3
Narasin	Fluoroquinolones	-3
Control	Fluoroquinolones	-3
Control	Fluoroquinolones	-3
Avilamycin	Fluoroquinolones	-3
Narasin	Fluoroquinolones	-3
Narasin	Fluoroquinolones	-3
Avilamycin	Fluoroquinolones	-3
Control	Fluoroquinolones	-3
Narasin	Fluoroquinolones	-3
BMD	Fluoroquinolones	-3
Narasin	Bacitracin	-3
Control	Bacitracin	-3
Avilamycin	Bacitracin	-3
Virginiamycin	Bacitracin	-2.04746
Control	Bacitracin	-3
Virginiamycin	Bacitracin	-3
Avilamycin	Bacitracin	-3
Virginiamycin	Bacitracin	-1.78101
Narasin	Bacitracin	-3
BMD	Bacitracin	-3
Avilamycin	Bacitracin	-3
BMD	Bacitracin	-3
Narasin	Bacitracin	-3
Avilamycin	Bacitracin	-3
Virginiamycin	Bacitracin	-3
Avilamycin	Bacitracin	-3
Virginiamycin	Bacitracin	-3
Virginiamycin	Bacitracin	-3
Virginiamycin	Bacitracin	-3
Virginiamycin	Bacitracin	-3
Avilamycin	Bacitracin	-3
Control	Bacitracin	-3
Avilamycin	Bacitracin	-3
BMD	Bacitracin	-3
BMD	Bacitracin	-3
Avilamycin	Bacitracin	-3
Control	Bacitracin	-3
Control	Bacitracin	-3
Virginiamycin	Bacitracin	-3
BMD	Bacitracin	-3
Virginiamycin	Bacitracin	-3
Narasin	Bacitracin	-3
Narasin	Bacitracin	-3
Avilamycin	Bacitracin	-3
BMD	Bacitracin	-3
Narasin	Bacitracin	-3
Narasin	Bacitracin	-3
Control	Bacitracin	-3
Virginiamycin	Bacitracin	-2.1238
BMD	Bacitracin	-3
Avilamycin	Bacitracin	-3
BMD	Bacitracin	-3
Control	Bacitracin	-3
Virginiamycin	Bacitracin	-3
Virginiamycin	Bacitracin	-1.75861
Control	Bacitracin	-3
Virginiamycin	Bacitracin	-3
Avilamycin	Bacitracin	-3
BMD	Bacitracin	-3
Avilamycin	Bacitracin	-3
BMD	Bacitracin	-3
BMD	Bacitracin	-3
Narasin	Bacitracin	-3
Control	Bacitracin	-3
Narasin	Bacitracin	-3
Control	Bacitracin	-3
Control	Bacitracin	-3
BMD	Bacitracin	-3
Avilamycin	Bacitracin	-3
BMD	Bacitracin	-3
Virginiamycin	Bacitracin	-3
Control	Bacitracin	-3
Narasin	Bacitracin	-3
Narasin	Bacitracin	-3
Narasin	Bacitracin	-3
Control	Bacitracin	-3
Control	Bacitracin	-3
Avilamycin	Bacitracin	-3
Narasin	Bacitracin	-3
Narasin	Bacitracin	-3
Avilamycin	Bacitracin	-3
Control	Bacitracin	-3
Narasin	Bacitracin	-3
BMD	Bacitracin	-3
Narasin	Sulfonamides	-3
Control	Sulfonamides	-3
Avilamycin	Sulfonamides	-3
Virginiamycin	Sulfonamides	-3
Control	Sulfonamides	-3
Virginiamycin	Sulfonamides	-3
Avilamycin	Sulfonamides	-3
Virginiamycin	Sulfonamides	-1.79419
Narasin	Sulfonamides	-3
BMD	Sulfonamides	-3
Avilamycin	Sulfonamides	-3
BMD	Sulfonamides	-3
Narasin	Sulfonamides	-3
Avilamycin	Sulfonamides	-3
Virginiamycin	Sulfonamides	-3
Avilamycin	Sulfonamides	-3
Virginiamycin	Sulfonamides	-3
Virginiamycin	Sulfonamides	-3
Virginiamycin	Sulfonamides	-3
Virginiamycin	Sulfonamides	-3
Avilamycin	Sulfonamides	-3
Control	Sulfonamides	-3
Avilamycin	Sulfonamides	-3
BMD	Sulfonamides	-3
BMD	Sulfonamides	-3
Avilamycin	Sulfonamides	-3
Control	Sulfonamides	-3
Control	Sulfonamides	-3
Virginiamycin	Sulfonamides	-3
BMD	Sulfonamides	-3
Virginiamycin	Sulfonamides	-3
Narasin	Sulfonamides	-3
Narasin	Sulfonamides	-3
Avilamycin	Sulfonamides	-3
BMD	Sulfonamides	-3
Narasin	Sulfonamides	-3
Narasin	Sulfonamides	-3
Control	Sulfonamides	-3
Virginiamycin	Sulfonamides	-3
BMD	Sulfonamides	-3
Avilamycin	Sulfonamides	-3
BMD	Sulfonamides	-3
Control	Sulfonamides	-3
Virginiamycin	Sulfonamides	-3
Virginiamycin	Sulfonamides	-3
Control	Sulfonamides	-3
Virginiamycin	Sulfonamides	-3
Avilamycin	Sulfonamides	-3
BMD	Sulfonamides	-3
Avilamycin	Sulfonamides	-3
BMD	Sulfonamides	-3
BMD	Sulfonamides	-3
Narasin	Sulfonamides	-3
Control	Sulfonamides	-3
Narasin	Sulfonamides	-3
Control	Sulfonamides	-3
Control	Sulfonamides	-3
BMD	Sulfonamides	-3
Avilamycin	Sulfonamides	-3
BMD	Sulfonamides	-3
Virginiamycin	Sulfonamides	-3
Control	Sulfonamides	-3
Narasin	Sulfonamides	-3
Narasin	Sulfonamides	-3
Narasin	Sulfonamides	-3
Control	Sulfonamides	-3
Control	Sulfonamides	-3
Avilamycin	Sulfonamides	-3
Narasin	Sulfonamides	-3
Narasin	Sulfonamides	-3
Avilamycin	Sulfonamides	-3
Control	Sulfonamides	-3
Narasin	Sulfonamides	-3
BMD	Sulfonamides	-3
Narasin	Fusidic acid	-3
Control	Fusidic acid	-3
Avilamycin	Fusidic acid	-1.9535
Virginiamycin	Fusidic acid	-3
Control	Fusidic acid	-3
Virginiamycin	Fusidic acid	-3
Avilamycin	Fusidic acid	-3
Virginiamycin	Fusidic acid	-3
Narasin	Fusidic acid	-3
BMD	Fusidic acid	-3
Avilamycin	Fusidic acid	-3
BMD	Fusidic acid	-3
Narasin	Fusidic acid	-3
Avilamycin	Fusidic acid	-3
Virginiamycin	Fusidic acid	-3
Avilamycin	Fusidic acid	-3
Virginiamycin	Fusidic acid	-3
Virginiamycin	Fusidic acid	-3
Virginiamycin	Fusidic acid	-3
Virginiamycin	Fusidic acid	-3
Avilamycin	Fusidic acid	-3
Control	Fusidic acid	-3
Avilamycin	Fusidic acid	-3
BMD	Fusidic acid	-3
BMD	Fusidic acid	-3
Avilamycin	Fusidic acid	-3
Control	Fusidic acid	-3
Control	Fusidic acid	-3
Virginiamycin	Fusidic acid	-3
BMD	Fusidic acid	-3
Virginiamycin	Fusidic acid	-3
Narasin	Fusidic acid	-3
Narasin	Fusidic acid	-3
Avilamycin	Fusidic acid	-3
BMD	Fusidic acid	-3
Narasin	Fusidic acid	-3
Narasin	Fusidic acid	-3
Control	Fusidic acid	-3
Virginiamycin	Fusidic acid	-3
BMD	Fusidic acid	-3
Avilamycin	Fusidic acid	-3
BMD	Fusidic acid	-3
Control	Fusidic acid	-3
Virginiamycin	Fusidic acid	-3
Virginiamycin	Fusidic acid	-3
Control	Fusidic acid	-3
Virginiamycin	Fusidic acid	-3
Avilamycin	Fusidic acid	-3
BMD	Fusidic acid	-3
Avilamycin	Fusidic acid	-3
BMD	Fusidic acid	-3
BMD	Fusidic acid	-3
Narasin	Fusidic acid	-3
Control	Fusidic acid	-3
Narasin	Fusidic acid	-3
Control	Fusidic acid	-3
Control	Fusidic acid	-3
BMD	Fusidic acid	-3
Avilamycin	Fusidic acid	-3
BMD	Fusidic acid	-3
Virginiamycin	Fusidic acid	-3
Control	Fusidic acid	-3
Narasin	Fusidic acid	-3
Narasin	Fusidic acid	-3
Narasin	Fusidic acid	-3
Control	Fusidic acid	-3
Control	Fusidic acid	-3
Avilamycin	Fusidic acid	-3
Narasin	Fusidic acid	-3
Narasin	Fusidic acid	-3
Avilamycin	Fusidic acid	-3
Control	Fusidic acid	-3
Narasin	Fusidic acid	-3
BMD	Fusidic acid	-3

## Sheet: Table 7
	Clostridium	Butyricicoccus	Salmonella	Escherichia	Enterococcus	Eubacterium	Lachnoclostridium	Blautia	Enterocloster	Mediterraneibacter	Merdimonas	Anaerotignum	Anaerostipes	Lactobacillus	Oscillibacter	Clostridioides	Subdoligranulum	Anaeromassilibacillus	Pseudoflavonifractor	Ruminococcus	Gemmiger	Faecalibacterium	Drancourtella	Flavonifractor	Staphylococcus
Heme	1	1	1	1	1	1	1	1	1	1	1	1	1	1	1	1	1	1	1	1	1	1	1	1	1
ocdca	1	1	1	1	1	1	1	1	1	1	1	1	1	1	1	1	1	1	1	1	1	1	1	1	1
L-methionine R-oxide	1	1	1	1	1	1	1	1	1	1	1	1	1	1	1	1	1	1	1	1	1	1	1	1	1
L-Methionine S-oxide	1	1	1	1	1	1	1	1	1	1	1	1	1	1	1	1	1	1	1	1	1	1	1	1	1
Salicin	1	1	1	1	1	1	1	1	1	1	1	1	1	1	0	1	1	1	1	1	1	1	1	1	1
CO2	1	1	1	1	1	1	1	1	1	1	1	1	1	1	1	1	1	0	1	1	1	1	1	1	1
Sorbitol	1	1	1	1	1	1	1	1	1	1	1	1	1	1	0	1	1	1	1	1	1	1	1	1	1
Riboflavin	1	1	1	1	1	1	1	1	1	1	1	1	1	1	0	1	1	1	1	1	1	1	1	1	1
D-Mannitol	1	1	1	1	1	1	1	1	1	1	1	1	1	1	0	1	1	1	1	1	1	1	1	1	1
D-Mannose	1	1	1	1	1	1	1	1	1	1	1	1	1	1	0	1	1	1	1	1	1	1	1	1	1
GLUM	1	1	1	1	1	1	1	1	1	1	1	1	1	1	0	1	1	1	1	1	1	1	1	1	1
Sucrose	1	1	1	1	1	1	1	1	1	1	1	1	1	1	0	1	1	1	1	1	1	1	1	1	1
Dulcose	1	1	1	1	1	1	1	1	1	1	1	1	1	1	0	1	1	0	1	1	1	1	1	1	1
N-Acetyl-D-glucosamine	1	1	1	1	1	1	1	1	1	1	1	1	1	1	0	1	1	0	1	1	1	1	1	1	1
D-Fructose	1	1	1	1	1	1	1	1	1	1	1	1	1	1	0	1	1	0	1	1	1	1	1	1	1
Ursin	1	1	1	1	1	1	1	1	1	1	1	1	1	1	0	1	1	0	1	1	1	1	1	1	1
Thiamin	1	1	1	1	1	1	0	1	1	1	1	1	1	1	1	1	1	1	1	1	1	1	1	0	0
D-Alanine	1	1	1	1	1	1	1	1	1	1	1	1	0	1	1	1	1	0	0	1	1	1	0	1	1
Maltose	1	1	1	1	1	1	0	0	1	1	1	1	1	1	0	1	1	1	1	1	1	1	0	1	1
L-Glutamate	1	1	1	1	1	1	1	1	1	1	1	1	1	1	1	1	0	0	1	1	0	1	0	1	1
Xylose	1	1	1	1	1	1	1	1	1	1	0	0	1	1	0	1	0	0	1	1	1	1	1	1	1
Glycine	1	1	1	1	1	1	1	1	1	0	0	0	0	1	1	1	1	1	1	1	0	1	0	1	1
Menaquinone 7	1	1	0	0	1	1	1	1	0	1	1	1	1	0	0	0	1	1	1	1	1	1	1	1	1
BIOT	1	1	1	1	1	1	1	1	1	1	0	0	1	1	1	1	1	0	1	1	0	1	0	0	1
L-Alanine	1	1	1	1	0	1	1	1	1	1	1	1	0	0	1	1	1	0	0	1	1	1	0	1	0
L-Methionine	1	1	1	1	1	1	1	1	1	1	0	0	1	1	1	1	1	0	1	1	0	1	0	0	0
Ornithine	1	0	1	1	0	1	1	1	1	0	0	0	1	1	1	1	1	0	1	1	1	1	0	1	1
L-Arginine	1	0	1	1	0	1	1	1	1	0	0	0	1	1	1	1	1	0	1	1	1	1	0	1	1
Lanosterol	1	1	0	0	0	1	1	1	0	1	1	1	1	0	0	0	1	1	1	1	1	1	1	1	0
XAN	1	1	1	1	1	1	1	1	1	1	0	0	1	1	0	1	1	0	1	1	0	1	0	0	0
D-Glucose	1	1	1	1	1	1	0	0	1	1	0	0	1	1	0	1	1	0	1	1	0	1	0	0	1
L-Proline	1	1	1	1	0	1	1	1	0	1	0	0	1	0	1	0	1	0	1	1	0	1	0	0	1
Uracil	1	1	1	1	1	0	0	0	1	1	0	0	1	1	0	1	1	0	1	1	0	1	0	0	0
HYXN	1	1	1	1	1	1	0	1	1	1	0	0	1	1	0	1	1	0	0	0	0	1	0	0	0
D-Methionine	1	1	1	1	1	0	0	0	1	1	0	0	1	1	0	1	1	0	1	1	0	1	0	0	0
Allantoin	0	1	1	1	0	0	0	0	1	0	1	1	0	1	1	1	0	0	1	1	0	0	1	1	1
Cytosine	0	1	1	1	0	0	0	0	1	0	1	1	0	1	1	1	0	0	1	1	0	0	1	1	1
L-Lysine	1	0	1	1	0	1	0	1	1	1	0	0	0	1	1	1	0	0	1	0	1	0	1	0	1
Succinate	0	1	1	0	0	0	1	1	1	1	0	1	0	1	1	0	1	0	1	1	0	1	0	0	1
Spermine	0	0	0	0	1	1	1	0	0	0	1	0	1	1	0	0	0	1	1	0	1	1	1	1	1
Glycerol	1	0	1	1	1	0	0	0	1	1	1	1	1	1	0	1	0	0	0	0	0	0	1	0	1
Fumarate	0	1	1	0	0	0	1	1	1	1	0	1	0	0	1	0	1	0	1	1	0	1	0	0	1
Sulfoacetate	1	1	1	1	0	0	1	0	1	0	0	0	0	0	1	1	1	1	0	1	0	0	0	1	0
L-Cysteate	1	1	1	1	0	0	1	0	1	0	0	0	0	0	1	1	1	1	0	1	0	0	0	1	0
Isethionate	1	1	1	1	0	0	1	0	1	0	0	0	0	0	1	1	1	1	0	1	0	0	0	1	0
hexanesulfonate	1	1	1	1	0	0	1	0	1	0	0	0	0	0	1	1	1	1	0	1	0	0	0	1	0
MOPS	1	1	1	1	0	0	1	0	1	0	0	0	0	0	1	1	1	1	0	1	0	0	0	1	0
methanesulfonate	1	1	1	1	0	0	1	0	1	0	0	0	0	0	1	1	1	1	0	1	0	0	0	1	0
Cbl	1	1	1	1	0	0	1	0	0	0	0	0	0	0	0	0	0	0	1	1	1	0	1	1	1
Citrate	1	0	1	1	0	0	1	1	1	0	0	0	0	1	0	1	0	0	1	0	0	1	0	0	1
Melibiose	1	1	1	1	0	0	0	1	1	1	0	0	0	0	0	1	1	0	0	0	0	1	0	0	1
ethanesulfonate	1	1	1	1	0	0	1	0	1	0	0	0	0	0	1	1	1	0	0	1	0	0	0	1	0
butanesulfonate	1	1	1	1	0	0	1	0	1	0	0	0	0	0	1	1	1	0	0	1	0	0	0	1	0
Nicotinamide ribonucleotide	0	0	1	1	0	1	1	0	1	0	0	0	0	1	0	1	1	0	1	0	1	0	0	0	1
Cobinamide	0	1	1	1	0	0	0	1	0	0	1	0	0	0	1	0	0	0	0	1	0	0	1	1	1
Octodecanoyl-ACP	0	1	0	1	0	1	1	0	0	0	1	1	0	0	0	0	1	0	0	1	1	0	0	0	1
ARSENOBETAINE	0	0	1	1	1	0	1	1	1	0	1	0	0	1	0	0	0	0	0	1	0	0	0	0	1
L-Valine	1	1	0	0	0	1	1	0	1	0	1	1	0	0	0	0	1	1	0	0	0	0	0	1	0
BET	0	0	1	1	1	0	1	1	1	0	1	0	0	1	1	0	0	0	0	1	0	0	0	0	0
Spermidine	1	1	1	1	0	0	0	0	1	1	0	1	0	0	0	0	1	0	0	1	0	0	0	0	0
Amylotriose	1	1	0	1	0	0	0	1	0	0	0	0	0	1	1	0	1	0	0	1	0	1	0	0	0
Maltohexaose	1	1	0	1	0	0	0	1	0	0	0	0	0	1	1	0	1	0	0	1	0	1	0	0	0
Taurine	1	1	1	1	0	0	0	0	1	0	0	0	0	0	0	1	1	0	0	1	0	0	0	0	0
Ferrichrome	1	1	0	1	0	0	0	0	1	0	0	0	0	0	0	1	0	0	1	1	0	1	0	0	0
L-Leucine	1	1	0	0	0	1	1	0	1	0	0	1	0	0	0	0	1	0	0	0	0	0	0	1	0
L-Isoleucine	1	1	0	0	0	1	1	0	1	0	0	1	0	0	0	0	1	0	0	0	0	0	0	1	0
D-Serine	0	0	1	1	1	0	0	0	1	0	0	0	0	1	0	1	0	0	0	0	0	0	0	0	1
Glycerol-3-phosphate	1	0	1	1	0	0	0	0	0	0	0	0	0	1	0	1	1	0	0	1	0	0	0	0	0
Putrescine	1	1	1	1	0	0	0	0	0	1	0	0	0	1	0	0	0	0	0	1	0	0	0	0	0
Myristic acid	0	0	1	1	0	0	0	0	0	0	0	0	0	0	1	0	1	0	1	0	1	0	0	0	1
L-Tryptophan	0	0	1	1	0	0	0	0	0	0	0	1	0	1	0	0	1	0	0	0	1	0	0	0	1
L-Serine	0	0	1	1	1	0	0	0	1	0	0	0	0	1	0	1	0	0	0	0	0	0	0	0	1
(R)-3-Hydroxybutanoate	0	0	0	0	0	0	1	0	1	0	0	1	0	0	1	0	0	0	1	0	0	0	0	1	0
Aminoethanol	0	1	1	0	0	0	1	1	0	0	0	0	0	0	0	0	0	0	1	0	0	0	0	1	0
L-Lactate	0	0	1	1	1	0	0	0	0	0	1	0	0	0	0	0	0	0	0	1	0	0	1	0	0
LACT	0	0	0	1	0	0	1	1	0	0	0	0	0	1	0	0	1	0	0	0	0	0	0	0	0
2-keto-3-deoxygluconate	1	0	0	0	0	1	1	0	0	0	0	0	0	1	1	0	0	0	0	0	0	0	0	0	0
Thyminose	1	1	0	0	0	0	0	1	0	0	1	0	0	0	0	0	0	0	0	1	0	0	0	0	0
Folate	0	0	0	0	0	0	0	0	0	0	0	1	0	1	0	0	1	0	0	0	1	1	0	0	0
crotonobetaine	0	0	1	1	1	0	0	0	0	0	0	0	0	1	0	0	0	0	0	1	0	0	0	0	0
Butyro-betaine	0	0	1	1	1	0	0	0	0	0	0	0	0	1	0	0	0	0	0	1	0	0	0	0	0
Vitamin B12r	1	0	0	0	0	0	0	0	1	0	0	0	0	0	0	1	0	0	0	1	0	0	0	1	0
Oxidized glutathione	0	0	0	0	0	0	0	0	0	0	1	1	0	0	0	0	1	0	0	0	1	0	0	0	0
PAN	0	0	1	1	0	0	0	0	0	0	0	0	0	0	0	0	0	0	0	0	0	0	0	1	1
Galactose	0	0	1	1	0	0	0	0	0	0	0	0	0	1	0	0	0	0	0	1	0	0	0	0	0
L-Histidine	0	0	1	1	1	0	0	0	0	0	0	0	0	1	0	0	0	0	0	0	0	0	0	0	0
Urea	0	0	0	0	0	0	1	1	0	0	0	0	0	0	0	0	0	0	0	1	0	0	0	0	0
Choline	0	0	0	0	0	1	0	0	0	0	0	0	0	0	1	1	0	0	0	0	0	0	0	0	0
D-Ribose	1	1	0	0	0	0	0	0	0	0	0	0	0	0	0	0	0	0	0	1	0	0	0	0	0
L-Glutamine	1	0	1	1	0	0	0	0	0	0	0	0	0	0	0	0	0	0	0	0	0	0	0	0	0
GLCN	0	0	1	1	0	0	0	0	0	0	0	0	0	1	0	0	0	0	0	0	0	0	0	0	0
Glucuronate	0	0	1	1	0	0	0	0	0	0	0	0	0	0	0	0	0	0	0	0	0	0	0	0	1
Deoxycytidine	0	0	1	1	1	0	0	0	0	0	0	0	0	0	0	0	0	0	0	0	0	0	0	0	0
Inosine	0	0	1	1	1	0	0	0	0	0	0	0	0	0	0	0	0	0	0	0	0	0	0	0	0
Deoxyadenosine	0	0	1	1	1	0	0	0	0	0	0	0	0	0	0	0	0	0	0	0	0	0	0	0	0
Adenosine	0	0	1	1	1	0	0	0	0	0	0	0	0	0	0	0	0	0	0	0	0	0	0	0	0
Uridine	0	0	1	1	1	0	0	0	0	0	0	0	0	0	0	0	0	0	0	0	0	0	0	0	0
Cytidine	0	0	1	1	1	0	0	0	0	0	0	0	0	0	0	0	0	0	0	0	0	0	0	0	0
Thymidine	0	0	1	1	1	0	0	0	0	0	0	0	0	0	0	0	0	0	0	0	0	0	0	0	0
L-Malate	0	0	1	0	1	0	0	0	0	0	0	0	0	1	0	0	0	0	0	0	0	0	0	0	0
D-Galacturonate	0	0	1	1	0	0	0	0	0	0	0	0	0	0	0	0	0	0	0	0	0	0	0	0	1
Deoxyuridine	0	0	1	1	1	0	0	0	0	0	0	0	0	0	0	0	0	0	0	0	0	0	0	0	0
Deoxyinosine	0	0	1	1	1	0	0	0	0	0	0	0	0	0	0	0	0	0	0	0	0	0	0	0	0
Deoxyguanosine	0	0	1	1	1	0	0	0	0	0	0	0	0	0	0	0	0	0	0	0	0	0	0	0	0
Vitamin B12	1	0	0	0	0	0	0	0	0	0	0	0	0	0	0	0	0	0	0	1	0	0	0	0	0
gly-asn-L	0	0	0	0	0	0	0	0	1	0	0	0	0	0	0	0	0	0	0	0	0	0	0	1	0
L-Tyrosine	0	0	0	1	0	0	0	0	0	0	0	0	0	0	0	0	0	0	0	0	0	0	0	0	1
GABA	0	0	0	0	0	0	0	0	0	0	0	0	0	1	0	0	0	0	0	0	0	0	0	0	1
Dephospho-CoA	0	0	0	0	0	0	0	0	0	0	0	0	0	0	1	0	0	0	0	0	1	0	0	0	0
Phenylpropanoate	0	0	1	1	0	0	0	0	0	0	0	0	0	0	0	0	0	0	0	0	0	0	0	0	0
CoA	0	0	0	0	1	0	0	0	0	0	0	0	0	0	1	0	0	0	0	0	0	0	0	0	0
Ubiquinol-8	0	0	1	0	0	0	0	0	0	0	0	0	0	0	0	0	0	0	0	0	0	0	0	0	1
Formate	0	0	1	1	0	0	0	0	0	0	0	0	0	0	0	0	0	0	0	0	0	0	0	0	0
Ubiquinone-8	0	0	1	0	0	0	0	0	0	0	0	0	0	0	0	0	0	0	0	0	0	0	0	0	1
L-Threonine	0	0	1	1	0	0	0	0	0	0	0	0	0	0	0	0	0	0	0	0	0	0	0	0	0
Xanthosine	0	0	1	0	0	0	0	0	0	0	0	0	0	0	0	0	0	0	0	0	0	0	0	0	1
D-Lactate	0	0	0	0	1	0	0	0	0	0	0	0	0	0	0	0	0	0	0	0	0	0	0	0	0
Palmitate	0	0	0	0	0	0	0	0	0	0	0	0	0	0	0	0	0	0	0	0	0	0	0	0	1
Cadaverine	0	0	0	0	0	0	0	0	0	0	0	0	0	0	0	0	0	0	0	0	0	0	0	0	1
Glycolate	0	0	0	0	0	0	0	0	0	0	0	0	0	0	0	0	0	0	0	0	0	0	0	0	1
L-Asparagine	0	0	1	0	0	0	0	0	0	0	0	0	0	0	0	0	0	0	0	0	0	0	0	0	0
2-Oxoglutarate	0	0	0	0	0	0	0	0	0	0	0	0	0	1	0	0	0	0	0	0	0	0	0	0	0
L-Fucose 1-phosphate	0	0	0	1	0	0	0	0	0	0	0	0	0	0	0	0	0	0	0	0	0	0	0	0	0
D-mannose-6-phosphate	0	0	0	1	0	0	0	0	0	0	0	0	0	0	0	0	0	0	0	0	0	0	0	0	0
L-Rhamnose	0	0	0	1	0	0	0	0	0	0	0	0	0	0	0	0	0	0	0	0	0	0	0	0	0
D-glucose-6-phosphate	0	0	0	1	0	0	0	0	0	0	0	0	0	0	0	0	0	0	0	0	0	0	0	0	0
L-Phenylalanine	0	0	0	0	0	0	0	0	0	0	0	0	0	1	0	0	0	0	0	0	0	0	0	0	0
L-Aspartate	0	0	1	0	0	0	0	0	0	0	0	0	0	0	0	0	0	0	0	0	0	0	0	0	0
L-Arabinose	0	0	0	0	0	0	0	0	0	0	0	0	0	0	0	0	0	0	0	1	0	0	0	0	0

## Sheet: Table 8
	Clostridium	Butyricicoccus	Salmonella	Escherichia	Enterococcus	Eubacterium	Lachnoclostridium	Blautia	Enterocloster	Mediterraneibacter	Merdimonas	Anaerotignum	Anaerostipes	Lactobacillus	Oscillibacter	Clostridioides	Subdoligranulum	Anaeromassilibacillus	Pseudoflavonifractor	Ruminococcus	Gemmiger	Faecalibacterium	Drancourtella	Flavonifractor	Staphylococcus
L-methionine R-oxide	1	1	1	1	1	1	1	1	1	1	1	1	1	1	1	1	1	1	1	1	1	1	1	1	1
L-Methionine S-oxide	1	1	1	1	1	1	1	1	1	1	1	1	1	1	1	1	1	1	1	1	1	1	1	1	1
Heme	1	1	1	1	1	1	1	1	1	1	1	1	1	1	1	1	1	1	1	1	1	1	1	1	1
GLUM	1	1	1	1	1	1	1	1	1	1	1	1	1	1	0	1	1	1	1	1	1	1	1	1	1
Riboflavin	1	1	1	1	1	1	1	1	1	1	1	1	1	1	0	1	1	1	1	1	1	1	1	1	1
N-Acetyl-D-glucosamine	1	1	1	1	1	1	1	1	1	1	0	1	1	1	0	1	1	1	1	1	0	1	1	1	1
Thiamin	1	1	1	1	1	1	0	1	0	1	1	1	1	1	1	0	1	1	1	1	1	1	1	0	0
D-Alanine	1	1	1	1	1	1	1	1	1	1	0	1	0	1	1	1	1	0	0	1	0	1	0	1	1
Glycine	1	1	1	1	1	1	1	1	1	0	0	0	0	1	1	1	1	1	1	1	0	1	0	1	1
Ornithine	1	0	1	1	0	1	1	1	1	0	0	0	1	1	1	1	1	0	1	1	1	1	0	1	1
L-Alanine	1	1	1	1	0	1	1	1	1	1	1	1	0	0	1	1	1	0	0	1	1	1	0	1	0
L-Arginine	1	0	1	0	0	1	1	1	1	0	0	0	1	1	1	1	1	0	1	1	1	1	0	1	1
Cytosine	0	1	1	1	0	0	0	0	1	0	1	1	0	1	1	1	0	0	1	1	0	0	1	1	1
Allantoin	0	1	1	1	0	0	0	0	1	0	1	1	0	1	1	1	0	0	1	1	0	0	1	1	1
Spermine	0	0	0	0	1	1	1	0	0	0	1	0	1	1	0	0	0	1	1	0	1	1	1	1	1
MOPS	1	1	1	1	0	0	1	0	1	0	0	0	0	0	1	1	1	1	0	1	0	0	0	1	0
L-Cysteate	1	1	1	1	0	0	1	0	1	0	0	0	0	0	1	1	1	1	0	1	0	0	0	1	0
NH3	1	0	1	1	1	1	0	1	1	0	0	0	0	1	0	1	1	0	0	1	0	0	0	0	1
Cbl	1	1	1	1	0	0	1	0	0	0	0	0	0	0	0	0	0	0	1	1	1	0	1	1	1
Nitrite	1	1	1	1	1	0	0	1	0	0	0	0	0	0	1	0	0	0	0	1	0	1	0	1	1
Nicotinamide ribonucleotide	0	0	1	1	0	1	1	0	1	0	0	0	0	1	0	1	1	0	1	0	1	0	0	0	1
L-Lysine	1	0	1	1	0	1	0	1	0	1	0	0	0	1	0	0	0	0	0	0	1	0	1	0	1
Cobinamide	0	1	1	1	0	0	0	1	0	0	1	0	0	0	1	0	0	0	0	1	0	0	1	1	1
Octodecanoyl-ACP	0	1	0	1	0	1	1	0	0	0	1	1	0	0	0	0	1	0	0	1	1	0	0	0	1
Nitrate	1	1	1	1	0	0	0	0	0	0	0	0	0	0	1	0	0	0	0	1	0	1	0	1	1
BIOT	1	0	1	1	1	1	0	1	0	0	0	0	0	1	0	0	1	0	0	1	0	0	0	0	0
L-Methionine	1	0	1	1	1	1	0	1	0	0	0	0	0	1	0	0	1	0	0	1	0	0	0	0	0
XAN	1	0	1	1	1	1	0	1	0	0	0	0	0	1	0	0	1	0	0	1	0	0	0	0	0
L-Valine	1	1	0	0	0	1	1	0	0	0	1	1	0	0	0	0	0	1	0	0	0	0	0	1	0
L-Glutamate	1	0	1	1	1	1	0	1	0	0	0	0	0	1	0	0	0	0	0	1	0	0	0	0	0
BET	0	0	1	1	0	0	1	1	1	0	1	0	0	1	1	0	0	0	0	0	0	0	0	0	0
HYXN	1	0	1	1	1	1	0	1	0	0	0	0	0	1	0	0	1	0	0	0	0	0	0	0	0
L-Tryptophan	0	0	1	1	0	0	0	0	0	0	0	1	0	1	0	0	1	0	0	0	1	0	0	0	1
D-Serine	0	0	1	1	1	0	0	0	1	0	0	0	0	1	0	1	0	0	0	0	0	0	0	0	1
L-Proline	1	0	1	1	0	1	0	1	0	0	0	0	0	0	0	0	1	0	0	1	0	0	0	0	0
Spermidine	1	0	1	1	0	0	0	0	1	0	0	1	0	0	0	0	1	0	0	0	0	0	0	0	0
Aminoethanol	0	1	1	0	0	0	1	1	0	0	0	0	0	0	0	0	0	0	1	0	0	0	0	1	0
L-Serine	0	0	1	1	1	0	0	0	0	0	0	0	0	1	0	0	0	0	0	0	0	0	0	0	1
Uracil	1	0	1	1	0	0	0	0	0	0	0	0	0	1	0	0	1	0	0	0	0	0	0	0	0
Folate	0	0	0	0	0	0	0	0	0	0	0	1	0	1	0	0	1	0	0	0	1	1	0	0	0
Vitamin B12r	1	0	0	0	0	0	0	0	1	0	0	0	0	0	0	1	0	0	0	1	0	0	0	1	0
D-Methionine	1	0	1	1	0	0	0	0	0	0	0	0	0	1	0	0	1	0	0	0	0	0	0	0	0
PAN	0	0	1	1	0	0	0	0	0	0	0	0	0	0	0	0	0	0	0	0	0	0	0	1	1
Oxidized glutathione	0	0	0	0	0	0	0	0	0	0	1	1	0	0	0	0	1	0	0	0	1	0	0	0	0
Putrescine	1	0	1	1	0	0	0	0	0	0	0	0	0	1	0	0	0	0	0	0	0	0	0	0	0
Taurine	1	0	1	1	0	0	0	0	0	0	0	0	0	0	0	0	1	0	0	0	0	0	0	0	0
L-Histidine	0	0	1	1	1	0	0	0	0	0	0	0	0	1	0	0	0	0	0	0	0	0	0	0	0
Butyro-betaine	0	0	1	1	0	0	0	0	0	0	0	0	0	1	0	0	0	0	0	0	0	0	0	0	0
Deoxyuridine	0	0	1	1	1	0	0	0	0	0	0	0	0	0	0	0	0	0	0	0	0	0	0	0	0
Deoxyinosine	0	0	1	1	1	0	0	0	0	0	0	0	0	0	0	0	0	0	0	0	0	0	0	0	0
Deoxyguanosine	0	0	1	1	1	0	0	0	0	0	0	0	0	0	0	0	0	0	0	0	0	0	0	0	0
L-Isoleucine	1	0	0	0	0	1	0	0	0	0	0	0	0	0	0	0	1	0	0	0	0	0	0	0	0
Adenosine	0	0	1	1	1	0	0	0	0	0	0	0	0	0	0	0	0	0	0	0	0	0	0	0	0
Deoxyadenosine	0	0	1	1	1	0	0	0	0	0	0	0	0	0	0	0	0	0	0	0	0	0	0	0	0
Inosine	0	0	1	1	1	0	0	0	0	0	0	0	0	0	0	0	0	0	0	0	0	0	0	0	0
Choline	0	0	0	0	0	1	0	0	0	0	0	0	0	0	1	1	0	0	0	0	0	0	0	0	0
crotonobetaine	0	0	1	1	0	0	0	0	0	0	0	0	0	1	0	0	0	0	0	0	0	0	0	0	0
Deoxycytidine	0	0	1	1	1	0	0	0	0	0	0	0	0	0	0	0	0	0	0	0	0	0	0	0	0
Thymidine	0	0	1	1	1	0	0	0	0	0	0	0	0	0	0	0	0	0	0	0	0	0	0	0	0
Uridine	0	0	1	1	1	0	0	0	0	0	0	0	0	0	0	0	0	0	0	0	0	0	0	0	0
Urea	0	0	0	0	0	0	1	1	0	0	0	0	0	0	0	0	0	0	0	1	0	0	0	0	0
Xanthosine	0	0	1	0	0	0	0	0	0	0	0	0	0	0	0	0	0	0	0	0	0	0	0	0	1
L-Tyrosine	0	0	0	1	0	0	0	0	0	0	0	0	0	0	0	0	0	0	0	0	0	0	0	0	1
gly-asn-L	0	0	0	0	0	0	0	0	1	0	0	0	0	0	0	0	0	0	0	0	0	0	0	1	0
Dephospho-CoA	0	0	0	0	0	0	0	0	0	0	0	0	0	0	1	0	0	0	0	0	1	0	0	0	0
L-Leucine	1	0	0	0	0	1	0	0	0	0	0	0	0	0	0	0	0	0	0	0	0	0	0	0	0
Cytidine	0	0	1	1	0	0	0	0	0	0	0	0	0	0	0	0	0	0	0	0	0	0	0	0	0
Ferrichrome	1	0	0	1	0	0	0	0	0	0	0	0	0	0	0	0	0	0	0	0	0	0	0	0	0
GABA	0	0	0	0	0	0	0	0	0	0	0	0	0	1	0	0	0	0	0	0	0	0	0	0	1
L-Threonine	0	0	1	1	0	0	0	0	0	0	0	0	0	0	0	0	0	0	0	0	0	0	0	0	0
CoA	0	0	0	0	1	0	0	0	0	0	0	0	0	0	1	0	0	0	0	0	0	0	0	0	0
L-Phenylalanine	0	0	0	0	0	0	0	0	0	0	0	0	0	1	0	0	0	0	0	0	0	0	0	0	0
Vitamin B12	1	0	0	0	0	0	0	0	0	0	0	0	0	0	0	0	0	0	0	0	0	0	0	0	0
L-Aspartate	0	0	1	0	0	0	0	0	0	0	0	0	0	0	0	0	0	0	0	0	0	0	0	0	0
Cadaverine	0	0	0	0	0	0	0	0	0	0	0	0	0	0	0	0	0	0	0	0	0	0	0	0	1
L-Asparagine	0	0	1	0	0	0	0	0	0	0	0	0	0	0	0	0	0	0	0	0	0	0	0	0	0

## Sheet: Table 9
Nutrient type	Treatment	Compound	Utilization potential vs. control	p-value
carbon	Avilamycin	L-Arabinose	down	0.0100957
carbon	Avilamycin	CoA	down	0.0256197
carbon	Avilamycin	Urea	down	0.0281962
carbon	Avilamycin	BET	down	0.0485455
carbon	Avilamycin	Palmitate	up	0.0190441
carbon	Avilamycin	Cadaverine	up	0.0190441
carbon	Avilamycin	Glycolate	up	0.0190441
carbon	Avilamycin	L-Tyrosine	up	0.0407473
carbon	Avilamycin	HYXN	up	0.0485455
carbon	BMD	Oxidized glutathione	down	0.00413997
carbon	BMD	D-Ribose	down	0.0190829
carbon	BMD	Spermidine	down	0.0260601
carbon	BMD	Octodecanoyl-ACP	down	0.0350543
carbon	BMD	Glycine	up	0.0097735
carbon	BMD	L-Glutamate	up	0.0137621
carbon	BMD	Citrate	up	0.0137621
carbon	BMD	Choline	up	0.0260601
carbon	BMD	gly-asn-L	up	0.0350543
carbon	Narasin	Dephospho-CoA	down	0.000452924
carbon	Narasin	Folate	down	0.000525014
carbon	Narasin	gly-asn-L	down	0.0035081
carbon	Narasin	Maltose	down	0.00448601
carbon	Narasin	HYXN	down	0.0100957
carbon	Narasin	D-Alanine	down	0.0112655
carbon	Narasin	Uracil	down	0.0112655
carbon	Narasin	D-Methionine	down	0.0112655
carbon	Narasin	Amylotriose	down	0.0125514
carbon	Narasin	Maltohexaose	down	0.0125514
carbon	Narasin	Melibiose	down	0.0139625
carbon	Narasin	D-Glucose	down	0.0210553
carbon	Narasin	Oxidized glutathione	down	0.0210553
carbon	Narasin	Ferrichrome	down	0.0256197
carbon	Narasin	Thiamin	down	0.0339979
carbon	Narasin	CoA	down	0.0407473
carbon	Narasin	Succinate	down	0.044509
carbon	Narasin	Salicin	up	0.00070204
carbon	Narasin	Sorbitol	up	0.00070204
carbon	Narasin	Riboflavin	up	0.00070204
carbon	Narasin	D-Mannitol	up	0.00070204
carbon	Narasin	D-Mannose	up	0.00070204
carbon	Narasin	GLUM	up	0.00070204
carbon	Narasin	Sucrose	up	0.00070204
carbon	Narasin	ARSENOBETAINE	up	0.00184529
carbon	Narasin	BET	up	0.00210497
carbon	Narasin	L-Arabinose	up	0.00239738
carbon	Narasin	Urea	up	0.0035081
carbon	Narasin	Vitamin B12	up	0.0035081
carbon	Narasin	Cbl	up	0.00641084
carbon	Narasin	L-Lactate	up	0.0155083
carbon	Narasin	Octodecanoyl-ACP	up	0.0190441
carbon	Narasin	Cobinamide	up	0.0232433
carbon	Narasin	Thyminose	up	0.0232433
carbon	Narasin	Vitamin B12r	up	0.0232433
carbon	Narasin	D-Lactate	up	0.0256197
carbon	Narasin	Xylose	up	0.0309848
carbon	Narasin	LACT	up	0.0309848
carbon	Narasin	Ornithine	up	0.0339979
carbon	Narasin	L-Arginine	up	0.0339979
carbon	Narasin	ethanesulfonate	up	0.0339979
carbon	Narasin	butanesulfonate	up	0.0339979
carbon	Narasin	Sulfoacetate	up	0.0372478
carbon	Narasin	L-Cysteate	up	0.0372478
carbon	Narasin	Isethionate	up	0.0372478
carbon	Narasin	hexanesulfonate	up	0.0372478
carbon	Narasin	MOPS	up	0.0372478
carbon	Narasin	methanesulfonate	up	0.0372478
carbon	Narasin	L-Tyrosine	up	0.044509
carbon	Narasin	Aminoethanol	up	0.0485455
carbon	Virginiamycin	D-Lactate	down	0.000390103
carbon	Virginiamycin	Thyminose	down	0.000452924
carbon	Virginiamycin	D-Ribose	down	0.000932732
carbon	Virginiamycin	Lanosterol	down	0.00141132
carbon	Virginiamycin	L-Leucine	down	0.00141132
carbon	Virginiamycin	L-Isoleucine	down	0.00141132
carbon	Virginiamycin	Menaquinone 7	down	0.00161507
carbon	Virginiamycin	Amylotriose	down	0.00161507
carbon	Virginiamycin	Maltohexaose	down	0.00161507
carbon	Virginiamycin	L-Valine	down	0.00184529
carbon	Virginiamycin	Vitamin B12	down	0.00184529
carbon	Virginiamycin	Folate	down	0.00210497
carbon	Virginiamycin	Urea	down	0.00210497
carbon	Virginiamycin	2-keto-3-deoxygluconate	down	0.00239738
carbon	Virginiamycin	Spermine	down	0.00309491
carbon	Virginiamycin	Vitamin B12r	down	0.0035081
carbon	Virginiamycin	Oxidized glutathione	down	0.00397017
carbon	Virginiamycin	L-Arabinose	down	0.00448601
carbon	Virginiamycin	GABA	down	0.00641084
carbon	Virginiamycin	(R)-3-Hydroxybutanoate	down	0.00719843
carbon	Virginiamycin	2-Oxoglutarate	down	0.0100957
carbon	Virginiamycin	L-Phenylalanine	down	0.0100957
carbon	Virginiamycin	Ferrichrome	down	0.0125514
carbon	Virginiamycin	Octodecanoyl-ACP	down	0.0155083
carbon	Virginiamycin	gly-asn-L	down	0.0155083
carbon	Virginiamycin	LACT	down	0.0171987
carbon	Virginiamycin	CoA	down	0.0210553
carbon	Virginiamycin	Palmitate	down	0.0309848
carbon	Virginiamycin	Cadaverine	down	0.0309848
carbon	Virginiamycin	Glycolate	down	0.0309848
carbon	Virginiamycin	Dephospho-CoA	down	0.0339979
carbon	Virginiamycin	Choline	down	0.0485455
carbon	Virginiamycin	L-Tyrosine	up	0.000111447
carbon	Virginiamycin	L-Fucose 1-phosphate	up	0.000153932
carbon	Virginiamycin	D-mannose-6-phosphate	up	0.000153932
carbon	Virginiamycin	L-Rhamnose	up	0.000153932
carbon	Virginiamycin	D-glucose-6-phosphate	up	0.000153932
carbon	Virginiamycin	Ornithine	up	0.000390103
carbon	Virginiamycin	L-Arginine	up	0.000390103
carbon	Virginiamycin	Citrate	up	0.000607598
carbon	Virginiamycin	Glucuronate	up	0.00070204
carbon	Virginiamycin	D-Galacturonate	up	0.00070204
carbon	Virginiamycin	Myristic acid	up	0.000809857
carbon	Virginiamycin	PAN	up	0.000809857
carbon	Virginiamycin	L-Glutamine	up	0.000809857
carbon	Virginiamycin	Deoxycytidine	up	0.000809857
carbon	Virginiamycin	Inosine	up	0.000809857
carbon	Virginiamycin	Deoxyadenosine	up	0.000809857
carbon	Virginiamycin	Adenosine	up	0.000809857
carbon	Virginiamycin	Uridine	up	0.000809857
carbon	Virginiamycin	Cytidine	up	0.000809857
carbon	Virginiamycin	Thymidine	up	0.000809857
carbon	Virginiamycin	Deoxyuridine	up	0.000809857
carbon	Virginiamycin	Deoxyinosine	up	0.000809857
carbon	Virginiamycin	Deoxyguanosine	up	0.000809857
carbon	Virginiamycin	Phenylpropanoate	up	0.000809857
carbon	Virginiamycin	Formate	up	0.000809857
carbon	Virginiamycin	L-Threonine	up	0.000809857
carbon	Virginiamycin	L-Lactate	up	0.00107253
carbon	Virginiamycin	Ubiquinol-8	up	0.0012313
carbon	Virginiamycin	Ubiquinone-8	up	0.0012313
carbon	Virginiamycin	Xanthosine	up	0.0012313
carbon	Virginiamycin	L-Asparagine	up	0.0012313
carbon	Virginiamycin	L-Aspartate	up	0.0012313
carbon	Virginiamycin	Glycerol	up	0.00141132
carbon	Virginiamycin	Nicotinamide ribonucleotide	up	0.00141132
carbon	Virginiamycin	D-Serine	up	0.00141132
carbon	Virginiamycin	L-Serine	up	0.00141132
carbon	Virginiamycin	L-Proline	up	0.00161507
carbon	Virginiamycin	Cbl	up	0.00184529
carbon	Virginiamycin	Taurine	up	0.00184529
carbon	Virginiamycin	L-Lysine	up	0.00210497
carbon	Virginiamycin	Melibiose	up	0.00210497
carbon	Virginiamycin	L-Tryptophan	up	0.00210497
carbon	Virginiamycin	HYXN	up	0.00239738
carbon	Virginiamycin	Sulfoacetate	up	0.00272607
carbon	Virginiamycin	L-Cysteate	up	0.00272607
carbon	Virginiamycin	Isethionate	up	0.00272607
carbon	Virginiamycin	hexanesulfonate	up	0.00272607
carbon	Virginiamycin	MOPS	up	0.00272607
carbon	Virginiamycin	methanesulfonate	up	0.00272607
carbon	Virginiamycin	ethanesulfonate	up	0.00272607
carbon	Virginiamycin	butanesulfonate	up	0.00272607
carbon	Virginiamycin	L-Histidine	up	0.00272607
carbon	Virginiamycin	L-Alanine	up	0.00309491
carbon	Virginiamycin	Cobinamide	up	0.00309491
carbon	Virginiamycin	ARSENOBETAINE	up	0.00309491
carbon	Virginiamycin	BET	up	0.00309491
carbon	Virginiamycin	Glycerol-3-phosphate	up	0.00309491
carbon	Virginiamycin	GLCN	up	0.00309491
carbon	Virginiamycin	Spermidine	up	0.0035081
carbon	Virginiamycin	Galactose	up	0.0035081
carbon	Virginiamycin	Uracil	up	0.00397017
carbon	Virginiamycin	D-Methionine	up	0.00397017
carbon	Virginiamycin	crotonobetaine	up	0.00397017
carbon	Virginiamycin	Butyro-betaine	up	0.00397017
carbon	Virginiamycin	Maltose	up	0.00448601
carbon	Virginiamycin	L-Malate	up	0.0050609
carbon	Virginiamycin	L-Methionine	up	0.00570049
carbon	Virginiamycin	D-Glucose	up	0.00570049
carbon	Virginiamycin	Allantoin	up	0.00641084
carbon	Virginiamycin	Cytosine	up	0.00641084
carbon	Virginiamycin	Aminoethanol	up	0.00641084
carbon	Virginiamycin	Putrescine	up	0.00719843
carbon	Virginiamycin	L-Glutamate	up	0.0100957
carbon	Virginiamycin	Xylose	up	0.0100957
carbon	Virginiamycin	BIOT	up	0.0100957
carbon	Virginiamycin	XAN	up	0.0112655
carbon	Virginiamycin	Thiamin	up	0.0125514
carbon	Virginiamycin	Fumarate	up	0.0485455
nitrogen	Avilamycin	CoA	down	0.0256197
nitrogen	Avilamycin	Urea	down	0.0281962
nitrogen	Avilamycin	Cadaverine	up	0.0190441
nitrogen	Avilamycin	L-Tyrosine	up	0.0407473
nitrogen	BMD	Oxidized glutathione	down	0.00413997
nitrogen	BMD	Octodecanoyl-ACP	down	0.0350543
nitrogen	BMD	Thiamin	down	0.0385668
nitrogen	BMD	L-Isoleucine	down	0.0464516
nitrogen	BMD	Glycine	up	0.0097735
nitrogen	BMD	Choline	up	0.0260601
nitrogen	BMD	gly-asn-L	up	0.0350543
nitrogen	Narasin	Dephospho-CoA	down	0.000452924
nitrogen	Narasin	Folate	down	0.000525014
nitrogen	Narasin	gly-asn-L	down	0.0035081
nitrogen	Narasin	Oxidized glutathione	down	0.0210553
nitrogen	Narasin	D-Alanine	down	0.0309848
nitrogen	Narasin	CoA	down	0.0407473
nitrogen	Narasin	GLUM	up	0.00070204
nitrogen	Narasin	Riboflavin	up	0.00070204
nitrogen	Narasin	Urea	up	0.0035081
nitrogen	Narasin	NH3	up	0.00448601
nitrogen	Narasin	L-Glutamate	up	0.00570049
nitrogen	Narasin	L-Proline	up	0.00570049
nitrogen	Narasin	Cbl	up	0.00641084
nitrogen	Narasin	N-Acetyl-D-glucosamine	up	0.00903331
nitrogen	Narasin	BIOT	up	0.00903331
nitrogen	Narasin	L-Methionine	up	0.00903331
nitrogen	Narasin	XAN	up	0.00903331
nitrogen	Narasin	Octodecanoyl-ACP	up	0.0190441
nitrogen	Narasin	Cobinamide	up	0.0232433
nitrogen	Narasin	Vitamin B12r	up	0.0232433
nitrogen	Narasin	Ferrichrome	up	0.0256197
nitrogen	Narasin	BET	up	0.0281962
nitrogen	Narasin	Ornithine	up	0.0339979
nitrogen	Narasin	MOPS	up	0.0372478
nitrogen	Narasin	L-Cysteate	up	0.0372478
nitrogen	Narasin	L-Tyrosine	up	0.044509
nitrogen	Narasin	Aminoethanol	up	0.0485455
nitrogen	Virginiamycin	Folate	down	0.00210497
nitrogen	Virginiamycin	Urea	down	0.00210497
nitrogen	Virginiamycin	Spermine	down	0.00309491
nitrogen	Virginiamycin	Vitamin B12r	down	0.0035081
nitrogen	Virginiamycin	Oxidized glutathione	down	0.00397017
nitrogen	Virginiamycin	L-Valine	down	0.00448601
nitrogen	Virginiamycin	GABA	down	0.00641084
nitrogen	Virginiamycin	L-Isoleucine	down	0.00807014
nitrogen	Virginiamycin	L-Phenylalanine	down	0.0100957
nitrogen	Virginiamycin	L-Leucine	down	0.0112655
nitrogen	Virginiamycin	Vitamin B12	down	0.0112655
nitrogen	Virginiamycin	Octodecanoyl-ACP	down	0.0155083
nitrogen	Virginiamycin	gly-asn-L	down	0.0155083
nitrogen	Virginiamycin	CoA	down	0.0210553
nitrogen	Virginiamycin	Cadaverine	down	0.0309848
nitrogen	Virginiamycin	Dephospho-CoA	down	0.0339979
nitrogen	Virginiamycin	Choline	down	0.0485455
nitrogen	Virginiamycin	L-Tyrosine	up	0.000111447
nitrogen	Virginiamycin	Ornithine	up	0.000390103
nitrogen	Virginiamycin	Taurine	up	0.00070204
nitrogen	Virginiamycin	PAN	up	0.000809857
nitrogen	Virginiamycin	Deoxyuridine	up	0.000809857
nitrogen	Virginiamycin	Deoxyinosine	up	0.000809857
nitrogen	Virginiamycin	Deoxyguanosine	up	0.000809857
nitrogen	Virginiamycin	Adenosine	up	0.000809857
nitrogen	Virginiamycin	Deoxyadenosine	up	0.000809857
nitrogen	Virginiamycin	Inosine	up	0.000809857
nitrogen	Virginiamycin	Deoxycytidine	up	0.000809857
nitrogen	Virginiamycin	Thymidine	up	0.000809857
nitrogen	Virginiamycin	Uridine	up	0.000809857
nitrogen	Virginiamycin	Cytidine	up	0.000809857
nitrogen	Virginiamycin	L-Threonine	up	0.000809857
nitrogen	Virginiamycin	Spermidine	up	0.00107253
nitrogen	Virginiamycin	Xanthosine	up	0.0012313
nitrogen	Virginiamycin	Ferrichrome	up	0.0012313
nitrogen	Virginiamycin	L-Aspartate	up	0.0012313
nitrogen	Virginiamycin	L-Asparagine	up	0.0012313
nitrogen	Virginiamycin	Nicotinamide ribonucleotide	up	0.00141132
nitrogen	Virginiamycin	BET	up	0.00141132
nitrogen	Virginiamycin	D-Serine	up	0.00141132
nitrogen	Virginiamycin	L-Proline	up	0.00141132
nitrogen	Virginiamycin	L-Lysine	up	0.00161507
nitrogen	Virginiamycin	Cbl	up	0.00184529
nitrogen	Virginiamycin	Uracil	up	0.00184529
nitrogen	Virginiamycin	D-Methionine	up	0.00184529
nitrogen	Virginiamycin	L-Tryptophan	up	0.00210497
nitrogen	Virginiamycin	L-Serine	up	0.00239738
nitrogen	Virginiamycin	MOPS	up	0.00272607
nitrogen	Virginiamycin	L-Cysteate	up	0.00272607
nitrogen	Virginiamycin	Nitrite	up	0.00272607
nitrogen	Virginiamycin	Nitrate	up	0.00272607
nitrogen	Virginiamycin	L-Histidine	up	0.00272607
nitrogen	Virginiamycin	L-Alanine	up	0.00309491
nitrogen	Virginiamycin	Cobinamide	up	0.00309491
nitrogen	Virginiamycin	L-Glutamate	up	0.00309491
nitrogen	Virginiamycin	HYXN	up	0.00309491
nitrogen	Virginiamycin	Putrescine	up	0.00309491
nitrogen	Virginiamycin	Butyro-betaine	up	0.00309491
nitrogen	Virginiamycin	crotonobetaine	up	0.00309491
nitrogen	Virginiamycin	NH3	up	0.0035081
nitrogen	Virginiamycin	BIOT	up	0.0050609
nitrogen	Virginiamycin	L-Methionine	up	0.0050609
nitrogen	Virginiamycin	XAN	up	0.0050609
nitrogen	Virginiamycin	Cytosine	up	0.00641084
nitrogen	Virginiamycin	Allantoin	up	0.00641084
nitrogen	Virginiamycin	Aminoethanol	up	0.00641084
nitrogen	Virginiamycin	Thiamin	up	0.0190441
nitrogen	Virginiamycin	N-Acetyl-D-glucosamine	up	0.0309848
nitrogen	Virginiamycin	D-Alanine	up	0.0485455

[truncated: 3 more sheets: Table 10, Table 11, Table 12]
